# Supplementary material for: Genetic perturbations of disease risk genes in mice capture transcriptomic signatures of late-onset Alzheimer’s disease
Source: Mol Neurodegener. 2019 Dec 26;14:50. doi: 10.1186/s13024-019-0351-3 (PMC6933917; doi:10.1186/s13024-019-0351-3)
Supplement: Supplementary file 2 — Additional file 2: Table S2. KEGG pathway annotation in LOAD mouse strains. The attached table depicts the KEGG pathway annotations for the up and down-regulated genes in LOAD mouse strains compared to C7BL/6 J mice. [file 13024_2019_351_MOESM2_ESM.xlsx]

## Sheet: Upregulated_ApoeKO
	ID	Description	GeneRatio	BgRatio	pvalue	p.adjust	qvalue	geneID	Count
mmu05150	mmu05150	Staphylococcus aureus infection	12/75	52/8117	2.3854e-14	2.81477e-12	2.28496e-12	16409/12267/12262/12260/14130/12259/12268/14129/19204/20345/14131/16414	12
mmu05152	mmu05152	Tuberculosis	12/75	178/8117	6.70106e-08	3.95362e-06	3.20945e-06	13040/16409/56644/14130/14129/16411/16985/14131/16149/16414/20963/14127	12
mmu04380	mmu04380	Osteoclast differentiation	10/75	128/8117	2.32538e-07	9.1465e-06	7.4249e-06	12978/14130/14129/83433/17972/14131/20963/17969/20375/234779	10
mmu04610	mmu04610	Complement and coagulation cascades	8/75	87/8117	1.18196e-06	2.78943e-05	2.26439e-05	16409/12267/12262/12260/12259/12268/16411/16414	8
mmu04666	mmu04666	Fc gamma R-mediated phagocytosis	8/75	87/8117	1.18196e-06	2.78943e-05	2.26439e-05	14130/14129/16331/22324/17096/20963/17969/234779	8
mmu04640	mmu04640	Hematopoietic cell lineage	8/75	95/8117	2.31773e-06	4.5582e-05	3.70023e-05	16409/233274/12978/14129/12489/12986/12483/12493	8
mmu04662	mmu04662	B cell receptor signaling pathway	7/75	72/8117	3.94416e-06	6.64872e-05	5.39727e-05	14130/16331/22324/12483/17096/20963/234779	7
mmu05133	mmu05133	Pertussis	7/75	75/8117	5.19825e-06	7.66743e-05	6.22423e-05	16409/12262/12260/12259/12268/15900/16414	7
mmu05140	mmu05140	Leishmaniasis	6/75	67/8117	3.24537e-05	0.000416961	0.000338478	16409/14129/17972/14131/16414/17969	6
mmu04664	mmu04664	Fc epsilon RI signaling pathway	6/75	68/8117	3.53356e-05	0.000416961	0.000338478	16331/22324/17096/20963/14127/234779	6
mmu04145	mmu04145	Phagosome	9/75	182/8117	4.12828e-05	0.000442852	0.000359496	13040/16409/56644/14130/14129/17972/14131/16414/17969	9
mmu04670	mmu04670	Leukocyte transendothelial migration	7/75	115/8117	8.55096e-05	0.000840844	0.000682576	16409/232906/17972/22324/16414/17969/234779	7
mmu04142	mmu04142	Lysosome	7/75	124/8117	0.000137511	0.00124817	0.00101324	13040/16792/18173/17159/12514/13032/15212	7
mmu04611	mmu04611	Platelet activation	6/75	124/8117	0.000958959	0.00808265	0.0065613	232906/19224/17096/20963/14127/234779	6
mmu04810	mmu04810	Regulation of actin cytoskeleton	7/75	214/8117	0.00348718	0.0256361	0.0208108	16409/232906/105855/16411/22324/16414/544963	7
mmu05020	mmu05020	Prion diseases	3/75	34/8117	0.00369118	0.0256361	0.0208108	12262/12260/12259	3
mmu05221	mmu05221	Acute myeloid leukemia	4/75	69/8117	0.00369334	0.0256361	0.0208108	16409/12978/14129/20375	4
mmu04650	mmu04650	Natural killer cell mediated cytotoxicity	5/75	118/8117	0.00457992	0.030024	0.0243727	22324/16414/20963/14127/234779	5

## Sheet: Upregulated_Clu
	ID	Description	GeneRatio	BgRatio	pvalue	p.adjust	qvalue	geneID	Count
mmu04330	mmu04330	Notch signaling pathway	9/272	49/8117	2.95506e-05	0.00673753	0.00612786	13544/13543/18223/19719/16450/80904/20602/14534/13542	9

## Sheet: Downregulated_Clu
	ID	Description	GeneRatio	BgRatio	pvalue	p.adjust	qvalue	geneID	Count
mmu04141	mmu04141	Protein processing in endoplasmic reticulum	27/407	167/8117	5.30285e-08	1.45298e-05	1.34525e-05	67437/15519/21402/69276/12330/15502/66105/270669/75744/59007/56445/72265/13665/107513/22027/140740/66861/15481/18415/56550/20224/26965/67819/56228/66397/27061/20335	27
mmu04120	mmu04120	Ubiquitin mediated proteolysis	23/407	140/8117	3.92224e-07	5.37347e-05	4.97505e-05	22200/71745/21402/66105/242521/26554/107568/109161/66799/11798/67455/67923/68098/16396/93765/22210/56550/20437/72584/26965/56228/68729/26374	23
mmu03060	mmu03060	Protein export	10/407	30/8117	1.09483e-06	9.99945e-05	9.25804e-05	76976/69276/76687/76219/140740/66624/66384/66661/20335/69019	10
mmu00640	mmu00640	Propanoate metabolism	8/407	31/8117	0.000106118	0.0072691	0.00673013	20916/13382/17850/20917/13171/104776/110446/11364	8
mmu03013	mmu03013	RNA transport	20/407	167/8117	0.000246555	0.0135112	0.0125094	13682/26905/67204/237082/14265/13684/22218/217869/20901/13665/16341/13664/66235/326622/225160/78655/103573/14359/226982/12729	20
mmu03040	mmu03040	Spliceosome	17/407	133/8117	0.000330091	0.0141319	0.0130841	20641/229279/15381/67958/193116/14105/15481/110809/225160/20826/100862468/76479/231889/71702/53317/66492/15387	17
mmu00190	mmu00190	Oxidative phosphorylation	17/407	134/8117	0.000361034	0.0141319	0.0130841	67530/17708/227197/11950/17717/17711/66290/66335/108664/17719/66945/17721/72900/73834/11949/17716/66046	17
mmu00020	mmu00020	Citrate cycle (TCA cycle)	7/407	32/8117	0.000854967	0.0277479	0.0256905	20916/13382/17449/15926/14194/20917/66945	7
mmu04146	mmu04146	Peroxisome	12/407	84/8117	0.000911426	0.0277479	0.0256905	74205/72129/19299/18477/15926/13850/70503/18634/76263/20280/19302/74114	12
mmu04137	mmu04137	Mitophagy - animal	10/407	63/8117	0.00105549	0.0289204	0.0267761	12177/93739/12995/72018/12176/52440/11793/67414/16653/66687	10

## Sheet: Downregulated_Cd2ap
	ID	Description	GeneRatio	BgRatio	pvalue	p.adjust	qvalue	geneID	Count
mmu05330	mmu05330	Allograft rejection	4/9	64/8117	4.30001e-07	4.94945e-06	1.51957e-06	15039/15051/15042/15040	4
mmu05332	mmu05332	Graft-versus-host disease	4/9	65/8117	4.57971e-07	4.94945e-06	1.51957e-06	15039/15051/15042/15040	4
mmu04940	mmu04940	Type I diabetes mellitus	4/9	70/8117	6.18681e-07	4.94945e-06	1.51957e-06	15039/15051/15042/15040	4
mmu05320	mmu05320	Autoimmune thyroid disease	4/9	79/8117	1.00931e-06	6.05584e-06	1.85925e-06	15039/15051/15042/15040	4
mmu05416	mmu05416	Viral myocarditis	4/9	88/8117	1.55947e-06	7.13882e-06	2.19174e-06	15039/15051/15042/15040	4
mmu04612	mmu04612	Antigen processing and presentation	4/9	91/8117	1.78471e-06	7.13882e-06	2.19174e-06	15039/15051/15042/15040	4
mmu04514	mmu04514	Cell adhesion molecules (CAMs)	4/9	169/8117	2.10645e-05	7.22212e-05	2.21732e-05	15039/15051/15042/15040	4
mmu04145	mmu04145	Phagosome	4/9	182/8117	2.82217e-05	8.19898e-05	2.51723e-05	15039/15051/15042/15040	4
mmu04218	mmu04218	Cellular senescence	4/9	186/8117	3.07462e-05	8.19898e-05	2.51723e-05	15039/15051/15042/15040	4
mmu05168	mmu05168	Herpes simplex infection	4/9	215/8117	5.43367e-05	0.000118918	3.651e-05	15039/15051/15042/15040	4
mmu05167	mmu05167	Kaposi's sarcoma-associated herpesvirus infection	4/9	217/8117	5.6345e-05	0.000118918	3.651e-05	15039/15051/15042/15040	4
mmu05169	mmu05169	Epstein-Barr virus infection	4/9	220/8117	5.94592e-05	0.000118918	3.651e-05	15039/15051/15042/15040	4
mmu05203	mmu05203	Viral carcinogenesis	4/9	231/8117	7.19692e-05	0.000132866	4.07923e-05	15039/15051/15042/15040	4
mmu04144	mmu04144	Endocytosis	4/9	270/8117	0.000132213	0.000226651	6.95859e-05	15039/15051/15042/15040	4
mmu05166	mmu05166	HTLV-I infection	4/9	282/8117	0.000156532	0.000250451	7.68927e-05	15039/15051/15042/15040	4
mmu05165	mmu05165	Human papillomavirus infection	4/9	350/8117	0.000360366	0.000540549	0.000165958	15039/15051/15042/15040	4
mmu04744	mmu04744	Phototransduction	1/9	27/8117	0.0295563	0.0417265	0.0128108	107477	1

## Sheet: Downregulated_Bin1
	ID	Description	GeneRatio	BgRatio	pvalue	p.adjust	qvalue	geneID	Count
mmu04666	mmu04666	Fc gamma R-mediated phagocytosis	1/1	87/8117	0.0107182	0.0214365	#N/A	30948	1
mmu04144	mmu04144	Endocytosis	1/1	270/8117	0.0332635	0.0332635	#N/A	30948	1

## Sheet: Upregulated_APP
	ID	Description	GeneRatio	BgRatio	pvalue	p.adjust	qvalue	geneID	Count
mmu04974	mmu04974	Protein digestion and absorption	4/29	90/8117	0.000271569	0.0152078	0.0137214	12833/12815/17254/12831	4

## Sheet: Downregulated_APP
	ID	Description	GeneRatio	BgRatio	pvalue	p.adjust	qvalue	geneID	Count
mmu00190	mmu00190	Oxidative phosphorylation	27/82	134/8117	8.03243e-29	7.06854e-27	6.25684e-27	17709/17705/17710/11957/54405/57423/69802/11958/12867/110323/12866/595136/68197/17991/66594/230075/66144/11973/68202/66495/67126/114143/67530/66152/17718/67264/17706	27
mmu05012	mmu05012	Parkinson's disease	22/82	144/8117	1.20821e-20	5.31611e-19	4.70565e-19	17709/17705/17710/11957/54405/12867/110323/12866/595136/68197/17991/66594/230075/22334/68202/66495/67126/67530/66152/17718/67264/17706	22
mmu05016	mmu05016	Huntington's disease	22/82	194/8117	9.327e-18	2.73592e-16	2.42175e-16	17709/17705/17710/11957/54405/12867/110323/12866/595136/68197/17991/66594/230075/22334/68202/66495/67126/67530/66152/67264/20022/17706	22
mmu05010	mmu05010	Alzheimer's disease	20/82	175/8117	3.08594e-16	6.78907e-15	6.00947e-15	17709/17705/17710/11957/54405/12867/110323/12866/595136/68197/17991/66594/230075/68202/66495/67126/67530/66152/67264/17706	20
mmu04932	mmu04932	Non-alcoholic fatty liver disease (NAFLD)	16/82	151/8117	1.34482e-12	2.36689e-11	2.09509e-11	17709/17710/54405/12867/110323/12866/595136/68197/17991/66594/230075/68202/66495/67530/66152/67264	16
mmu03010	mmu03010	Ribosome	16/82	177/8117	1.58019e-11	2.31761e-10	2.05147e-10	67248/114641/66489/68028/67671/66481/19946/67945/20005/20068/319195/67025/22186/94064/64659/54127	16
mmu04260	mmu04260	Cardiac muscle contraction	8/82	78/8117	1.01449e-06	1.27536e-05	1.12891e-05	17709/17710/12867/110323/12866/66594/67530/66152	8
mmu04723	mmu04723	Retrograde endocannabinoid signaling	9/82	150/8117	1.83588e-05	0.000201946	0.000178756	54405/595136/68197/17991/230075/68202/66495/17718/67264	9
