# Supplementary material for: Genetic perturbations of disease risk genes in mice capture transcriptomic signatures of late-onset Alzheimer’s disease
Source: Mol Neurodegener. 2019 Dec 26;14:50. doi: 10.1186/s13024-019-0351-3 (PMC6933917; doi:10.1186/s13024-019-0351-3)
Supplement: Supplementary file 3 — Additional file 3: Table S3. Mouse modules of co-expressed genes. Summaries of the 26 mouse modules of co-expressed genes. In sheet 1, genes in each mouse modules were listed. Sheet 2 depicts mouse modules were observed to be significantly (p < 0.05) driven by at-least one of the mouse strains. Sheets 3 and 4 illustrate enriched KEGG pathways and enriched GO terms in each mouse modules. [file 13024_2019_351_MOESM3_ESM.xlsx]

## Sheet: modules
	ENSEMBL	ENTREZID	SYMBOL	modulecolor
1	ENSMUSG00000000001	14679	Gnai3	lightsteelblue1
2	ENSMUSG00000000127	14158	Fer	lightsteelblue1
3	ENSMUSG00000000194	277463	Gpr107	lightsteelblue1
4	ENSMUSG00000000339	66368	Rtca	lightsteelblue1
5	ENSMUSG00000000420	14423	Galnt1	lightsteelblue1
6	ENSMUSG00000000560	14395	Gabra2	lightsteelblue1
7	ENSMUSG00000000581	57316	C1d	lightsteelblue1
8	ENSMUSG00000000804	237898	Usp32	lightsteelblue1
9	ENSMUSG00000001017	66511	Chtop	lightsteelblue1
10	ENSMUSG00000001089	269593	Luzp1	lightsteelblue1
11	ENSMUSG00000001366	71538	Fbxo9	lightsteelblue1
12	ENSMUSG00000001441	19155	Npepps	lightsteelblue1
13	ENSMUSG00000001445	107732	Mrpl10	lightsteelblue1
14	ENSMUSG00000001542	192657	Ell2	lightsteelblue1
15	ENSMUSG00000001666	13202	Ddt	lightsteelblue1
16	ENSMUSG00000001674	66942	Ddx18	lightsteelblue1
17	ENSMUSG00000001767	66877	Crnkl1	lightsteelblue1
18	ENSMUSG00000001768	74030	Rin2	lightsteelblue1
19	ENSMUSG00000001847	19353	Rac1	lightsteelblue1
20	ENSMUSG00000001942	22619	Siae	lightsteelblue1
21	ENSMUSG00000002014	20832	Ssr4	lightsteelblue1
22	ENSMUSG00000002017	72722	Fam98a	lightsteelblue1
23	ENSMUSG00000002032	71687	Tmem25	lightsteelblue1
24	ENSMUSG00000002324	56739	Rec8	lightsteelblue1
25	ENSMUSG00000002332	52585	Dhrs1	lightsteelblue1
26	ENSMUSG00000002345	72368	Borcs8	lightsteelblue1
27	ENSMUSG00000002345	105980076	Gm45929	lightsteelblue1
28	ENSMUSG00000002365	66616	Snx9	lightsteelblue1
29	ENSMUSG00000002661	66400	Alkbh7	lightsteelblue1
30	ENSMUSG00000002718	110750	Cse1l	lightsteelblue1
31	ENSMUSG00000002741	56418	Ykt6	lightsteelblue1
32	ENSMUSG00000002767	27398	Mrpl2	lightsteelblue1
33	ENSMUSG00000002771	14814	Grin2d	lightsteelblue1
34	ENSMUSG00000003037	17274	Rab8a	lightsteelblue1
35	ENSMUSG00000003199	68047	Mpnd	lightsteelblue1
36	ENSMUSG00000003226	19386	Ranbp2	lightsteelblue1
37	ENSMUSG00000003421	66394	Nosip	lightsteelblue1
38	ENSMUSG00000003872	22342	Lin7b	lightsteelblue1
39	ENSMUSG00000003948	67468	Mmd	lightsteelblue1
40	ENSMUSG00000004364	26554	Cul3	lightsteelblue1
41	ENSMUSG00000004446	12122	Bid	lightsteelblue1
42	ENSMUSG00000004748	67900	Mtfp1	lightsteelblue1
43	ENSMUSG00000004789	78920	Dlst	lightsteelblue1
44	ENSMUSG00000005312	56085	Ubqln1	lightsteelblue1
45	ENSMUSG00000005609	22083	Ctr9	lightsteelblue1
46	ENSMUSG00000005610	13690	Eif4g2	lightsteelblue1
47	ENSMUSG00000006169	216705	Clint1	lightsteelblue1
48	ENSMUSG00000007415	67210	Gatad1	lightsteelblue1
49	ENSMUSG00000007613	21812	Tgfbr1	lightsteelblue1
50	ENSMUSG00000007656	59046	Arpp19	lightsteelblue1
51	ENSMUSG00000007850	59013	Hnrnph1	lightsteelblue1
52	ENSMUSG00000007872	15903	Id3	lightsteelblue1
53	ENSMUSG00000008167	68628	Fbxw9	lightsteelblue1
54	ENSMUSG00000008373	68988	Prpf31	lightsteelblue1
55	ENSMUSG00000008763	17156	Man1a2	lightsteelblue1
56	ENSMUSG00000008976	14390	Gabpa	lightsteelblue1
57	ENSMUSG00000009030	67466	Pdcl	lightsteelblue1
58	ENSMUSG00000009076	67178	Zmat5	lightsteelblue1
59	ENSMUSG00000009575	12419	Cbx5	lightsteelblue1
60	ENSMUSG00000009640	66233	Dmap1	lightsteelblue1
61	ENSMUSG00000010097	53319	Nxf1	lightsteelblue1
62	ENSMUSG00000010097	66836	Tmem223	lightsteelblue1
63	ENSMUSG00000010290	98404	AI597479	lightsteelblue1
64	ENSMUSG00000010755	27267	Cars	lightsteelblue1
65	ENSMUSG00000011306	70616	Sugp1	lightsteelblue1
66	ENSMUSG00000011958	12175	Bnip2	lightsteelblue1
67	ENSMUSG00000012076	52592	Brms1l	lightsteelblue1
68	ENSMUSG00000012422	66074	Tmem167	lightsteelblue1
69	ENSMUSG00000012535	320938	Tnpo3	lightsteelblue1
70	ENSMUSG00000013663	19211	Pten	lightsteelblue1
71	ENSMUSG00000014077	56398	Chp1	lightsteelblue1
72	ENSMUSG00000014361	17289	Mertk	lightsteelblue1
73	ENSMUSG00000014606	67863	Slc25a11	lightsteelblue1
74	ENSMUSG00000015002	76740	Efr3a	lightsteelblue1
75	ENSMUSG00000015085	12496	Entpd2	lightsteelblue1
76	ENSMUSG00000015290	27643	Ubl4a	lightsteelblue1
77	ENSMUSG00000015290	100169864	Gm44504	lightsteelblue1
78	ENSMUSG00000015749	66471	Anp32e	lightsteelblue1
79	ENSMUSG00000015757	67418	Ppil4	lightsteelblue1
80	ENSMUSG00000015766	13860	Eps8	lightsteelblue1
81	ENSMUSG00000015790	20930	Surf1	lightsteelblue1
82	ENSMUSG00000015943	69168	Bola1	lightsteelblue1
83	ENSMUSG00000015961	11566	Adss	lightsteelblue1
84	ENSMUSG00000016018	72198	Skiv2l2	lightsteelblue1
85	ENSMUSG00000016239	74365	Lonrf3	lightsteelblue1
86	ENSMUSG00000016409	67050	Nkap	lightsteelblue1
87	ENSMUSG00000016495	67759	Plgrkt	lightsteelblue1
88	ENSMUSG00000016918	240725	Sulf1	lightsteelblue1
89	ENSMUSG00000016940	70382	Kctd2	lightsteelblue1
90	ENSMUSG00000017291	216965	Taok1	lightsteelblue1
91	ENSMUSG00000017421	22680	Zfp207	lightsteelblue1
92	ENSMUSG00000017485	21974	Top2b	lightsteelblue1
93	ENSMUSG00000017664	228875	Slc35c2	lightsteelblue1
94	ENSMUSG00000017686	59040	Rhot1	lightsteelblue1
95	ENSMUSG00000017707	26943	Serinc3	lightsteelblue1
96	ENSMUSG00000017776	12928	Crk	lightsteelblue1
97	ENSMUSG00000018196	69367	Glrx2	lightsteelblue1
98	ENSMUSG00000018326	54401	Ywhab	lightsteelblue1
99	ENSMUSG00000018372	320162	Cep95	lightsteelblue1
100	ENSMUSG00000018378	70393	2210416O15Rik	lightsteelblue1
101	ENSMUSG00000018378	103841	Cuedc1	lightsteelblue1
102	ENSMUSG00000018379	110809	Srsf1	lightsteelblue1
103	ENSMUSG00000018395	16568	Kif3a	lightsteelblue1
104	ENSMUSG00000018442	116891	Derl2	lightsteelblue1
105	ENSMUSG00000018470	16499	Kcnab3	lightsteelblue1
106	ENSMUSG00000018548	68729	Trim37	lightsteelblue1
107	ENSMUSG00000018697	56321	Aatf	lightsteelblue1
108	ENSMUSG00000018733	103737	Pex12	lightsteelblue1
109	ENSMUSG00000018800	217265	Abca5	lightsteelblue1
110	ENSMUSG00000018909	109689	Arrb1	lightsteelblue1
111	ENSMUSG00000018965	22629	Ywhah	lightsteelblue1
112	ENSMUSG00000019132	79555	BC005537	lightsteelblue1
113	ENSMUSG00000019699	23797	Akt3	lightsteelblue1
114	ENSMUSG00000019775	56533	Rgs17	lightsteelblue1
115	ENSMUSG00000019794	23924	Katna1	lightsteelblue1
116	ENSMUSG00000019814	353258	Ltv1	lightsteelblue1
117	ENSMUSG00000019822	20598	Smpd2	lightsteelblue1
118	ENSMUSG00000019873	28193	Reep3	lightsteelblue1
119	ENSMUSG00000019888	67569	Mgat4c	lightsteelblue1
120	ENSMUSG00000019977	56422	Hbs1l	lightsteelblue1
121	ENSMUSG00000020015	237459	Cdk17	lightsteelblue1
122	ENSMUSG00000020024	77048	Cep83	lightsteelblue1
123	ENSMUSG00000020064	67345	Herc4	lightsteelblue1
124	ENSMUSG00000020088	20224	Sar1a	lightsteelblue1
125	ENSMUSG00000020097	20397	Sgpl1	lightsteelblue1
126	ENSMUSG00000020102	20503	Slc16a7	lightsteelblue1
127	ENSMUSG00000020124	14479	Usp15	lightsteelblue1
128	ENSMUSG00000020137	66816	Thap2	lightsteelblue1
129	ENSMUSG00000020150	14431	Gamt	lightsteelblue1
130	ENSMUSG00000020166	72068	Cnot2	lightsteelblue1
131	ENSMUSG00000020189	237542	Osbpl8	lightsteelblue1
132	ENSMUSG00000020232	15353	Hmg20b	lightsteelblue1
133	ENSMUSG00000020257	77305	Wdr82	lightsteelblue1
134	ENSMUSG00000020271	103583	Fbxw11	lightsteelblue1
135	ENSMUSG00000020273	216578	Papolg	lightsteelblue1
136	ENSMUSG00000020284	67884	1810043G02Rik	lightsteelblue1
137	ENSMUSG00000020305	65257	Asb3	lightsteelblue1
138	ENSMUSG00000020361	15525	Hspa4	lightsteelblue1
139	ENSMUSG00000020362	104625	Cnot6	lightsteelblue1
140	ENSMUSG00000020368	12330	Canx	lightsteelblue1
141	ENSMUSG00000020385	12750	Clk4	lightsteelblue1
142	ENSMUSG00000020390	22210	Ube2b	lightsteelblue1
143	ENSMUSG00000020397	66213	Med7	lightsteelblue1
144	ENSMUSG00000020400	57783	Tnip1	lightsteelblue1
145	ENSMUSG00000020430	64934	Pes1	lightsteelblue1
146	ENSMUSG00000020472	268417	Zkscan17	lightsteelblue1
147	ENSMUSG00000020482	104479	Ccdc117	lightsteelblue1
148	ENSMUSG00000020486	18952	Sept4	lightsteelblue1
149	ENSMUSG00000020521	76892	Rnft1	lightsteelblue1
150	ENSMUSG00000020530	217039	Ggnbp2	lightsteelblue1
151	ENSMUSG00000020541	71943	Tom1l1	lightsteelblue1
152	ENSMUSG00000020580	19878	Rock2	lightsteelblue1
153	ENSMUSG00000020608	67241	Smc6	lightsteelblue1
154	ENSMUSG00000020610	13929	Amz2	lightsteelblue1
155	ENSMUSG00000020612	19084	Prkar1a	lightsteelblue1
156	ENSMUSG00000020621	105014	Rdh14	lightsteelblue1
157	ENSMUSG00000020635	14226	Fkbp1b	lightsteelblue1
158	ENSMUSG00000020640	20403	Itsn2	lightsteelblue1
159	ENSMUSG00000020659	104836	Cbll1	lightsteelblue1
160	ENSMUSG00000020671	19325	Rab10	lightsteelblue1
161	ENSMUSG00000020719	13207	Ddx5	lightsteelblue1
162	ENSMUSG00000020743	69674	Mif4gd	lightsteelblue1
163	ENSMUSG00000020794	67128	Ube2g1	lightsteelblue1
164	ENSMUSG00000020810	114886	Cygb	lightsteelblue1
165	ENSMUSG00000020817	54189	Rabep1	lightsteelblue1
166	ENSMUSG00000020898	68964	Ctc1	lightsteelblue1
167	ENSMUSG00000020937	72469	Plcd3	lightsteelblue1
168	ENSMUSG00000020948	66689	Klhl28	lightsteelblue1
169	ENSMUSG00000020978	69554	Klhdc2	lightsteelblue1
170	ENSMUSG00000020982	66244	Nemf	lightsteelblue1
171	ENSMUSG00000020994	18949	Pnn	lightsteelblue1
172	ENSMUSG00000021039	66354	Snw1	lightsteelblue1
173	ENSMUSG00000021051	26932	Ppp2r5e	lightsteelblue1
174	ENSMUSG00000021066	73991	Atl1	lightsteelblue1
175	ENSMUSG00000021094	66375	Dhrs7	lightsteelblue1
176	ENSMUSG00000021102	73046	Glrx5	lightsteelblue1
177	ENSMUSG00000021111	18789	Papola	lightsteelblue1
178	ENSMUSG00000021113	75627	Snapc1	lightsteelblue1
179	ENSMUSG00000021149	69237	Gtpbp4	lightsteelblue1
180	ENSMUSG00000021188	109181	Trip11	lightsteelblue1
181	ENSMUSG00000021209	74521	Ppp4r4	lightsteelblue1
182	ENSMUSG00000021222	73828	Dcaf4	lightsteelblue1
183	ENSMUSG00000021241	74316	Isca2	lightsteelblue1
184	ENSMUSG00000021327	72739	Zkscan3	lightsteelblue1
185	ENSMUSG00000021395	20729	Spin1	lightsteelblue1
186	ENSMUSG00000021413	19134	Prpf4b	lightsteelblue1
187	ENSMUSG00000021431	67797	Snrnp48	lightsteelblue1
188	ENSMUSG00000021460	11992	Auh	lightsteelblue1
189	ENSMUSG00000021468	268656	Sptlc1	lightsteelblue1
190	ENSMUSG00000021484	66890	Lman2	lightsteelblue1
191	ENSMUSG00000021496	72562	Pcbd2	lightsteelblue1
192	ENSMUSG00000021519	66410	Mterf3	lightsteelblue1
193	ENSMUSG00000021540	17129	Smad5	lightsteelblue1
194	ENSMUSG00000021546	15387	Hnrnpk	lightsteelblue1
195	ENSMUSG00000021629	69048	Slc30a5	lightsteelblue1
196	ENSMUSG00000021639	23894	Gtf2h2	lightsteelblue1
197	ENSMUSG00000021646	78038	Mccc2	lightsteelblue1
198	ENSMUSG00000021681	66549	Aggf1	lightsteelblue1
199	ENSMUSG00000021692	66254	Dimt1	lightsteelblue1
200	ENSMUSG00000021693	16563	Kif2a	lightsteelblue1
201	ENSMUSG00000021700	67295	Rab3c	lightsteelblue1
202	ENSMUSG00000021711	66975	Trappc13	lightsteelblue1
203	ENSMUSG00000021716	67288	Srek1ip1	lightsteelblue1
204	ENSMUSG00000021725	52552	Parp8	lightsteelblue1
205	ENSMUSG00000021733	218756	Slc4a7	lightsteelblue1
206	ENSMUSG00000021773	69156	Comtd1	lightsteelblue1
207	ENSMUSG00000021830	70561	Txndc16	lightsteelblue1
208	ENSMUSG00000021831	50527	Ero1l	lightsteelblue1
209	ENSMUSG00000021840	218975	Mapk1ip1l	lightsteelblue1
210	ENSMUSG00000021868	105675	Ppif	lightsteelblue1
211	ENSMUSG00000021870	83997	Slmap	lightsteelblue1
212	ENSMUSG00000021890	74427	Eaf1	lightsteelblue1
213	ENSMUSG00000021893	12339	Capn7	lightsteelblue1
214	ENSMUSG00000021906	218885	Oxnad1	lightsteelblue1
215	ENSMUSG00000021938	66645	Pspc1	lightsteelblue1
216	ENSMUSG00000021945	76007	Zmym2	lightsteelblue1
217	ENSMUSG00000021957	21881	Tkt	lightsteelblue1
218	ENSMUSG00000021959	50523	Lats2	lightsteelblue1
219	ENSMUSG00000021982	71891	Cdadc1	lightsteelblue1
220	ENSMUSG00000021987	219135	Mtmr6	lightsteelblue1
221	ENSMUSG00000021991	12294	Cacna2d3	lightsteelblue1
222	ENSMUSG00000022012	239188	Enox1	lightsteelblue1
223	ENSMUSG00000022100	65246	Xpo7	lightsteelblue1
224	ENSMUSG00000022105	19645	Rb1	lightsteelblue1
225	ENSMUSG00000022109	67381	Med4	lightsteelblue1
226	ENSMUSG00000022139	105559	Mbnl2	lightsteelblue1
227	ENSMUSG00000022141	71175	Nipbl	lightsteelblue1
228	ENSMUSG00000022200	66629	Golph3	lightsteelblue1
229	ENSMUSG00000022201	22763	Zfr	lightsteelblue1
230	ENSMUSG00000022223	654795	Sdr39u1	lightsteelblue1
231	ENSMUSG00000022228	432731	Zscan26	lightsteelblue1
232	ENSMUSG00000022285	22631	Ywhaz	lightsteelblue1
233	ENSMUSG00000022300	223499	Dcaf13	lightsteelblue1
234	ENSMUSG00000022342	67498	Kcnv1	lightsteelblue1
235	ENSMUSG00000022359	76773	Wdyhv1	lightsteelblue1
236	ENSMUSG00000022361	22770	Zhx1	lightsteelblue1
237	ENSMUSG00000022386	72026	Trmu	lightsteelblue1
238	ENSMUSG00000022403	70356	St13	lightsteelblue1
239	ENSMUSG00000022414	66513	Tab1	lightsteelblue1
240	ENSMUSG00000022428	73739	Cby1	lightsteelblue1
241	ENSMUSG00000022453	17939	Naga	lightsteelblue1
242	ENSMUSG00000022462	67760	Slc38a2	lightsteelblue1
243	ENSMUSG00000022514	16180	Il1rap	lightsteelblue1
244	ENSMUSG00000022629	16564	Kif21a	lightsteelblue1
245	ENSMUSG00000022664	74102	Slc35a5	lightsteelblue1
246	ENSMUSG00000022680	94184	Pdxdc1	lightsteelblue1
247	ENSMUSG00000022765	67474	Snap29	lightsteelblue1
248	ENSMUSG00000022770	13383	Dlg1	lightsteelblue1
249	ENSMUSG00000022781	224105	Pak2	lightsteelblue1
250	ENSMUSG00000022788	224014	Fgd4	lightsteelblue1
251	ENSMUSG00000022811	22661	Zfp148	lightsteelblue1
252	ENSMUSG00000022814	22247	Umps	lightsteelblue1
253	ENSMUSG00000022855	75826	Senp2	lightsteelblue1
254	ENSMUSG00000022858	20462	Tra2b	lightsteelblue1
255	ENSMUSG00000022899	57738	Slc15a2	lightsteelblue1
256	ENSMUSG00000022905	16646	Kpna1	lightsteelblue1
257	ENSMUSG00000022974	67367	Paxbp1	lightsteelblue1
258	ENSMUSG00000022995	13800	Enah	lightsteelblue1
259	ENSMUSG00000023020	66379	Cox14	lightsteelblue1
260	ENSMUSG00000023025	207214	Larp4	lightsteelblue1
261	ENSMUSG00000023150	117198	Ivns1abp	lightsteelblue1
262	ENSMUSG00000023186	67776	Vwa5a	lightsteelblue1
263	ENSMUSG00000023262	109652	Acy1	lightsteelblue1
264	ENSMUSG00000023284	675812	Zfp605	lightsteelblue1
265	ENSMUSG00000023307	69104	March5	lightsteelblue1
266	ENSMUSG00000023911	76917	Flywch2	lightsteelblue1
267	ENSMUSG00000023932	71702	Cdc5l	lightsteelblue1
268	ENSMUSG00000024068	50850	Spast	lightsteelblue1
269	ENSMUSG00000024081	12607	Cebpz	lightsteelblue1
270	ENSMUSG00000024095	72692	Hnrnpll	lightsteelblue1
271	ENSMUSG00000024218	68776	Taf11	lightsteelblue1
272	ENSMUSG00000024242	225028	Map4k3	lightsteelblue1
273	ENSMUSG00000024261	20983	Syt4	lightsteelblue1
274	ENSMUSG00000024276	69256	Zfp397	lightsteelblue1
275	ENSMUSG00000024286	67974	Ccny	lightsteelblue1
276	ENSMUSG00000024290	19877	Rock1	lightsteelblue1
277	ENSMUSG00000024302	13527	Dtna	lightsteelblue1
278	ENSMUSG00000024360	225363	Etf1	lightsteelblue1
279	ENSMUSG00000024384	73473	Iws1	lightsteelblue1
280	ENSMUSG00000024400	74320	Wdr33	lightsteelblue1
281	ENSMUSG00000024404	66878	Riok3	lightsteelblue1
282	ENSMUSG00000024477	225467	Pggt1b	lightsteelblue1
283	ENSMUSG00000024479	105853	Mal2	lightsteelblue1
284	ENSMUSG00000024491	225432	Rbm27	lightsteelblue1
285	ENSMUSG00000024533	68166	Spire1	lightsteelblue1
286	ENSMUSG00000024539	19255	Ptpn2	lightsteelblue1
287	ENSMUSG00000024556	107029	Me2	lightsteelblue1
288	ENSMUSG00000024576	93687	Csnk1a1	lightsteelblue1
289	ENSMUSG00000024580	17714	Grpel2	lightsteelblue1
290	ENSMUSG00000024581	108123	Napg	lightsteelblue1
291	ENSMUSG00000024742	14156	Fen1	lightsteelblue1
292	ENSMUSG00000024780	67072	Cdc37l1	lightsteelblue1
293	ENSMUSG00000024789	16452	Jak2	lightsteelblue1
294	ENSMUSG00000024805	76073	Pcgf5	lightsteelblue1
295	ENSMUSG00000024811	74493	Tnks2	lightsteelblue1
296	ENSMUSG00000024817	109113	Uhrf2	lightsteelblue1
297	ENSMUSG00000024843	12660	Chka	lightsteelblue1
298	ENSMUSG00000024854	69745	Pold4	lightsteelblue1
300	ENSMUSG00000024875	68090	Yif1a	lightsteelblue1
301	ENSMUSG00000024901	240518	Peli3	lightsteelblue1
302	ENSMUSG00000024908	52036	Ppp6r3	lightsteelblue1
303	ENSMUSG00000024926	81601	Kat5	lightsteelblue1
304	ENSMUSG00000024942	12333	Capn1	lightsteelblue1
305	ENSMUSG00000024963	57431	Dnajc4	lightsteelblue1
306	ENSMUSG00000024974	13006	Smc3	lightsteelblue1
307	ENSMUSG00000024991	13669	Eif3a	lightsteelblue1
308	ENSMUSG00000025103	83962	Btbd1	lightsteelblue1
309	ENSMUSG00000025133	101861	Ints4	lightsteelblue1
310	ENSMUSG00000025169	66179	Ogfod3	lightsteelblue1
311	ENSMUSG00000025208	94067	Mrpl43	lightsteelblue1
312	ENSMUSG00000025213	107250	Kazald1	lightsteelblue1
313	ENSMUSG00000025218	56626	Poll	lightsteelblue1
314	ENSMUSG00000025220	76055	Mgea5	lightsteelblue1
315	ENSMUSG00000025234	23806	Arih1	lightsteelblue1
316	ENSMUSG00000025287	56360	Acot9	lightsteelblue1
317	ENSMUSG00000025289	53381	Prdx4	lightsteelblue1
318	ENSMUSG00000025374	69917	Nabp2	lightsteelblue1
319	ENSMUSG00000025423	17344	Pias2	lightsteelblue1
320	ENSMUSG00000025453	18115	Nnt	lightsteelblue1
321	ENSMUSG00000025724	56529	Sec11a	lightsteelblue1
322	ENSMUSG00000025757	18415	Hspa4l	lightsteelblue1
323	ENSMUSG00000025759	72175	Mfsd8	lightsteelblue1
324	ENSMUSG00000025792	27376	Slc25a10	lightsteelblue1
325	ENSMUSG00000025809	16412	Itgb1	lightsteelblue1
326	ENSMUSG00000025862	20843	Stag2	lightsteelblue1
327	ENSMUSG00000025868	67044	Higd2a	lightsteelblue1
328	ENSMUSG00000025899	67667	Alkbh8	lightsteelblue1
329	ENSMUSG00000025907	12421	Rb1cc1	lightsteelblue1
330	ENSMUSG00000025911	76187	Adhfe1	lightsteelblue1
331	ENSMUSG00000025939	66799	Ube2w	lightsteelblue1
332	ENSMUSG00000025958	12912	Creb1	lightsteelblue1
333	ENSMUSG00000025962	75619	Fastkd2	lightsteelblue1
334	ENSMUSG00000025982	81898	Sf3b1	lightsteelblue1
335	ENSMUSG00000025986	227059	Slc39a10	lightsteelblue1
336	ENSMUSG00000026020	55989	Nop58	lightsteelblue1
337	ENSMUSG00000026031	12633	Cflar	lightsteelblue1
338	ENSMUSG00000026034	12747	Clk1	lightsteelblue1
339	ENSMUSG00000026047	72050	Kdelc1	lightsteelblue1
340	ENSMUSG00000026064	19243	Ptp4a1	lightsteelblue1
341	ENSMUSG00000026088	69028	Mitd1	lightsteelblue1
342	ENSMUSG00000026103	14660	Gls	lightsteelblue1
343	ENSMUSG00000026111	67387	Unc50	lightsteelblue1
344	ENSMUSG00000026197	68818	Zfand2b	lightsteelblue1
345	ENSMUSG00000026209	13437	Dnpep	lightsteelblue1
346	ENSMUSG00000026254	26987	Eif4e2	lightsteelblue1
347	ENSMUSG00000026317	26889	Cln8	lightsteelblue1
348	ENSMUSG00000026349	72949	Ccnt2	lightsteelblue1
349	ENSMUSG00000026353	67812	Ubxn4	lightsteelblue1
350	ENSMUSG00000026361	214498	Cdc73	lightsteelblue1
351	ENSMUSG00000026384	19258	Ptpn4	lightsteelblue1
352	ENSMUSG00000026411	66241	Tmem9	lightsteelblue1
353	ENSMUSG00000026421	13007	Csrp1	lightsteelblue1
354	ENSMUSG00000026439	213464	Rbbp5	lightsteelblue1
355	ENSMUSG00000026490	226751	Cdc42bpa	lightsteelblue1
356	ENSMUSG00000026492	15278	Tfb2m	lightsteelblue1
357	ENSMUSG00000026563	27878	Tada1	lightsteelblue1
358	ENSMUSG00000026565	18986	Pou2f1	lightsteelblue1
359	ENSMUSG00000026571	74106	Dcaf6	lightsteelblue1
360	ENSMUSG00000026585	16579	Kifap3	lightsteelblue1
361	ENSMUSG00000026603	226830	Smyd2	lightsteelblue1
362	ENSMUSG00000026627	66950	Tmem206	lightsteelblue1
363	ENSMUSG00000026641	22278	Usf1	lightsteelblue1
364	ENSMUSG00000026643	18108	Nmt2	lightsteelblue1
365	ENSMUSG00000026663	226641	Atf6	lightsteelblue1
366	ENSMUSG00000026688	66447	Mgst3	lightsteelblue1
367	ENSMUSG00000026718	20844	Stam	lightsteelblue1
368	ENSMUSG00000026730	19212	Pter	lightsteelblue1
369	ENSMUSG00000026765	71897	Lypd6b	lightsteelblue1
370	ENSMUSG00000026771	76857	Spopl	lightsteelblue1
371	ENSMUSG00000026782	329165	Abi2	lightsteelblue1
372	ENSMUSG00000026784	56075	Pdss1	lightsteelblue1
373	ENSMUSG00000026817	11636	Ak1	lightsteelblue1
374	ENSMUSG00000026869	66998	Psmd5	lightsteelblue1
375	ENSMUSG00000026889	67889	Rbm18	lightsteelblue1
376	ENSMUSG00000026915	20744	Strbp	lightsteelblue1
377	ENSMUSG00000026939	51875	Tmem141	lightsteelblue1
378	ENSMUSG00000026977	57438	March7	lightsteelblue1
379	ENSMUSG00000027001	68082	Dusp19	lightsteelblue1
380	ENSMUSG00000027002	50884	Nckap1	lightsteelblue1
381	ENSMUSG00000027011	22193	Ube2e3	lightsteelblue1
382	ENSMUSG00000027012	13427	Dync1i2	lightsteelblue1
383	ENSMUSG00000027108	67059	Ola1	lightsteelblue1
384	ENSMUSG00000027111	16403	Itga6	lightsteelblue1
385	ENSMUSG00000027122	212772	Arl14ep	lightsteelblue1
386	ENSMUSG00000027162	22343	Lin7c	lightsteelblue1
387	ENSMUSG00000027164	22034	Traf6	lightsteelblue1
388	ENSMUSG00000027167	77766	Elp4	lightsteelblue1
389	ENSMUSG00000027176	228410	Cstf3	lightsteelblue1
390	ENSMUSG00000027193	11800	Api5	lightsteelblue1
391	ENSMUSG00000027201	17876	Myef2	lightsteelblue1
392	ENSMUSG00000027259	75894	Adal	lightsteelblue1
393	ENSMUSG00000027263	51885	Tubgcp4	lightsteelblue1
394	ENSMUSG00000027282	56428	Mtch2	lightsteelblue1
395	ENSMUSG00000027287	20619	Snap23	lightsteelblue1
396	ENSMUSG00000027339	215653	Rassf2	lightsteelblue1
397	ENSMUSG00000027361	14391	Gabpb1	lightsteelblue1
398	ENSMUSG00000027366	66552	Sppl2a	lightsteelblue1
399	ENSMUSG00000027371	68126	Fahd2a	lightsteelblue1
400	ENSMUSG00000027406	170718	Idh3b	lightsteelblue1
401	ENSMUSG00000027427	70408	Polr3f	lightsteelblue1
402	ENSMUSG00000027428	26450	Rbbp9	lightsteelblue1
403	ENSMUSG00000027429	27054	Sec23b	lightsteelblue1
404	ENSMUSG00000027439	74533	Gzf1	lightsteelblue1
405	ENSMUSG00000027520	73884	Zdbf2	lightsteelblue1
406	ENSMUSG00000027531	55980	Impa1	lightsteelblue1
407	ENSMUSG00000027534	74718	Snx16	lightsteelblue1
408	ENSMUSG00000027570	12841	Col9a3	lightsteelblue1
409	ENSMUSG00000027598	16396	Itch	lightsteelblue1
410	ENSMUSG00000027599	74252	Armc1	lightsteelblue1
411	ENSMUSG00000027620	170791	Rbm39	lightsteelblue1
412	ENSMUSG00000027665	18706	Pik3ca	lightsteelblue1
413	ENSMUSG00000027668	67414	Mfn1	lightsteelblue1
414	ENSMUSG00000027677	67120	Ttc14	lightsteelblue1
415	ENSMUSG00000027679	67713	Dnajc19	lightsteelblue1
416	ENSMUSG00000027679	100503724	Dnajc19-ps	lightsteelblue1
417	ENSMUSG00000027737	26570	Slc7a11	lightsteelblue1
418	ENSMUSG00000027742	67542	Cog6	lightsteelblue1
419	ENSMUSG00000027763	56758	Mbnl1	lightsteelblue1
420	ENSMUSG00000027774	28030	Gfm1	lightsteelblue1
421	ENSMUSG00000027782	16649	Kpna4	lightsteelblue1
422	ENSMUSG00000027822	11416	Slc33a1	lightsteelblue1
423	ENSMUSG00000027834	20713	Serpini1	lightsteelblue1
424	ENSMUSG00000027893	229709	Ahcyl1	lightsteelblue1
425	ENSMUSG00000027900	67171	Dram2	lightsteelblue1
426	ENSMUSG00000027952	68603	Pmvk	lightsteelblue1
427	ENSMUSG00000027957	229782	Slc35a3	lightsteelblue1
428	ENSMUSG00000027962	22329	Vcam1	lightsteelblue1
429	ENSMUSG00000027981	67225	Rnpc3	lightsteelblue1
430	ENSMUSG00000028016	71793	Ints12	lightsteelblue1
431	ENSMUSG00000028034	51886	Fubp1	lightsteelblue1
432	ENSMUSG00000028035	67035	Dnajb4	lightsteelblue1
433	ENSMUSG00000028070	246703	Naxe	lightsteelblue1
434	ENSMUSG00000028136	76742	Snx27	lightsteelblue1
435	ENSMUSG00000028187	70285	Rpf1	lightsteelblue1
436	ENSMUSG00000028194	69219	Ddah1	lightsteelblue1
437	ENSMUSG00000028221	72519	Tmem55a	lightsteelblue1
438	ENSMUSG00000028224	27354	Nbn	lightsteelblue1
439	ENSMUSG00000028232	72098	Tmem68	lightsteelblue1
440	ENSMUSG00000028233	116940	Tgs1	lightsteelblue1
441	ENSMUSG00000028243	68053	Ubxn2b	lightsteelblue1
442	ENSMUSG00000028273	56376	Pdlim5	lightsteelblue1
443	ENSMUSG00000028274	24018	Rngtt	lightsteelblue1
444	ENSMUSG00000028277	56228	Ube2j1	lightsteelblue1
445	ENSMUSG00000028322	66362	Exosc3	lightsteelblue1
446	ENSMUSG00000028345	269536	Tex10	lightsteelblue1
447	ENSMUSG00000028397	76804	Kdm4c	lightsteelblue1
448	ENSMUSG00000028402	17475	Mpdz	lightsteelblue1
449	ENSMUSG00000028409	74255	Smu1	lightsteelblue1
450	ENSMUSG00000028414	246179	Fktn	lightsteelblue1
451	ENSMUSG00000028445	69638	Enho	lightsteelblue1
452	ENSMUSG00000028470	68917	Hint2	lightsteelblue1
453	ENSMUSG00000028483	77634	Snapc3	lightsteelblue1
454	ENSMUSG00000028532	320508	Cachd1	lightsteelblue1
455	ENSMUSG00000028545	67621	Bend5	lightsteelblue1
456	ENSMUSG00000028614	72787	Ndc1	lightsteelblue1
457	ENSMUSG00000028618	56374	Tmem59	lightsteelblue1
458	ENSMUSG00000028619	66526	Tceanc2	lightsteelblue1
459	ENSMUSG00000028626	12840	Col9a2	lightsteelblue1
460	ENSMUSG00000028643	69216	Svbp	lightsteelblue1
461	ENSMUSG00000028657	19063	Ppt1	lightsteelblue1
462	ENSMUSG00000028669	66193	Pithd1	lightsteelblue1
463	ENSMUSG00000028676	14105	Srsf10	lightsteelblue1
464	ENSMUSG00000028693	50927	Nasp	lightsteelblue1
465	ENSMUSG00000028743	110198	Akr7a5	lightsteelblue1
466	ENSMUSG00000028773	14077	Fabp3	lightsteelblue1
467	ENSMUSG00000028779	67898	Pef1	lightsteelblue1
468	ENSMUSG00000028788	19244	Ptp4a2	lightsteelblue1
469	ENSMUSG00000028789	242669	Azin2	lightsteelblue1
470	ENSMUSG00000028820	71514	Sfpq	lightsteelblue1
471	ENSMUSG00000028842	214150	Ago3	lightsteelblue1
472	ENSMUSG00000028861	66407	Mrps15	lightsteelblue1
473	ENSMUSG00000028883	20346	Sema3a	lightsteelblue1
474	ENSMUSG00000028899	66464	Taf12	lightsteelblue1
475	ENSMUSG00000028907	67205	Utp11	lightsteelblue1
476	ENSMUSG00000028945	19744	Rheb	lightsteelblue1
477	ENSMUSG00000028990	69151	Lzic	lightsteelblue1
478	ENSMUSG00000029003	71890	Mad2l2	lightsteelblue1
479	ENSMUSG00000029012	26429	Orc5	lightsteelblue1
480	ENSMUSG00000029038	68991	Ssu72	lightsteelblue1
481	ENSMUSG00000029162	16548	Khk	lightsteelblue1
482	ENSMUSG00000029169	13204	Dhx15	lightsteelblue1
483	ENSMUSG00000029174	57915	Tbc1d1	lightsteelblue1
484	ENSMUSG00000029192	100855	Tbc1d14	lightsteelblue1
485	ENSMUSG00000029202	71521	Pds5a	lightsteelblue1
486	ENSMUSG00000029211	14397	Gabra4	lightsteelblue1
487	ENSMUSG00000029238	12753	Clock	lightsteelblue1
488	ENSMUSG00000029263	433931	Pigg	lightsteelblue1
489	ENSMUSG00000029265	13486	Dr1	lightsteelblue1
490	ENSMUSG00000029283	12545	Cdc7	lightsteelblue1
491	ENSMUSG00000029290	54367	Zfp326	lightsteelblue1
492	ENSMUSG00000029313	17355	Aff1	lightsteelblue1
494	ENSMUSG00000029455	11669	Aldh2	lightsteelblue1
495	ENSMUSG00000029464	68080	Gpn3	lightsteelblue1
496	ENSMUSG00000029474	80751	Rnf34	lightsteelblue1
497	ENSMUSG00000029500	72542	Pgam5	lightsteelblue1
498	ENSMUSG00000029557	68017	Mrm2	lightsteelblue1
499	ENSMUSG00000029587	231866	Zfp12	lightsteelblue1
500	ENSMUSG00000029592	100756	Usp30	lightsteelblue1
501	ENSMUSG00000029623	231887	Pdap1	lightsteelblue1
502	ENSMUSG00000029655	381695	N4bp2l2	lightsteelblue1
503	ENSMUSG00000029676	101185	Pot1a	lightsteelblue1
504	ENSMUSG00000029684	73178	Wasl	lightsteelblue1
505	ENSMUSG00000029701	68272	Rbm28	lightsteelblue1
506	ENSMUSG00000029767	12321	Calu	lightsteelblue1
507	ENSMUSG00000029840	14489	Mtpn	lightsteelblue1
508	ENSMUSG00000029860	22793	Zyx	lightsteelblue1
509	ENSMUSG00000029916	69923	Agk	lightsteelblue1
510	ENSMUSG00000029920	13990	Smarcad1	lightsteelblue1
511	ENSMUSG00000030002	72102	Dusp11	lightsteelblue1
512	ENSMUSG00000030016	18139	Zfp638	lightsteelblue1
513	ENSMUSG00000030086	66098	Chchd6	lightsteelblue1
514	ENSMUSG00000030232	11569	Aebp2	lightsteelblue1
515	ENSMUSG00000030245	66964	Golt1b	lightsteelblue1
516	ENSMUSG00000030265	16653	Kras	lightsteelblue1
517	ENSMUSG00000030275	75320	Etnk1	lightsteelblue1
518	ENSMUSG00000030279	74741	C2cd5	lightsteelblue1
519	ENSMUSG00000030304	67456	Ergic2	lightsteelblue1
520	ENSMUSG00000030313	320560	Dennd5b	lightsteelblue1
521	ENSMUSG00000030327	67602	Necap1	lightsteelblue1
522	ENSMUSG00000030347	28040	D6Wsu163e	lightsteelblue1
523	ENSMUSG00000030393	22775	Zik1	lightsteelblue1
524	ENSMUSG00000030469	210105	Zfp719	lightsteelblue1
525	ENSMUSG00000030471	243983	Zdhhc13	lightsteelblue1
526	ENSMUSG00000030495	53896	Slc7a10	lightsteelblue1
527	ENSMUSG00000030512	68981	Snrpa1	lightsteelblue1
528	ENSMUSG00000030521	67973	Mphosph10	lightsteelblue1
529	ENSMUSG00000030522	233315	Mtmr10	lightsteelblue1
530	ENSMUSG00000030615	66271	Tmem126a	lightsteelblue1
531	ENSMUSG00000030619	13626	Eed	lightsteelblue1
532	ENSMUSG00000030655	233789	Smg1	lightsteelblue1
533	ENSMUSG00000030660	18704	Pik3c2a	lightsteelblue1
534	ENSMUSG00000030704	19346	Rab6a	lightsteelblue1
535	ENSMUSG00000030731	20981	Syt3	lightsteelblue1
536	ENSMUSG00000030739	71960	Myh14	lightsteelblue1
537	ENSMUSG00000030754	70349	Copb1	lightsteelblue1
538	ENSMUSG00000030759	67420	Far1	lightsteelblue1
539	ENSMUSG00000030846	21843	Tial1	lightsteelblue1
540	ENSMUSG00000030861	66885	Acadsb	lightsteelblue1
541	ENSMUSG00000030870	28018	Ubfd1	lightsteelblue1
542	ENSMUSG00000030879	27397	Mrpl17	lightsteelblue1
543	ENSMUSG00000030929	71151	Eri2	lightsteelblue1
544	ENSMUSG00000030965	109359	Abraxas2	lightsteelblue1
545	ENSMUSG00000030978	20133	Rrm1	lightsteelblue1
546	ENSMUSG00000031016	22390	Wee1	lightsteelblue1
547	ENSMUSG00000031095	72584	Cul4b	lightsteelblue1
548	ENSMUSG00000031099	93761	Smarca1	lightsteelblue1
549	ENSMUSG00000031105	20523	Slc25a14	lightsteelblue1
550	ENSMUSG00000031158	21855	Timm17b	lightsteelblue1
551	ENSMUSG00000031232	67075	Magt1	lightsteelblue1
552	ENSMUSG00000031284	18481	Pak3	lightsteelblue1
553	ENSMUSG00000031309	110651	Rps6ka3	lightsteelblue1
554	ENSMUSG00000031343	14396	Gabra3	lightsteelblue1
555	ENSMUSG00000031409	66104	Tceal6	lightsteelblue1
556	ENSMUSG00000031513	68192	Leprotl1	lightsteelblue1
557	ENSMUSG00000031555	11502	Adam9	lightsteelblue1
558	ENSMUSG00000031575	23808	Ash2l	lightsteelblue1
559	ENSMUSG00000031600	52348	Vps37a	lightsteelblue1
560	ENSMUSG00000031608	108150	Galnt7	lightsteelblue1
561	ENSMUSG00000031673	12552	Cdh11	lightsteelblue1
562	ENSMUSG00000031701	56445	Dnaja2	lightsteelblue1
563	ENSMUSG00000031708	106529	Tecr	lightsteelblue1
564	ENSMUSG00000031715	93762	Smarca5	lightsteelblue1
565	ENSMUSG00000031723	234723	Txnl4b	lightsteelblue1
566	ENSMUSG00000031730	56749	Dhodh	lightsteelblue1
567	ENSMUSG00000031799	326618	Tpm4	lightsteelblue1
568	ENSMUSG00000031813	73711	Mvb12a	lightsteelblue1
569	ENSMUSG00000031887	71609	Tradd	lightsteelblue1
570	ENSMUSG00000031937	69137	Vstm5	lightsteelblue1
571	ENSMUSG00000031969	66948	Acad8	lightsteelblue1
572	ENSMUSG00000032002	76863	Dcun1d5	lightsteelblue1
573	ENSMUSG00000032024	71566	Clmp	lightsteelblue1
574	ENSMUSG00000032030	75717	Cul5	lightsteelblue1
575	ENSMUSG00000032050	19684	Rdx	lightsteelblue1
576	ENSMUSG00000032096	213827	Arcn1	lightsteelblue1
577	ENSMUSG00000032116	16430	Stt3a	lightsteelblue1
578	ENSMUSG00000032121	66279	Tmem218	lightsteelblue1
579	ENSMUSG00000032212	66660	Sltm	lightsteelblue1
580	ENSMUSG00000032215	225215	Rsl24d1	lightsteelblue1
581	ENSMUSG00000032216	17999	Nedd4	lightsteelblue1
582	ENSMUSG00000032228	21406	Tcf12	lightsteelblue1
583	ENSMUSG00000032244	14155	Fem1b	lightsteelblue1
584	ENSMUSG00000032253	83946	Phip	lightsteelblue1
585	ENSMUSG00000032279	67834	Idh3a	lightsteelblue1
586	ENSMUSG00000032288	102462	Imp3	lightsteelblue1
587	ENSMUSG00000032373	76459	Car12	lightsteelblue1
588	ENSMUSG00000032376	235441	Usp3	lightsteelblue1
589	ENSMUSG00000032386	56404	Trip4	lightsteelblue1
590	ENSMUSG00000032396	213550	Dis3l	lightsteelblue1
591	ENSMUSG00000032413	114713	Rasa2	lightsteelblue1
592	ENSMUSG00000032423	56403	Syncrip	lightsteelblue1
593	ENSMUSG00000032449	192287	Slc25a36	lightsteelblue1
594	ENSMUSG00000032458	50797	Copb2	lightsteelblue1
595	ENSMUSG00000032527	66904	Pccb	lightsteelblue1
596	ENSMUSG00000032547	20187	Ryk	lightsteelblue1
597	ENSMUSG00000032565	75686	Nudt16	lightsteelblue1
598	ENSMUSG00000032579	69536	Hemk1	lightsteelblue1
599	ENSMUSG00000032582	19654	Rbm6	lightsteelblue1
600	ENSMUSG00000032621	218543	Srek1	lightsteelblue1
601	ENSMUSG00000032648	19309	Pygm	lightsteelblue1
602	ENSMUSG00000032666	69399	1700025G04Rik	lightsteelblue1
603	ENSMUSG00000032698	16909	Lmo2	lightsteelblue1
604	ENSMUSG00000032705	97827	Exd2	lightsteelblue1
605	ENSMUSG00000032714	71709	Syde1	lightsteelblue1
606	ENSMUSG00000032740	108686	Ccdc88a	lightsteelblue1
607	ENSMUSG00000032803	321022	Cdv3	lightsteelblue1
608	ENSMUSG00000032878	216613	Ccdc85a	lightsteelblue1
609	ENSMUSG00000032883	74205	Acsl3	lightsteelblue1
610	ENSMUSG00000032905	67526	Atg12	lightsteelblue1
611	ENSMUSG00000032932	110920	Hspa13	lightsteelblue1
612	ENSMUSG00000032965	73916	Ift57	lightsteelblue1
613	ENSMUSG00000033099	97961	Nol12	lightsteelblue1
614	ENSMUSG00000033184	66676	Tmed7	lightsteelblue1
615	ENSMUSG00000033249	26386	Hsf4	lightsteelblue1
616	ENSMUSG00000033282	244585	Rpgrip1l	lightsteelblue1
617	ENSMUSG00000033417	78832	Cacul1	lightsteelblue1
618	ENSMUSG00000033423	140546	Eri3	lightsteelblue1
619	ENSMUSG00000033467	57914	Crlf2	lightsteelblue1
620	ENSMUSG00000033487	319448	Fndc3a	lightsteelblue1
621	ENSMUSG00000033596	234736	Rfwd3	lightsteelblue1
622	ENSMUSG00000033610	75735	Pank1	lightsteelblue1
623	ENSMUSG00000033623	69587	Pcgf3	lightsteelblue1
624	ENSMUSG00000033735	20751	Spr	lightsteelblue1
625	ENSMUSG00000033769	75914	Exoc6b	lightsteelblue1
626	ENSMUSG00000033799	105203	Fam208b	lightsteelblue1
627	ENSMUSG00000033808	211499	Tmem87a	lightsteelblue1
628	ENSMUSG00000033852	102238433	Gm28042	lightsteelblue1
629	ENSMUSG00000033885	218699	Pxk	lightsteelblue1
630	ENSMUSG00000033904	101565	Ccp110	lightsteelblue1
631	ENSMUSG00000033953	19058	Ppp3r1	lightsteelblue1
632	ENSMUSG00000034021	100710	Pds5b	lightsteelblue1
633	ENSMUSG00000034055	18679	Phka1	lightsteelblue1
634	ENSMUSG00000034064	224143	Poglut1	lightsteelblue1
635	ENSMUSG00000034101	12388	Ctnnd1	lightsteelblue1
636	ENSMUSG00000034108	12460	Ccs	lightsteelblue1
637	ENSMUSG00000034152	211446	Exoc3	lightsteelblue1
638	ENSMUSG00000034158	320184	Lrrc58	lightsteelblue1
639	ENSMUSG00000034210	230648	Efcab14	lightsteelblue1
640	ENSMUSG00000034211	66258	Mrps17	lightsteelblue1
641	ENSMUSG00000034226	228543	Rhov	lightsteelblue1
642	ENSMUSG00000034278	69408	Dnajc17	lightsteelblue1
643	ENSMUSG00000034297	327987	Med13	lightsteelblue1
644	ENSMUSG00000034557	230597	Zfyve9	lightsteelblue1
645	ENSMUSG00000034563	72278	Ccpg1	lightsteelblue1
646	ENSMUSG00000034591	338365	Slc41a2	lightsteelblue1
647	ENSMUSG00000034613	319468	Ppm1h	lightsteelblue1
648	ENSMUSG00000034653	240255	Ythdc2	lightsteelblue1
649	ENSMUSG00000034801	20663	Sos2	lightsteelblue1
650	ENSMUSG00000034850	69470	Tmem127	lightsteelblue1
651	ENSMUSG00000034910	72135	Pygo1	lightsteelblue1
652	ENSMUSG00000034932	66047	Mrpl54	lightsteelblue1
653	ENSMUSG00000035062	245522	Zc4h2	lightsteelblue1
654	ENSMUSG00000035151	244548	Elmod2	lightsteelblue1
655	ENSMUSG00000035172	217198	Plekhh3	lightsteelblue1
656	ENSMUSG00000035215	66094	Lsm7	lightsteelblue1
657	ENSMUSG00000035232	236900	Pdk3	lightsteelblue1
658	ENSMUSG00000035278	78670	Plekhj1	lightsteelblue1
659	ENSMUSG00000035311	432486	Gnptab	lightsteelblue1
660	ENSMUSG00000035614	328108	Togaram1	lightsteelblue1
661	ENSMUSG00000035649	319885	Zcchc7	lightsteelblue1
662	ENSMUSG00000035776	171486	Cd99l2	lightsteelblue1
663	ENSMUSG00000035851	231386	Ythdc1	lightsteelblue1
664	ENSMUSG00000035868	73229	Zfp983	lightsteelblue1
665	ENSMUSG00000035877	320799	Zhx3	lightsteelblue1
666	ENSMUSG00000035898	231380	Uba6	lightsteelblue1
667	ENSMUSG00000035919	319845	Bbs9	lightsteelblue1
668	ENSMUSG00000035933	238123	Cog5	lightsteelblue1
669	ENSMUSG00000036053	71409	Fmnl2	lightsteelblue1
670	ENSMUSG00000036095	217480	Dgkb	lightsteelblue1
671	ENSMUSG00000036097	226151	Slf2	lightsteelblue1
672	ENSMUSG00000036111	109594	Lmo1	lightsteelblue1
673	ENSMUSG00000036112	56307	Metap2	lightsteelblue1
674	ENSMUSG00000036167	223828	Pphln1	lightsteelblue1
675	ENSMUSG00000036202	51869	Rif1	lightsteelblue1
676	ENSMUSG00000036273	66725	Lrrk2	lightsteelblue1
677	ENSMUSG00000036278	107227	Macrod1	lightsteelblue1
678	ENSMUSG00000036291	74385	Ap5m1	lightsteelblue1
679	ENSMUSG00000036339	218989	Tmem260	lightsteelblue1
680	ENSMUSG00000036402	14701	Gng12	lightsteelblue1
681	ENSMUSG00000036450	319594	Hif1an	lightsteelblue1
682	ENSMUSG00000036499	216238	Eea1	lightsteelblue1
683	ENSMUSG00000036501	225358	Fam13b	lightsteelblue1
684	ENSMUSG00000036504	75454	Phpt1	lightsteelblue1
685	ENSMUSG00000036537	69942	Rnf113a1	lightsteelblue1
686	ENSMUSG00000036570	56188	Fxyd1	lightsteelblue1
687	ENSMUSG00000036599	59031	Chst12	lightsteelblue1
688	ENSMUSG00000036707	12283	Cab39	lightsteelblue1
689	ENSMUSG00000036712	74256	Cyld	lightsteelblue1
690	ENSMUSG00000036769	72404	Wdr44	lightsteelblue1
691	ENSMUSG00000036932	26926	Aifm1	lightsteelblue1
692	ENSMUSG00000036943	235442	Rab8b	lightsteelblue1
693	ENSMUSG00000037022	109136	Mmaa	lightsteelblue1
694	ENSMUSG00000037062	54673	Sh3glb1	lightsteelblue1
695	ENSMUSG00000037104	56468	Socs5	lightsteelblue1
696	ENSMUSG00000037110	241694	Ralgapa2	lightsteelblue1
697	ENSMUSG00000037111	73251	Setd7	lightsteelblue1
698	ENSMUSG00000037119	210998	Fam91a1	lightsteelblue1
699	ENSMUSG00000037134	102182	Prmt9	lightsteelblue1
700	ENSMUSG00000037149	104721	Ddx1	lightsteelblue1
701	ENSMUSG00000037166	68458	Ppp1r14a	lightsteelblue1
702	ENSMUSG00000037172	243780	E330009J07Rik	lightsteelblue1
703	ENSMUSG00000037204	68118	Atg101	lightsteelblue1
704	ENSMUSG00000037234	320191	Hook3	lightsteelblue1
705	ENSMUSG00000037253	240396	Mex3c	lightsteelblue1
706	ENSMUSG00000037270	229227	4932438A13Rik	lightsteelblue1
707	ENSMUSG00000037286	20842	Stag1	lightsteelblue1
708	ENSMUSG00000037325	71492	Bbs7	lightsteelblue1
709	ENSMUSG00000037349	68323	Nudt22	lightsteelblue1
710	ENSMUSG00000037376	66926	Trmt6	lightsteelblue1
711	ENSMUSG00000037416	240283	Dmxl1	lightsteelblue1
712	ENSMUSG00000037458	54375	Azin1	lightsteelblue1
713	ENSMUSG00000037470	320011	Uggt1	lightsteelblue1
714	ENSMUSG00000037712	218952	Fermt2	lightsteelblue1
715	ENSMUSG00000037720	67878	Tmem33	lightsteelblue1
716	ENSMUSG00000037747	70911	Phyhipl	lightsteelblue1
717	ENSMUSG00000037747	319646	D630013N20Rik	lightsteelblue1
718	ENSMUSG00000037772	19935	Mrpl23	lightsteelblue1
719	ENSMUSG00000037815	12385	Ctnna1	lightsteelblue1
720	ENSMUSG00000037933	76895	Bicd2	lightsteelblue1
721	ENSMUSG00000037965	106205	Zc3h7a	lightsteelblue1
722	ENSMUSG00000037966	18081	Ninj1	lightsteelblue1
723	ENSMUSG00000037999	212285	Arap2	lightsteelblue1
724	ENSMUSG00000038056	231051	Kmt2c	lightsteelblue1
725	ENSMUSG00000038095	243272	Sbno1	lightsteelblue1
726	ENSMUSG00000038174	213056	Fam126b	lightsteelblue1
727	ENSMUSG00000038187	68815	Btbd10	lightsteelblue1
728	ENSMUSG00000038291	102141	Snx25	lightsteelblue1
729	ENSMUSG00000038299	225348	Wdr36	lightsteelblue1
730	ENSMUSG00000038344	353170	Txlng	lightsteelblue1
731	ENSMUSG00000038349	227120	Plcl1	lightsteelblue1
732	ENSMUSG00000038387	20130	Rras	lightsteelblue1
733	ENSMUSG00000038416	69957	Cdc16	lightsteelblue1
734	ENSMUSG00000038535	235469	Zfp280d	lightsteelblue1
735	ENSMUSG00000038544	66209	Inip	lightsteelblue1
736	ENSMUSG00000038546	56705	Ranbp9	lightsteelblue1
737	ENSMUSG00000038570	330577	Saxo2	lightsteelblue1
738	ENSMUSG00000038608	210293	Dock10	lightsteelblue1
739	ENSMUSG00000038650	107702	Rnh1	lightsteelblue1
740	ENSMUSG00000038766	213054	Gabpb2	lightsteelblue1
741	ENSMUSG00000038812	67674	Trmt112	lightsteelblue1
742	ENSMUSG00000038822	209462	Hace1	lightsteelblue1
743	ENSMUSG00000038848	228994	Ythdf1	lightsteelblue1
744	ENSMUSG00000038967	18604	Pdk2	lightsteelblue1
745	ENSMUSG00000038984	239364	Tspyl5	lightsteelblue1
746	ENSMUSG00000038990	252966	Cables2	lightsteelblue1
747	ENSMUSG00000039018	212508	Mtg1	lightsteelblue1
748	ENSMUSG00000039065	68073	Fam173b	lightsteelblue1
749	ENSMUSG00000039067	17463	Psmd7	lightsteelblue1
750	ENSMUSG00000039089	237339	L3mbtl3	lightsteelblue1
751	ENSMUSG00000039191	19664	Rbpj	lightsteelblue1
752	ENSMUSG00000039285	27215	Azi2	lightsteelblue1
753	ENSMUSG00000039298	214444	Cdk5rap2	lightsteelblue1
754	ENSMUSG00000039323	16008	Igfbp2	lightsteelblue1
755	ENSMUSG00000039428	72759	Tmem135	lightsteelblue1
756	ENSMUSG00000039449	67229	Prpf18	lightsteelblue1
757	ENSMUSG00000039456	338467	Morc3	lightsteelblue1
758	ENSMUSG00000039470	70546	Zdhhc2	lightsteelblue1
759	ENSMUSG00000039485	72480	Tspyl4	lightsteelblue1
760	ENSMUSG00000039585	270163	Myo9a	lightsteelblue1
761	ENSMUSG00000039735	214459	Fnbp1l	lightsteelblue1
762	ENSMUSG00000039756	99480	Dnttip2	lightsteelblue1
763	ENSMUSG00000039763	246738	Dnajc28	lightsteelblue1
764	ENSMUSG00000039787	99151	Cercam	lightsteelblue1
765	ENSMUSG00000039824	216459	Myl6b	lightsteelblue1
766	ENSMUSG00000039835	215819	Nhsl1	lightsteelblue1
767	ENSMUSG00000039943	18798	Plcb4	lightsteelblue1
768	ENSMUSG00000039959	215114	Hip1	lightsteelblue1
769	ENSMUSG00000039967	30046	Zfp292	lightsteelblue1
770	ENSMUSG00000039968	242860	Rsbn1l	lightsteelblue1
771	ENSMUSG00000039987	68770	Phtf2	lightsteelblue1
772	ENSMUSG00000039988	433667	Ankrd13c	lightsteelblue1
773	ENSMUSG00000040029	320727	Ipo8	lightsteelblue1
774	ENSMUSG00000040040	21821	Ift88	lightsteelblue1
775	ENSMUSG00000040105	74411	Plpp6	lightsteelblue1
776	ENSMUSG00000040151	23908	Hs2st1	lightsteelblue1
777	ENSMUSG00000040220	104346	Gas8	lightsteelblue1
778	ENSMUSG00000040242	67529	Fgfr1op2	lightsteelblue1
779	ENSMUSG00000040250	71177	Ints13	lightsteelblue1
780	ENSMUSG00000040297	226551	Suco	lightsteelblue1
781	ENSMUSG00000040321	228491	Zfp770	lightsteelblue1
782	ENSMUSG00000040325	321006	Dcaf1	lightsteelblue1
783	ENSMUSG00000040389	99512	Wdr47	lightsteelblue1
784	ENSMUSG00000040396	68904	Abhd13	lightsteelblue1
785	ENSMUSG00000040407	100986	Akap9	lightsteelblue1
786	ENSMUSG00000040430	71795	Pitpnc1	lightsteelblue1
787	ENSMUSG00000040455	77593	Usp45	lightsteelblue1
788	ENSMUSG00000040473	207686	Cfap69	lightsteelblue1
789	ENSMUSG00000040532	68758	Abhd11	lightsteelblue1
790	ENSMUSG00000040536	69352	Necab1	lightsteelblue1
791	ENSMUSG00000040565	107182	Btaf1	lightsteelblue1
792	ENSMUSG00000040759	67272	Cmtm5	lightsteelblue1
793	ENSMUSG00000040818	211922	Dennd6a	lightsteelblue1
794	ENSMUSG00000040850	103554	Psme4	lightsteelblue1
795	ENSMUSG00000040888	11692	Gfer	lightsteelblue1
796	ENSMUSG00000041073	192950	Nacad	lightsteelblue1
797	ENSMUSG00000041133	24061	Smc1a	lightsteelblue1
798	ENSMUSG00000041153	209212	Osgin2	lightsteelblue1
799	ENSMUSG00000041216	74438	Clvs1	lightsteelblue1
800	ENSMUSG00000041220	170439	Elovl6	lightsteelblue1
801	ENSMUSG00000041245	279561	Wnk3	lightsteelblue1
802	ENSMUSG00000041328	74737	Pcf11	lightsteelblue1
803	ENSMUSG00000041353	382245	Tmem29	lightsteelblue1
804	ENSMUSG00000041408	218914	Wapl	lightsteelblue1
805	ENSMUSG00000041420	17537	Meis3	lightsteelblue1
806	ENSMUSG00000041459	230908	Tardbp	lightsteelblue1
807	ENSMUSG00000041552	211612	Ptchd1	lightsteelblue1
808	ENSMUSG00000041632	218506	Mrps27	lightsteelblue1
809	ENSMUSG00000041685	218503	Fcho2	lightsteelblue1
810	ENSMUSG00000041763	22019	Tpp2	lightsteelblue1
811	ENSMUSG00000041781	51786	Cpsf2	lightsteelblue1
812	ENSMUSG00000041846	68734	Ppp4r3a	lightsteelblue1
813	ENSMUSG00000041889	77552	Shisa4	lightsteelblue1
814	ENSMUSG00000041921	66559	Metap1d	lightsteelblue1
815	ENSMUSG00000041923	319211	Nol4	lightsteelblue1
816	ENSMUSG00000041939	17855	Mvk	lightsteelblue1
817	ENSMUSG00000041995	72114	Zbed3	lightsteelblue1
818	ENSMUSG00000042073	76491	Abhd14b	lightsteelblue1
819	ENSMUSG00000042133	228005	Ppig	lightsteelblue1
820	ENSMUSG00000042167	100715	Papd4	lightsteelblue1
821	ENSMUSG00000042208	71675	0610010F05Rik	lightsteelblue1
822	ENSMUSG00000042229	98710	Rabif	lightsteelblue1
823	ENSMUSG00000042331	432572	Specc1	lightsteelblue1
824	ENSMUSG00000042354	30877	Gnl3	lightsteelblue1
825	ENSMUSG00000042359	99031	Osbpl6	lightsteelblue1
826	ENSMUSG00000042363	216551	Lgalsl	lightsteelblue1
827	ENSMUSG00000042380	80284	Smim12	lightsteelblue1
828	ENSMUSG00000042426	218629	Dhx29	lightsteelblue1
829	ENSMUSG00000042508	23857	Dmtf1	lightsteelblue1
830	ENSMUSG00000042590	76582	Ipo11	lightsteelblue1
831	ENSMUSG00000042599	338523	Kdm7a	lightsteelblue1
832	ENSMUSG00000042699	13211	Dhx9	lightsteelblue1
833	ENSMUSG00000042709	246782	Atpaf2	lightsteelblue1
834	ENSMUSG00000042750	12069	Bex2	lightsteelblue1
835	ENSMUSG00000042901	108909	Aida	lightsteelblue1
836	ENSMUSG00000042992	67774	Borcs5	lightsteelblue1
837	ENSMUSG00000043019	66967	Edem3	lightsteelblue1
838	ENSMUSG00000043131	232157	Mob1a	lightsteelblue1
839	ENSMUSG00000043207	230709	Zmpste24	lightsteelblue1
840	ENSMUSG00000043241	326622	Upf2	lightsteelblue1
841	ENSMUSG00000043252	100201	Tmem64	lightsteelblue1
842	ENSMUSG00000043421	69573	Hilpda	lightsteelblue1
843	ENSMUSG00000043424	100042807	Eif3j2	lightsteelblue1
844	ENSMUSG00000043518	24004	Rai2	lightsteelblue1
845	ENSMUSG00000043602	193043	Zfp3	lightsteelblue1
846	ENSMUSG00000043644	66838	0610009L18Rik	lightsteelblue1
847	ENSMUSG00000043733	19247	Ptpn11	lightsteelblue1
848	ENSMUSG00000043881	211255	Kbtbd7	lightsteelblue1
849	ENSMUSG00000043999	237716	Gpr75	lightsteelblue1
850	ENSMUSG00000044033	545428	Ccdc141	lightsteelblue1
851	ENSMUSG00000044067	73010	Gpr22	lightsteelblue1
852	ENSMUSG00000044098	229675	Rsbn1	lightsteelblue1
853	ENSMUSG00000044150	382252	Bclaf3	lightsteelblue1
855	ENSMUSG00000044792	69046	Isca1	lightsteelblue1
856	ENSMUSG00000044795	327951	Cyb5d1	lightsteelblue1
857	ENSMUSG00000044847	72290	Lsm11	lightsteelblue1
858	ENSMUSG00000045092	13609	S1pr1	lightsteelblue1
859	ENSMUSG00000045100	67582	Slc25a26	lightsteelblue1
860	ENSMUSG00000045333	94187	Zfp423	lightsteelblue1
861	ENSMUSG00000045427	56258	Hnrnph2	lightsteelblue1
862	ENSMUSG00000045576	229681	St7l	lightsteelblue1
863	ENSMUSG00000045624	66580	Esf1	lightsteelblue1
864	ENSMUSG00000045625	239827	Pigz	lightsteelblue1
866	ENSMUSG00000046032	55988	Snx12	lightsteelblue1
867	ENSMUSG00000046062	108954	Ppp1r15b	lightsteelblue1
868	ENSMUSG00000046138	240613	9930021J03Rik	lightsteelblue1
869	ENSMUSG00000046230	271564	Vps13a	lightsteelblue1
870	ENSMUSG00000046432	12070	Bex3	lightsteelblue1
871	ENSMUSG00000046667	72397	Rbm12b1	lightsteelblue1
872	ENSMUSG00000046753	320234	Ccdc66	lightsteelblue1
873	ENSMUSG00000047126	67300	Cltc	lightsteelblue1
874	ENSMUSG00000047193	110350	Dync2h1	lightsteelblue1
875	ENSMUSG00000047213	229096	Ythdf3	lightsteelblue1
876	ENSMUSG00000047368	226016	Abhd17b	lightsteelblue1
877	ENSMUSG00000047371	233890	Zfp768	lightsteelblue1
878	ENSMUSG00000047454	268566	Gphn	lightsteelblue1
879	ENSMUSG00000047466	212163	8030462N17Rik	lightsteelblue1
880	ENSMUSG00000047539	67948	Fbxo28	lightsteelblue1
881	ENSMUSG00000047583	209584	Tyw3	lightsteelblue1
882	ENSMUSG00000047617	227622	Paxx	lightsteelblue1
883	ENSMUSG00000047649	70333	Cd3eap	lightsteelblue1
884	ENSMUSG00000047656	107328	Trpt1	lightsteelblue1
885	ENSMUSG00000047669	73390	Msl3l2	lightsteelblue1
886	ENSMUSG00000047714	66849	Ppp1r2	lightsteelblue1
887	ENSMUSG00000047866	66887	Lonp2	lightsteelblue1
888	ENSMUSG00000048000	227331	Gigyf2	lightsteelblue1
889	ENSMUSG00000048047	56805	Zbtb33	lightsteelblue1
890	ENSMUSG00000048222	100034361	Mfap1b	lightsteelblue1
891	ENSMUSG00000048234	67702	Rnf149	lightsteelblue1
892	ENSMUSG00000048280	408068	Zfp738	lightsteelblue1
893	ENSMUSG00000048578	109154	Mlec	lightsteelblue1
894	ENSMUSG00000048731	70772	Ggnbp1	lightsteelblue1
895	ENSMUSG00000048755	223722	Mcat	lightsteelblue1
896	ENSMUSG00000048960	109294	Prex2	lightsteelblue1
898	ENSMUSG00000049184	75029	Purg	lightsteelblue1
899	ENSMUSG00000049252	94217	Lrp1b	lightsteelblue1
900	ENSMUSG00000049421	26466	Zfp260	lightsteelblue1
901	ENSMUSG00000049489	69109	Fam58b	lightsteelblue1
902	ENSMUSG00000049521	104445	Cdc42ep1	lightsteelblue1
903	ENSMUSG00000049658	544971	Bdp1	lightsteelblue1
904	ENSMUSG00000049659	216549	Aftph	lightsteelblue1
905	ENSMUSG00000049721	53897	Gal3st1	lightsteelblue1
906	ENSMUSG00000049755	319475	Zfp672	lightsteelblue1
907	ENSMUSG00000049760	224904	2410015M20Rik	lightsteelblue1
908	ENSMUSG00000049881	69953	2810025M15Rik	lightsteelblue1
909	ENSMUSG00000049946	234290	BC030500	lightsteelblue1
910	ENSMUSG00000050017	56305	Pitpnb	lightsteelblue1
911	ENSMUSG00000050079	67610	Rspry1	lightsteelblue1
912	ENSMUSG00000050505	219257	Pcdh20	lightsteelblue1
913	ENSMUSG00000050640	231503	Tmem150c	lightsteelblue1
914	ENSMUSG00000050663	237553	Trhde	lightsteelblue1
915	ENSMUSG00000050830	319922	Vwc2	lightsteelblue1
916	ENSMUSG00000051007	213350	Gatd1	lightsteelblue1
917	ENSMUSG00000051185	67698	Fam174a	lightsteelblue1
918	ENSMUSG00000051223	66882	Bzw1	lightsteelblue1
919	ENSMUSG00000051469	59057	Zfp24	lightsteelblue1
920	ENSMUSG00000051502	70240	Ufsp1	lightsteelblue1
921	ENSMUSG00000051851	72865	Rtl8c	lightsteelblue1
922	ENSMUSG00000051890	271005	Klhdc1	lightsteelblue1
923	ENSMUSG00000052031	380608	Tagap1	lightsteelblue1
924	ENSMUSG00000052102	26384	Gnpda1	lightsteelblue1
925	ENSMUSG00000052137	77604	Rbm12b2	lightsteelblue1
926	ENSMUSG00000052144	232314	Ppp4r2	lightsteelblue1
927	ENSMUSG00000052299	78913	Ltn1	lightsteelblue1
928	ENSMUSG00000052337	76614	Immt	lightsteelblue1
929	ENSMUSG00000052369	380967	Tmem106c	lightsteelblue1
930	ENSMUSG00000052406	227656	Rexo4	lightsteelblue1
931	ENSMUSG00000052446	234413	Zfp961	lightsteelblue1
932	ENSMUSG00000052539	99470	Magi3	lightsteelblue1
933	ENSMUSG00000052572	23859	Dlg2	lightsteelblue1
934	ENSMUSG00000052593	11491	Adam17	lightsteelblue1
935	ENSMUSG00000052656	22644	Rnf103	lightsteelblue1
936	ENSMUSG00000052681	215449	Rap1b	lightsteelblue1
937	ENSMUSG00000052712	80748	BC004004	lightsteelblue1
938	ENSMUSG00000052917	66315	Senp7	lightsteelblue1
939	ENSMUSG00000052921	442801	Arhgef15	lightsteelblue1
940	ENSMUSG00000052997	50995	Uba2	lightsteelblue1
941	ENSMUSG00000053253	76273	Ndfip2	lightsteelblue1
942	ENSMUSG00000053289	77591	Ddx10	lightsteelblue1
943	ENSMUSG00000053291	19342	Rab4b	lightsteelblue1
944	ENSMUSG00000053390	240067	Zfp952	lightsteelblue1
945	ENSMUSG00000053702	74103	Nebl	lightsteelblue1
946	ENSMUSG00000053825	327814	Ppfia2	lightsteelblue1
947	ENSMUSG00000054079	217109	Utp18	lightsteelblue1
949	ENSMUSG00000054256	17690	Msi1	lightsteelblue1
950	ENSMUSG00000054280	215476	Prr14l	lightsteelblue1
951	ENSMUSG00000054408	76687	Spcs3	lightsteelblue1
952	ENSMUSG00000054455	56491	Vapb	lightsteelblue1
953	ENSMUSG00000054604	106143	Cggbp1	lightsteelblue1
954	ENSMUSG00000054693	11487	Adam10	lightsteelblue1
955	ENSMUSG00000054716	244216	Zfp771	lightsteelblue1
956	ENSMUSG00000054720	100604	Lrrc8c	lightsteelblue1
957	ENSMUSG00000054752	319636	Fsd1l	lightsteelblue1
958	ENSMUSG00000054766	56086	Set	lightsteelblue1
959	ENSMUSG00000054836	72341	Elp6	lightsteelblue1
960	ENSMUSG00000055116	11865	Arntl	lightsteelblue1
961	ENSMUSG00000055334	66069	Snupn	lightsteelblue1
962	ENSMUSG00000055531	432508	Cpsf6	lightsteelblue1
963	ENSMUSG00000055553	75620	Kxd1	lightsteelblue1
964	ENSMUSG00000055633	68992	Zfp580	lightsteelblue1
966	ENSMUSG00000055943	73024	Emc7	lightsteelblue1
967	ENSMUSG00000056145	229694	AI504432	lightsteelblue1
968	ENSMUSG00000056216	12611	Cebpg	lightsteelblue1
969	ENSMUSG00000056342	17847	Usp34	lightsteelblue1
970	ENSMUSG00000056596	69539	Trnp1	lightsteelblue1
971	ENSMUSG00000056608	109151	Chd9	lightsteelblue1
972	ENSMUSG00000056698	232089	Elmod3	lightsteelblue1
973	ENSMUSG00000056812	20451	St8sia3	lightsteelblue1
974	ENSMUSG00000056895	78303	Hist3h2ba	lightsteelblue1
975	ENSMUSG00000057060	210027	Slc35f3	lightsteelblue1
976	ENSMUSG00000057069	67475	Ero1lb	lightsteelblue1
977	ENSMUSG00000057229	66349	Dmac2	lightsteelblue1
978	ENSMUSG00000057236	19646	Rbbp4	lightsteelblue1
979	ENSMUSG00000057335	545389	Cep170	lightsteelblue1
980	ENSMUSG00000057363	67883	Uxs1	lightsteelblue1
981	ENSMUSG00000057367	11797	Birc2	lightsteelblue1
982	ENSMUSG00000057375	230584	Yipf1	lightsteelblue1
983	ENSMUSG00000057406	107823	Nsd2	lightsteelblue1
984	ENSMUSG00000057561	13664	Eif1a	lightsteelblue1
985	ENSMUSG00000057894	67230	Zfp329	lightsteelblue1
986	ENSMUSG00000058192	244721	Zfp846	lightsteelblue1
987	ENSMUSG00000058291	24135	Zfp68	lightsteelblue1
988	ENSMUSG00000058355	24015	Abce1	lightsteelblue1
989	ENSMUSG00000058388	18685	Phtf1	lightsteelblue1
990	ENSMUSG00000058441	406218	Panx2	lightsteelblue1
991	ENSMUSG00000058446	387524	Znrf2	lightsteelblue1
992	ENSMUSG00000058503	68152	Fam133b	lightsteelblue1
993	ENSMUSG00000058706	68364	0610030E20Rik	lightsteelblue1
994	ENSMUSG00000058799	53605	Nap1l1	lightsteelblue1
995	ENSMUSG00000059187	320265	Fam19a1	lightsteelblue1
996	ENSMUSG00000059208	76936	Hnrnpm	lightsteelblue1
997	ENSMUSG00000059263	74996	Usp47	lightsteelblue1
998	ENSMUSG00000059475	235028	Zfp426	lightsteelblue1
999	ENSMUSG00000059486	210973	Kbtbd2	lightsteelblue1
1000	ENSMUSG00000059689	232337	Zfp637	lightsteelblue1
1001	ENSMUSG00000059772	75764	Slx1b	lightsteelblue1
1002	ENSMUSG00000059834	67161	Sclt1	lightsteelblue1
1003	ENSMUSG00000059920	67609	4930453N24Rik	lightsteelblue1
1004	ENSMUSG00000060288	66101	Ppih	lightsteelblue1
1005	ENSMUSG00000060427	234362	Zfp868	lightsteelblue1
1006	ENSMUSG00000060450	56736	Rnf14	lightsteelblue1
1007	ENSMUSG00000060538	68742	Tmem219	lightsteelblue1
1008	ENSMUSG00000060548	29820	Tnfrsf19	lightsteelblue1
1009	ENSMUSG00000060657	223989	Marf1	lightsteelblue1
1010	ENSMUSG00000060679	69527	Mrps9	lightsteelblue1
1011	ENSMUSG00000060803	14870	Gstp1	lightsteelblue1
1012	ENSMUSG00000061130	19043	Ppm1b	lightsteelblue1
1014	ENSMUSG00000061244	105504	Exoc5	lightsteelblue1
1015	ENSMUSG00000061353	20315	Cxcl12	lightsteelblue1
1016	ENSMUSG00000061559	66317	Wdr61	lightsteelblue1
1017	ENSMUSG00000061759	73419	Armt1	lightsteelblue1
1018	ENSMUSG00000062116	232853	Zfp954	lightsteelblue1
1019	ENSMUSG00000062169	98417	Cnih4	lightsteelblue1
1020	ENSMUSG00000062203	14852	Gspt1	lightsteelblue1
1021	ENSMUSG00000062309	102614	Rpp25	lightsteelblue1
1022	ENSMUSG00000062397	68036	Zfp706	lightsteelblue1
1023	ENSMUSG00000062421	11841	Arf2	lightsteelblue1
1024	ENSMUSG00000062580	21854	Timm17a	lightsteelblue1
1025	ENSMUSG00000062604	20817	Srpk2	lightsteelblue1
1026	ENSMUSG00000062753	106672	AI413582	lightsteelblue1
1027	ENSMUSG00000062762	13663	Ei24	lightsteelblue1
1028	ENSMUSG00000062997	66489	Rpl35	lightsteelblue1
1029	ENSMUSG00000063145	72569	Bbs5	lightsteelblue1
1030	ENSMUSG00000063273	74838	Naa15	lightsteelblue1
1031	ENSMUSG00000063281	22694	Zfp35	lightsteelblue1
1032	ENSMUSG00000063297	233271	Luzp2	lightsteelblue1
1033	ENSMUSG00000063317	76179	Usp31	lightsteelblue1
1034	ENSMUSG00000063506	239027	Arhgap22	lightsteelblue1
1035	ENSMUSG00000063785	72554	Utp14a	lightsteelblue1
1036	ENSMUSG00000063800	230596	Prpf38a	lightsteelblue1
1037	ENSMUSG00000064030	78428	Pym1	lightsteelblue1
1038	ENSMUSG00000064061	224170	Dzip3	lightsteelblue1
1039	ENSMUSG00000064065	320495	Ipcef1	lightsteelblue1
1040	ENSMUSG00000064127	26896	Med14	lightsteelblue1
1041	ENSMUSG00000064247	403178	Plcxd1	lightsteelblue1
1042	ENSMUSG00000064284	72355	Cdpf1	lightsteelblue1
1043	ENSMUSG00000065037	19817	Rn7sk	lightsteelblue1
1044	ENSMUSG00000066232	233726	Ipo7	lightsteelblue1
1045	ENSMUSG00000066415	77853	Msl2	lightsteelblue1
1046	ENSMUSG00000066568	67070	Lsm14a	lightsteelblue1
1047	ENSMUSG00000066595	226844	Flvcr1	lightsteelblue1
1048	ENSMUSG00000066798	241322	Zbtb6	lightsteelblue1
1049	ENSMUSG00000067851	211673	Arfgef1	lightsteelblue1
1050	ENSMUSG00000067879	76982	3110035E14Rik	lightsteelblue1
1051	ENSMUSG00000068039	21454	Tcp1	lightsteelblue1
1053	ENSMUSG00000068290	77006	Ddrgk1	lightsteelblue1
1054	ENSMUSG00000068329	64704	Htra2	lightsteelblue1
1055	ENSMUSG00000068391	93696	Chrac1	lightsteelblue1
1056	ENSMUSG00000068479	67532	Mfap1a	lightsteelblue1
1057	ENSMUSG00000068580	72008	Zfyve19	lightsteelblue1
1058	ENSMUSG00000068748	19283	Ptprz1	lightsteelblue1
1059	ENSMUSG00000068874	20341	Selenbp1	lightsteelblue1
1060	ENSMUSG00000068922	229524	Msto1	lightsteelblue1
1061	ENSMUSG00000069495	227867	Epc2	lightsteelblue1
1062	ENSMUSG00000070056	52065	Mfhas1	lightsteelblue1
1063	ENSMUSG00000070304	72821	Scn2b	lightsteelblue1
1064	ENSMUSG00000070532	78465	Ccdc190	lightsteelblue1
1065	ENSMUSG00000070583	14349	Fv1	lightsteelblue1
1066	ENSMUSG00000071172	20383	Srsf3	lightsteelblue1
1067	ENSMUSG00000071265	74284	1700086L19Rik	lightsteelblue1
1068	ENSMUSG00000071337	21841	Tia1	lightsteelblue1
1069	ENSMUSG00000071632	72307	2510002D24Rik	lightsteelblue1
1070	ENSMUSG00000071654	107197	Uqcc3	lightsteelblue1
1071	ENSMUSG00000071659	68693	Hnrnpul2	lightsteelblue1
1072	ENSMUSG00000071708	20603	Sms	lightsteelblue1
1073	ENSMUSG00000071708	671878	Sms-ps	lightsteelblue1
1074	ENSMUSG00000071711	246221	Mpst	lightsteelblue1
1075	ENSMUSG00000071753	331424	C230004F18Rik	lightsteelblue1
1076	ENSMUSG00000071862	107065	Lrrtm2	lightsteelblue1
1077	ENSMUSG00000072694	66236	1500011B03Rik	lightsteelblue1
1078	ENSMUSG00000072964	70237	Bhlhb9	lightsteelblue1
1079	ENSMUSG00000073155	67705	1810058I24Rik	lightsteelblue1
1080	ENSMUSG00000073563	70425	Csnk1g3	lightsteelblue1
1081	ENSMUSG00000073678	241062	Pgap1	lightsteelblue1
1082	ENSMUSG00000074227	20733	Spint2	lightsteelblue1
1083	ENSMUSG00000074513	99889	Arfip1	lightsteelblue1
1084	ENSMUSG00000074519	626848	Zfp971	lightsteelblue1
1085	ENSMUSG00000074733	414758	Zfp950	lightsteelblue1
1086	ENSMUSG00000074746	107368	Pdzd8	lightsteelblue1
1087	ENSMUSG00000074748	382423	Atxn7l3b	lightsteelblue1
1088	ENSMUSG00000074922	68034	Fam122a	lightsteelblue1
1089	ENSMUSG00000074968	228432	Ano3	lightsteelblue1
1090	ENSMUSG00000075000	641340	Nrbf2	lightsteelblue1
1091	ENSMUSG00000075054	67008	Yae1d1	lightsteelblue1
1092	ENSMUSG00000075705	27361	Msrb1	lightsteelblue1
1093	ENSMUSG00000078201	227615	Tmem203	lightsteelblue1
1094	ENSMUSG00000078202	67122	Nrarp	lightsteelblue1
1095	ENSMUSG00000078515	68817	Ddi2	lightsteelblue1
1096	ENSMUSG00000078622	67163	Ccdc47	lightsteelblue1
1097	ENSMUSG00000078652	19192	Psme3	lightsteelblue1
1098	ENSMUSG00000078670	100038347	Fam174b	lightsteelblue1
1099	ENSMUSG00000078671	244059	Chd2	lightsteelblue1
1101	ENSMUSG00000078879	545490	Zfp973	lightsteelblue1
1102	ENSMUSG00000078903	665001	Gm14391	lightsteelblue1
1104	ENSMUSG00000079104	328099	Prps1l3	lightsteelblue1
1106	ENSMUSG00000079184	75339	Mphosph8	lightsteelblue1
1107	ENSMUSG00000079215	269704	Zfp664	lightsteelblue1
1108	ENSMUSG00000079235	100502861	Ccdc13	lightsteelblue1
1110	ENSMUSG00000079509	22764	Zfx	lightsteelblue1
1111	ENSMUSG00000079610	109346	Ankrd39	lightsteelblue1
1113	ENSMUSG00000082229	17954	Nap1l2	lightsteelblue1
1114	ENSMUSG00000084845	381582	Tmem240	lightsteelblue1
1116	ENSMUSG00000085438	66602	1700020I14Rik	lightsteelblue1
1117	ENSMUSG00000085622	73204	3110056K07Rik	lightsteelblue1
1118	ENSMUSG00000086370	78878	Ftx	lightsteelblue1
1120	ENSMUSG00000086503	213742	Xist	lightsteelblue1
1121	ENSMUSG00000086841	69221	2410006H16Rik	lightsteelblue1
1122	ENSMUSG00000086859	76972	Snhg20	lightsteelblue1
1123	ENSMUSG00000087141	433022	Plcxd2	lightsteelblue1
1124	ENSMUSG00000087174	71445	5530601H04Rik	lightsteelblue1
1125	ENSMUSG00000087408	14559	Gdf1	lightsteelblue1
1126	ENSMUSG00000087408	93898	Cers1	lightsteelblue1
1128	ENSMUSG00000087620	100043213	5330434G04Rik	lightsteelblue1
1131	ENSMUSG00000089682	12050	Bcl2l2	lightsteelblue1
1132	ENSMUSG00000089756	667962	Zfp966	lightsteelblue1
1133	ENSMUSG00000089774	53881	Slc5a3	lightsteelblue1
1134	ENSMUSG00000089847	14356	Timm10b	lightsteelblue1
1135	ENSMUSG00000089911	15247	Mfsd14a	lightsteelblue1
1137	ENSMUSG00000090093	665001	Gm14391	lightsteelblue1
1138	ENSMUSG00000090258	211151	Churc1	lightsteelblue1
1139	ENSMUSG00000090546	631990	Cdr1	lightsteelblue1
1140	ENSMUSG00000090935	24071	Synj2bp	lightsteelblue1
1141	ENSMUSG00000091474	668572	2610021A01Rik	lightsteelblue1
1142	ENSMUSG00000092203	68763	1110038B12Rik	lightsteelblue1
1143	ENSMUSG00000092341	72289	Malat1	lightsteelblue1
1144	ENSMUSG00000093661	66892	Eif4e3	lightsteelblue1
1145	ENSMUSG00000094870	72465	Zfp131	lightsteelblue1
1148	ENSMUSG00000095687	100037283	Rnaset2a	lightsteelblue1
1150	ENSMUSG00000096910	100043468	Zfp955b	lightsteelblue1
1151	ENSMUSG00000096929	320977	A330023F24Rik	lightsteelblue1
1153	ENSMUSG00000097277	100504421	2900076A07Rik	lightsteelblue1
1154	ENSMUSG00000097392	100662	D930016D06Rik	lightsteelblue1
1222	ENSMUSG00000000056	67608	Narf	lightgreen
2100	ENSMUSG00000000131	74204	Xpo6	lightgreen
3100	ENSMUSG00000000184	12444	Ccnd2	lightgreen
4100	ENSMUSG00000000278	74617	Scpep1	lightgreen
5100	ENSMUSG00000000399	66108	Ndufa9	lightgreen
6100	ENSMUSG00000000416	30785	Cttnbp2	lightgreen
7100	ENSMUSG00000000489	18591	Pdgfb	lightgreen
8100	ENSMUSG00000000531	56149	Grasp	lightgreen
9100	ENSMUSG00000000567	20682	Sox9	lightgreen
10100	ENSMUSG00000000753	20317	Serpinf1	lightgreen
11100	ENSMUSG00000000759	259279	Tubgcp3	lightgreen
1243	ENSMUSG00000000861	14025	Bcl11a	lightgreen
1323	ENSMUSG00000000881	53310	Dlg3	lightgreen
1420	ENSMUSG00000000957	17387	Mmp14	lightgreen
1510	ENSMUSG00000001018	20615	Snapin	lightgreen
1610	ENSMUSG00000001036	13855	Epn2	lightgreen
1710	ENSMUSG00000001053	212706	N4bp3	lightgreen
1810	ENSMUSG00000001054	66089	Rmnd5b	lightgreen
1910	ENSMUSG00000001128	18636	Cfp	lightgreen
2010	ENSMUSG00000001134	22294	Uxt	lightgreen
2110	ENSMUSG00000001240	54409	Ramp2	lightgreen
2210	ENSMUSG00000001419	17261	Mef2d	lightgreen
2310	ENSMUSG00000001576	67458	Ergic1	lightgreen
2410	ENSMUSG00000001827	14275	Folr1	lightgreen
2510	ENSMUSG00000001829	20480	Clpb	lightgreen
2610	ENSMUSG00000001964	13726	Emd	lightgreen
2710	ENSMUSG00000001983	70207	Taco1	lightgreen
2810	ENSMUSG00000001995	244668	Sipa1l2	lightgreen
2910	ENSMUSG00000002055	54141	Spag5	lightgreen
3010	ENSMUSG00000002147	20852	Stat6	lightgreen
3110	ENSMUSG00000002250	19015	Ppard	lightgreen
3210	ENSMUSG00000002250	69050	1810013A23Rik	lightgreen
3310	ENSMUSG00000002308	54219	Cd320	lightgreen
3410	ENSMUSG00000002341	13004	Ncan	lightgreen
3510	ENSMUSG00000002550	22245	Uck1	lightgreen
3610	ENSMUSG00000002635	68079	Pdcd2l	lightgreen
3710	ENSMUSG00000002731	23992	Prkra	lightgreen
3810	ENSMUSG00000002733	83435	Plekha3	lightgreen
3910	ENSMUSG00000002748	22385	Baz1b	lightgreen
4010	ENSMUSG00000002778	68137	Kdelr1	lightgreen
4110	ENSMUSG00000002825	60507	Qtrt1	lightgreen
4210	ENSMUSG00000002871	24100	Tpra1	lightgreen
4310	ENSMUSG00000002881	17936	Nab1	lightgreen
4410	ENSMUSG00000002885	26364	Adgre5	lightgreen
4510	ENSMUSG00000002897	16172	Il17ra	lightgreen
4610	ENSMUSG00000002996	73389	Hbp1	lightgreen
4710	ENSMUSG00000003153	20527	Slc2a3	lightgreen
4810	ENSMUSG00000003154	60611	Foxj2	lightgreen
4910	ENSMUSG00000003200	20405	Sh3gl1	lightgreen
5010	ENSMUSG00000003235	224045	Eif2b5	lightgreen
5110	ENSMUSG00000003271	54200	Sult2b1	lightgreen
5210	ENSMUSG00000003402	19089	Prkcsh	lightgreen
5310	ENSMUSG00000003437	54624	Paf1	lightgreen
5410	ENSMUSG00000003444	67224	Med29	lightgreen
5510	ENSMUSG00000003518	72349	Dusp3	lightgreen
5610	ENSMUSG00000003585	67815	Sec14l2	lightgreen
5710	ENSMUSG00000003810	17776	Mast2	lightgreen
5810	ENSMUSG00000003923	21780	Tfam	lightgreen
5910	ENSMUSG00000004031	240843	Brinp2	lightgreen
6010	ENSMUSG00000004069	83945	Dnaja3	lightgreen
6110	ENSMUSG00000004099	13433	Dnmt1	lightgreen
6210	ENSMUSG00000004394	103694	Tmed4	lightgreen
6310	ENSMUSG00000004462	70573	Tbccd1	lightgreen
6410	ENSMUSG00000004561	52535	Mettl17	lightgreen
6510	ENSMUSG00000004849	11769	Ap1s1	lightgreen
6610	ENSMUSG00000004865	20815	Srpk1	lightgreen
6710	ENSMUSG00000004880	98386	Lbr	lightgreen
6810	ENSMUSG00000004931	57267	Apba3	lightgreen
6910	ENSMUSG00000004936	26395	Map2k1	lightgreen
7010	ENSMUSG00000004945	70544	Tmem242	lightgreen
7110	ENSMUSG00000005045	269610	Chd5	lightgreen
7210	ENSMUSG00000005054	13014	Cstb	lightgreen
7310	ENSMUSG00000005069	19305	Pex5	lightgreen
7410	ENSMUSG00000005204	80886	Senp3	lightgreen
7510	ENSMUSG00000005378	66138	Bud23	lightgreen
7610	ENSMUSG00000005483	81489	Dnajb1	lightgreen
7710	ENSMUSG00000005505	67136	Kbtbd4	lightgreen
7810	ENSMUSG00000005580	11515	Adcy9	lightgreen
7910	ENSMUSG00000005674	641376	Tomm40l	lightgreen
8010	ENSMUSG00000005804	18457	Bloc1s6	lightgreen
8110	ENSMUSG00000005813	75624	Metap1	lightgreen
8210	ENSMUSG00000005936	66989	Kctd20	lightgreen
8310	ENSMUSG00000006304	76709	Arpc2	lightgreen
8410	ENSMUSG00000006362	12398	Cbfa2t3	lightgreen
8510	ENSMUSG00000006392	80509	Med8	lightgreen
8610	ENSMUSG00000006456	56275	Rbm14	lightgreen
8710	ENSMUSG00000006464	52028	Bbs1	lightgreen
8810	ENSMUSG00000006705	18771	Pknox1	lightgreen
8910	ENSMUSG00000006931	66180	P3h4	lightgreen
9010	ENSMUSG00000006998	21762	Psmd2	lightgreen
9110	ENSMUSG00000007039	51793	Ddah2	lightgreen
9210	ENSMUSG00000007411	17169	Mark3	lightgreen
9310	ENSMUSG00000007817	328365	Zmiz1	lightgreen
9410	ENSMUSG00000008090	116701	Fgfrl1	lightgreen
9510	ENSMUSG00000008226	74616	Scrn3	lightgreen
9610	ENSMUSG00000008301	56698	Phax	lightgreen
9710	ENSMUSG00000008305	21885	Tle1	lightgreen
9810	ENSMUSG00000008333	20639	Snrpb2	lightgreen
9910	ENSMUSG00000008429	80517	Herpud2	lightgreen
10010	ENSMUSG00000008540	56615	Mgst1	lightgreen
10110	ENSMUSG00000008822	66204	Acyp1	lightgreen
10210	ENSMUSG00000009013	56455	Dynll1	lightgreen
10310	ENSMUSG00000009281	71660	Rarres2	lightgreen
10410	ENSMUSG00000009569	239719	Mkl2	lightgreen
10510	ENSMUSG00000009687	18301	Fxyd5	lightgreen
10610	ENSMUSG00000012296	74094	Tjap1	lightgreen
10710	ENSMUSG00000013089	104156	Etv5	lightgreen
10810	ENSMUSG00000013160	11972	Atp6v0d1	lightgreen
10910	ENSMUSG00000014039	114604	Prdm15	lightgreen
11010	ENSMUSG00000014075	66061	Tctex1d2	lightgreen
11110	ENSMUSG00000014164	100503085	Klhl3	lightgreen
11210	ENSMUSG00000014349	268470	Ube2z	lightgreen
11310	ENSMUSG00000014418	246694	Hps5	lightgreen
11410	ENSMUSG00000014426	26407	Map3k4	lightgreen
11510	ENSMUSG00000014470	68718	Rnf166	lightgreen
11610	ENSMUSG00000014551	64658	Mrps25	lightgreen
11710	ENSMUSG00000014554	27369	Dguok	lightgreen
11810	ENSMUSG00000014668	231600	Chfr	lightgreen
11910	ENSMUSG00000015143	109711	Actn1	lightgreen
12010	ENSMUSG00000015214	53332	Mtmr1	lightgreen
12110	ENSMUSG00000015291	14567	Gdi1	lightgreen
12210	ENSMUSG00000015501	15273	Hivep2	lightgreen
12310	ENSMUSG00000015697	84505	Setdb1	lightgreen
12410	ENSMUSG00000015839	18024	Nfe2l2	lightgreen
12510	ENSMUSG00000015846	20181	Rxra	lightgreen
12610	ENSMUSG00000015944	80909	Gatsl2	lightgreen
12710	ENSMUSG00000016179	215303	Camk1g	lightgreen
12810	ENSMUSG00000016262	214791	Sertad4	lightgreen
12910	ENSMUSG00000016528	17164	Mapkapk2	lightgreen
13010	ENSMUSG00000016624	271305	Phf21b	lightgreen
13110	ENSMUSG00000016831	268741	Tox4	lightgreen
13210	ENSMUSG00000016921	67996	Srsf6	lightgreen
1335	ENSMUSG00000017144	74194	Rnd3	lightgreen
13410	ENSMUSG00000017314	50997	Mpp2	lightgreen
1351	ENSMUSG00000017390	11676	Aldoc	lightgreen
1368	ENSMUSG00000017428	69077	Psmd11	lightgreen
1379	ENSMUSG00000017692	246104	Rhbdl3	lightgreen
13810	ENSMUSG00000017801	21428	Mlx	lightgreen
1392	ENSMUSG00000017802	67998	Retreg3	lightgreen
1403	ENSMUSG00000017929	56336	B4galt5	lightgreen
14110	ENSMUSG00000018076	76199	Med13l	lightgreen
1421	ENSMUSG00000018167	59045	Stard3	lightgreen
1432	ENSMUSG00000018171	75909	Vmp1	lightgreen
1443	ENSMUSG00000018209	58231	Stk4	lightgreen
1451	ENSMUSG00000018334	16706	Ksr1	lightgreen
1462	ENSMUSG00000018547	108083	Pip4k2b	lightgreen
1471	ENSMUSG00000018565	54351	Elp5	lightgreen
1481	ENSMUSG00000018583	27041	G3bp1	lightgreen
1491	ENSMUSG00000018648	56405	Dusp14	lightgreen
1501	ENSMUSG00000018841	19364	Rad51d	lightgreen
1511	ENSMUSG00000018906	18452	P4ha2	lightgreen
1521	ENSMUSG00000018932	26397	Map2k3	lightgreen
1531	ENSMUSG00000018995	244141	Nars2	lightgreen
1541	ENSMUSG00000019087	54411	Atp6ap1	lightgreen
1551	ENSMUSG00000019143	70791	Hars2	lightgreen
1561	ENSMUSG00000019232	71760	Etnppl	lightgreen
1571	ENSMUSG00000019437	68385	Tlcd1	lightgreen
1581	ENSMUSG00000019590	13056	Cyb561	lightgreen
1591	ENSMUSG00000019738	69920	Polr2i	lightgreen
1601	ENSMUSG00000019763	66084	Rmnd1	lightgreen
1611	ENSMUSG00000019774	108853	Mtrf1l	lightgreen
1621	ENSMUSG00000019802	140740	Sec63	lightgreen
1631	ENSMUSG00000019864	170728	Rtn4ip1	lightgreen
1641	ENSMUSG00000019868	66201	Vta1	lightgreen
1651	ENSMUSG00000019927	216080	Ube2d1	lightgreen
1661	ENSMUSG00000019947	71371	Arid5b	lightgreen
1671	ENSMUSG00000019951	75089	Uhrf1bp1l	lightgreen
1681	ENSMUSG00000019960	67603	Dusp6	lightgreen
1691	ENSMUSG00000019969	19164	Psen1	lightgreen
1701	ENSMUSG00000019975	67454	Ikbip	lightgreen
1711	ENSMUSG00000019990	29863	Pde7b	lightgreen
1721	ENSMUSG00000019997	14219	Ctgf	lightgreen
1731	ENSMUSG00000020003	18634	Pex7	lightgreen
1741	ENSMUSG00000020023	319880	Tmcc3	lightgreen
1751	ENSMUSG00000020027	216233	Socs2	lightgreen
1761	ENSMUSG00000020032	77976	Nuak1	lightgreen
1771	ENSMUSG00000020034	216198	Tcp11l2	lightgreen
1781	ENSMUSG00000020038	12952	Cry1	lightgreen
1791	ENSMUSG00000020076	94213	Ddx50	lightgreen
1801	ENSMUSG00000020099	107449	Unc5b	lightgreen
1811	ENSMUSG00000020115	56480	Tbk1	lightgreen
1821	ENSMUSG00000020121	117600	Srgap1	lightgreen
1831	ENSMUSG00000020134	67245	Peli1	lightgreen
1841	ENSMUSG00000020171	64050	Yeats4	lightgreen
1851	ENSMUSG00000020173	12808	Cobl	lightgreen
1861	ENSMUSG00000020205	21664	Phlda1	lightgreen
1871	ENSMUSG00000020211	20222	Sf3a2	lightgreen
1881	ENSMUSG00000020220	230895	Vps13d	lightgreen
1891	ENSMUSG00000020225	68212	Tmbim4	lightgreen
1901	ENSMUSG00000020246	67933	Hcfc2	lightgreen
1911	ENSMUSG00000020250	50493	Txnrd1	lightgreen
1921	ENSMUSG00000020255	28109	D10Wsu102e	lightgreen
1931	ENSMUSG00000020261	215335	Slc36a1	lightgreen
1941	ENSMUSG00000020297	18197	Nsg2	lightgreen
1951	ENSMUSG00000020375	216724	Rufy1	lightgreen
1961	ENSMUSG00000020381	68067	Mrnip	lightgreen
1971	ENSMUSG00000020393	84035	Kremen1	lightgreen
1981	ENSMUSG00000020422	319939	Tns3	lightgreen
1991	ENSMUSG00000020495	74133	Smg8	lightgreen
2001	ENSMUSG00000020514	216767	Mrpl22	lightgreen
2011	ENSMUSG00000020515	69125	Cnot8	lightgreen
2021	ENSMUSG00000020523	67726	Fam114a2	lightgreen
2031	ENSMUSG00000020528	212627	Prpsap2	lightgreen
2041	ENSMUSG00000020564	380753	Atxn7l1	lightgreen
2051	ENSMUSG00000020601	217410	Trib2	lightgreen
2061	ENSMUSG00000020607	105005	Fam84a	lightgreen
2071	ENSMUSG00000020614	208659	Fam20a	lightgreen
2081	ENSMUSG00000020627	208439	Klhl29	lightgreen
2091	ENSMUSG00000020638	22169	Cmpk2	lightgreen
2101	ENSMUSG00000020642	108089	Rnf144a	lightgreen
2111	ENSMUSG00000020644	15902	Id2	lightgreen
2121	ENSMUSG00000020654	104111	Adcy3	lightgreen
2131	ENSMUSG00000020674	69675	Pxdn	lightgreen
2141	ENSMUSG00000020681	11421	Ace	lightgreen
2151	ENSMUSG00000020691	52686	Mettl2	lightgreen
2161	ENSMUSG00000020706	56095	Ftsj3	lightgreen
2171	ENSMUSG00000020740	260302	Gga3	lightgreen
2181	ENSMUSG00000020774	11484	Aspa	lightgreen
2191	ENSMUSG00000020785	55984	Camkk1	lightgreen
2201	ENSMUSG00000020803	52700	Txndc17	lightgreen
2211	ENSMUSG00000020807	74477	4933427D14Rik	lightgreen
2221	ENSMUSG00000020832	57837	Eral1	lightgreen
2231	ENSMUSG00000020841	12874	Cpd	lightgreen
2241	ENSMUSG00000020846	76566	Rflnb	lightgreen
2251	ENSMUSG00000020857	18103	Nme2	lightgreen
2261	ENSMUSG00000020873	110172	Slc35b1	lightgreen
2271	ENSMUSG00000020882	12295	Cacnb1	lightgreen
2281	ENSMUSG00000020894	22318	Vamp2	lightgreen
2291	ENSMUSG00000020895	66910	Tmem107	lightgreen
2301	ENSMUSG00000020902	18208	Ntn1	lightgreen
2311	ENSMUSG00000020910	66358	Adprm	lightgreen
2321	ENSMUSG00000020923	21429	Ubtf	lightgreen
2331	ENSMUSG00000020929	20624	Eftud2	lightgreen
2341	ENSMUSG00000020935	68087	Dcakd	lightgreen
2351	ENSMUSG00000020950	15228	Foxg1	lightgreen
2361	ENSMUSG00000020952	76983	Scfd1	lightgreen
2371	ENSMUSG00000020961	108800	Ston2	lightgreen
2381	ENSMUSG00000020990	71091	Cdkl1	lightgreen
2391	ENSMUSG00000021013	76260	Ttc8	lightgreen
2401	ENSMUSG00000021047	664883	Nova1	lightgreen
2411	ENSMUSG00000021054	81535	Sgpp1	lightgreen
2421	ENSMUSG00000021062	104886	Rab15	lightgreen
2431	ENSMUSG00000021068	18080	Nin	lightgreen
2441	ENSMUSG00000021071	94090	Trim9	lightgreen
2451	ENSMUSG00000021133	217684	Susd6	lightgreen
2461	ENSMUSG00000021156	66505	Zmynd11	lightgreen
2471	ENSMUSG00000021179	217827	Nrde2	lightgreen
2481	ENSMUSG00000021196	56421	Pfkp	lightgreen
2491	ENSMUSG00000021198	217843	Unc79	lightgreen
2501	ENSMUSG00000021224	18222	Numb	lightgreen
2511	ENSMUSG00000021238	104776	Aldh6a1	lightgreen
2521	ENSMUSG00000021243	73736	Fcf1	lightgreen
2531	ENSMUSG00000021244	56531	Ylpm1	lightgreen
2541	ENSMUSG00000021253	21809	Tgfb3	lightgreen
2551	ENSMUSG00000021254	70373	Gpatch2l	lightgreen
2561	ENSMUSG00000021257	68737	Angel1	lightgreen
2571	ENSMUSG00000021276	67236	Cinp	lightgreen
2581	ENSMUSG00000021277	22031	Traf3	lightgreen
2591	ENSMUSG00000021285	21981	Ppp1r13b	lightgreen
2601	ENSMUSG00000021360	14538	Gcnt2	lightgreen
2611	ENSMUSG00000021366	110521	Hivep1	lightgreen
2621	ENSMUSG00000021379	15904	Id4	lightgreen
2631	ENSMUSG00000021385	75678	Ippk	lightgreen
2641	ENSMUSG00000021417	23986	Eci2	lightgreen
2651	ENSMUSG00000021428	71340	Riok1	lightgreen
2661	ENSMUSG00000021448	20418	Shc3	lightgreen
2671	ENSMUSG00000021477	13039	Ctsl	lightgreen
2681	ENSMUSG00000021483	105278	Cdk20	lightgreen
2691	ENSMUSG00000021559	69635	Dapk1	lightgreen
2701	ENSMUSG00000021595	28114	Nsun2	lightgreen
2711	ENSMUSG00000021598	28077	Med10	lightgreen
2721	ENSMUSG00000021610	218335	Clptm1l	lightgreen
2731	ENSMUSG00000021645	20595	Smn1	lightgreen
2741	ENSMUSG00000021662	110596	Arhgef28	lightgreen
2751	ENSMUSG00000021676	544963	Iqgap2	lightgreen
2761	ENSMUSG00000021680	12919	Crhbp	lightgreen
2771	ENSMUSG00000021696	74559	Elovl7	lightgreen
2781	ENSMUSG00000021701	20620	Plk2	lightgreen
2791	ENSMUSG00000021703	218442	Serinc5	lightgreen
2801	ENSMUSG00000021720	71816	Rnf180	lightgreen
2811	ENSMUSG00000021743	54713	Fezf2	lightgreen
2821	ENSMUSG00000021759	19012	Plpp1	lightgreen
2831	ENSMUSG00000021771	22334	Vdac2	lightgreen
2841	ENSMUSG00000021792	70564	Fam213a	lightgreen
2851	ENSMUSG00000021810	70601	Ecd	lightgreen
2861	ENSMUSG00000021811	108671	Dnajc9	lightgreen
2871	ENSMUSG00000021846	93834	Peli2	lightgreen
2881	ENSMUSG00000021848	18424	Otx2	lightgreen
2891	ENSMUSG00000021866	11744	Anxa11	lightgreen
2901	ENSMUSG00000021871	18950	Pnp	lightgreen
2911	ENSMUSG00000021895	71704	Arhgef3	lightgreen
2921	ENSMUSG00000021905	105638	Dph3	lightgreen
2931	ENSMUSG00000021932	67153	Rnaseh2b	lightgreen
2941	ENSMUSG00000021967	67840	Mrpl57	lightgreen
2951	ENSMUSG00000021978	54616	Extl3	lightgreen
2961	ENSMUSG00000022000	67302	Zc3h13	lightgreen
2971	ENSMUSG00000022010	21807	Tsc22d1	lightgreen
2981	ENSMUSG00000022075	246710	Rhobtb2	lightgreen
299	ENSMUSG00000022099	13829	Dmtn	lightgreen
3001	ENSMUSG00000022114	24064	Spry2	lightgreen
3011	ENSMUSG00000022176	140743	Rem2	lightgreen
3021	ENSMUSG00000022191	14000	Drosha	lightgreen
3031	ENSMUSG00000022197	68070	Pdzd2	lightgreen
3041	ENSMUSG00000022204	68966	Ngdn	lightgreen
3051	ENSMUSG00000022205	20024	Sub1	lightgreen
3061	ENSMUSG00000022235	69574	Cmbl	lightgreen
3071	ENSMUSG00000022237	67434	Ankrd33b	lightgreen
3081	ENSMUSG00000022241	110960	Tars	lightgreen
3091	ENSMUSG00000022257	114128	Laptm4b	lightgreen
3101	ENSMUSG00000022265	11732	Ank	lightgreen
3111	ENSMUSG00000022280	30945	Rnf19a	lightgreen
3121	ENSMUSG00000022283	18458	Pabpc1	lightgreen
3141	ENSMUSG00000022324	17181	Matn2	lightgreen
3151	ENSMUSG00000022325	67724	Pop1	lightgreen
3161	ENSMUSG00000022340	319613	Sybu	lightgreen
3171	ENSMUSG00000022365	67819	Derl1	lightgreen
3181	ENSMUSG00000022377	13196	Asap1	lightgreen
3191	ENSMUSG00000022391	19387	Rangap1	lightgreen
3201	ENSMUSG00000022425	18606	Enpp2	lightgreen
3211	ENSMUSG00000022426	74158	Josd1	lightgreen
3221	ENSMUSG00000022426	100043771	Gm10651	lightgreen
3231	ENSMUSG00000022433	27373	Csnk1e	lightgreen
3241	ENSMUSG00000022434	73225	Fam118a	lightgreen
3251	ENSMUSG00000022436	20401	Sh3bp1	lightgreen
3261	ENSMUSG00000022436	57028	Pdxp	lightgreen
3271	ENSMUSG00000022466	71919	Rpap3	lightgreen
3281	ENSMUSG00000022500	56722	Litaf	lightgreen
3291	ENSMUSG00000022515	72615	Anks3	lightgreen
3301	ENSMUSG00000022536	74022	Glyr1	lightgreen
3311	ENSMUSG00000022537	224090	Tmem44	lightgreen
3321	ENSMUSG00000022610	29857	Mapk12	lightgreen
3331	ENSMUSG00000022621	68708	Rabl2	lightgreen
3341	ENSMUSG00000022682	106298	Rrn3	lightgreen
3351	ENSMUSG00000022696	320007	Sidt1	lightgreen
3361	ENSMUSG00000022702	15260	Hira	lightgreen
3371	ENSMUSG00000022707	74185	Gbe1	lightgreen
3381	ENSMUSG00000022711	54128	Pmm2	lightgreen
3391	ENSMUSG00000022718	94223	Dgcr8	lightgreen
3401	ENSMUSG00000022747	54613	St3gal6	lightgreen
3411	ENSMUSG00000022748	66497	Cmss1	lightgreen
3421	ENSMUSG00000022771	66053	Ppil2	lightgreen
3431	ENSMUSG00000022790	207683	Igsf11	lightgreen
3441	ENSMUSG00000022793	56375	B4galt4	lightgreen
3451	ENSMUSG00000022801	70144	Lrch3	lightgreen
3461	ENSMUSG00000022807	106326	Osbpl11	lightgreen
3471	ENSMUSG00000022820	68194	Ndufb4	lightgreen
3481	ENSMUSG00000022820	100041273	Gm3244	lightgreen
3491	ENSMUSG00000022820	100042503	Gm3873	lightgreen
3501	ENSMUSG00000022822	27416	Abcc5	lightgreen
3511	ENSMUSG00000022828	74197	Gtf2e1	lightgreen
3521	ENSMUSG00000022885	20440	St6gal1	lightgreen
3531	ENSMUSG00000022893	11504	Adamts1	lightgreen
3541	ENSMUSG00000022895	23872	Ets2	lightgreen
3551	ENSMUSG00000022940	56176	Pigp	lightgreen
3561	ENSMUSG00000022947	109857	Cbr3	lightgreen
3571	ENSMUSG00000022949	209195	Clic6	lightgreen
3581	ENSMUSG00000022960	60364	Donson	lightgreen
3591	ENSMUSG00000022965	15980	Ifngr2	lightgreen
3601	ENSMUSG00000022992	69612	Kansl2	lightgreen
3611	ENSMUSG00000023021	71949	Cers5	lightgreen
3621	ENSMUSG00000023030	18174	Slc11a2	lightgreen
3631	ENSMUSG00000023048	66151	Prr13	lightgreen
3641	ENSMUSG00000023067	12575	Cdkn1a	lightgreen
3651	ENSMUSG00000023075	68050	Akirin1	lightgreen
3661	ENSMUSG00000023087	12457	Noct	lightgreen
3671	ENSMUSG00000023110	27374	Prmt5	lightgreen
3681	ENSMUSG00000023232	230779	Serinc2	lightgreen
3691	ENSMUSG00000023452	320951	Pisd	lightgreen
3701	ENSMUSG00000023764	78887	Sfi1	lightgreen
3721	ENSMUSG00000023800	24001	Tiam2	lightgreen
3731	ENSMUSG00000023805	20975	Synj2	lightgreen
3741	ENSMUSG00000023809	20112	Rps6ka2	lightgreen
3751	ENSMUSG00000023827	68262	Agpat4	lightgreen
3761	ENSMUSG00000023852	12648	Chd1	lightgreen
3771	ENSMUSG00000023852	67045	Riok2	lightgreen
3781	ENSMUSG00000023912	74011	Slc25a27	lightgreen
3791	ENSMUSG00000023915	94185	Tnfrsf21	lightgreen
3801	ENSMUSG00000023944	15516	Hsp90ab1	lightgreen
3811	ENSMUSG00000023951	22339	Vegfa	lightgreen
3821	ENSMUSG00000024064	71685	Galnt14	lightgreen
3831	ENSMUSG00000024074	50766	Crim1	lightgreen
3841	ENSMUSG00000024096	19765	Ralbp1	lightgreen
3851	ENSMUSG00000024136	66705	Dnase1l2	lightgreen
3861	ENSMUSG00000024151	17685	Msh2	lightgreen
3871	ENSMUSG00000024182	12005	Axin1	lightgreen
3881	ENSMUSG00000024188	66978	Luc7l	lightgreen
3891	ENSMUSG00000024191	224630	Bnip1	lightgreen
3901	ENSMUSG00000024201	193796	Kdm4b	lightgreen
3911	ENSMUSG00000024212	64144	Mllt1	lightgreen
3921	ENSMUSG00000024222	14229	Fkbp5	lightgreen
3931	ENSMUSG00000024258	69241	Polr2d	lightgreen
3941	ENSMUSG00000024269	66648	Tpgs2	lightgreen
3951	ENSMUSG00000024294	225164	Mib1	lightgreen
3961	ENSMUSG00000024410	76482	3110002H16Rik	lightgreen
3971	ENSMUSG00000024413	18145	Npc1	lightgreen
3981	ENSMUSG00000024422	69192	Dhx16	lightgreen
3991	ENSMUSG00000024425	65113	Ndfip1	lightgreen
4001	ENSMUSG00000024427	24066	Spry4	lightgreen
4011	ENSMUSG00000024456	13367	Diaph1	lightgreen
4021	ENSMUSG00000024457	22670	Trim26	lightgreen
4031	ENSMUSG00000024558	225724	Mapk4	lightgreen
4041	ENSMUSG00000024579	240334	Pcyox1l	lightgreen
4051	ENSMUSG00000024589	83814	Nedd4l	lightgreen
4061	ENSMUSG00000024622	106894	Hmgxb3	lightgreen
4071	ENSMUSG00000024642	21888	Tle4	lightgreen
4081	ENSMUSG00000024646	109672	Cyb5a	lightgreen
4091	ENSMUSG00000024667	68642	Tmem216	lightgreen
4101	ENSMUSG00000024807	74126	Syvn1	lightgreen
4111	ENSMUSG00000024812	21873	Tjp2	lightgreen
4121	ENSMUSG00000024827	104174	Gldc	lightgreen
4131	ENSMUSG00000024883	225870	Rin1	lightgreen
4141	ENSMUSG00000024925	68209	Rnaseh2c	lightgreen
4151	ENSMUSG00000024935	20510	Slc1a1	lightgreen
4161	ENSMUSG00000024949	22668	Sf1	lightgreen
4171	ENSMUSG00000024969	13728	Mark2	lightgreen
4181	ENSMUSG00000024970	68229	AI846148	lightgreen
4191	ENSMUSG00000024982	66980	Zdhhc6	lightgreen
4201	ENSMUSG00000024993	67894	Fam45a	lightgreen
4211	ENSMUSG00000024997	11757	Prdx3	lightgreen
4221	ENSMUSG00000025037	17161	Maoa	lightgreen
4231	ENSMUSG00000025050	71041	Pcgf6	lightgreen
4241	ENSMUSG00000025102	67290	3110040N11Rik	lightgreen
4251	ENSMUSG00000025134	21681	Alyref	lightgreen
4261	ENSMUSG00000025147	101513	Mob2	lightgreen
4271	ENSMUSG00000025173	66840	Wdr45b	lightgreen
4281	ENSMUSG00000025198	226144	Erlin1	lightgreen
4291	ENSMUSG00000025199	12675	Chuk	lightgreen
4301	ENSMUSG00000025209	226153	Twnk	lightgreen
4311	ENSMUSG00000025212	94280	Sfxn3	lightgreen
4321	ENSMUSG00000025217	12234	Btrc	lightgreen
4331	ENSMUSG00000025221	80906	Kcnip2	lightgreen
4341	ENSMUSG00000025224	107338	Gbf1	lightgreen
4351	ENSMUSG00000025237	67287	Parp6	lightgreen
4361	ENSMUSG00000025265	14163	Fgd1	lightgreen
4371	ENSMUSG00000025314	19271	Ptprj	lightgreen
4381	ENSMUSG00000025316	53325	Banp	lightgreen
4391	ENSMUSG00000025332	20591	Kdm5c	lightgreen
4401	ENSMUSG00000025340	56715	Rabgef1	lightgreen
4411	ENSMUSG00000025354	74330	Dnajc14	lightgreen
4421	ENSMUSG00000025357	13139	Dgka	lightgreen
4431	ENSMUSG00000025364	18813	Pa2g4	lightgreen
4441	ENSMUSG00000025372	108100	Baiap2	lightgreen
4451	ENSMUSG00000025402	17937	Nab2	lightgreen
4461	ENSMUSG00000025404	71750	R3hdm2	lightgreen
4471	ENSMUSG00000025408	13198	Ddit3	lightgreen
4481	ENSMUSG00000025413	72354	Ttc4	lightgreen
4491	ENSMUSG00000025417	117150	Pip4k2c	lightgreen
4501	ENSMUSG00000025427	225743	Rnf165	lightgreen
4511	ENSMUSG00000025465	93747	Echs1	lightgreen
4521	ENSMUSG00000025475	52389	Adgra1	lightgreen
4531	ENSMUSG00000025487	23997	Psmd13	lightgreen
4541	ENSMUSG00000025505	71448	Tmem80	lightgreen
4551	ENSMUSG00000025521	73067	Tmem192	lightgreen
4561	ENSMUSG00000025537	18682	Phkg1	lightgreen
4571	ENSMUSG00000025584	18584	Pde8a	lightgreen
4581	ENSMUSG00000025608	27205	Podxl	lightgreen
4591	ENSMUSG00000025730	224624	Rab40c	lightgreen
4601	ENSMUSG00000025785	66446	Exosc7	lightgreen
4611	ENSMUSG00000025810	18186	Nrp1	lightgreen
4621	ENSMUSG00000025813	26557	Homer2	lightgreen
4631	ENSMUSG00000025869	28126	Nop16	lightgreen
4641	ENSMUSG00000025875	74257	Tspan17	lightgreen
4651	ENSMUSG00000025876	107448	Unc5a	lightgreen
4661	ENSMUSG00000025880	17131	Smad7	lightgreen
4671	ENSMUSG00000025898	244672	Cwf19l2	lightgreen
4681	ENSMUSG00000025937	212442	Lactb2	lightgreen
4691	ENSMUSG00000025995	73674	Wdr75	lightgreen
4701	ENSMUSG00000026014	77300	Raph1	lightgreen
4711	ENSMUSG00000026027	227154	Stradb	lightgreen
4721	ENSMUSG00000026051	78896	1500015O10Rik	lightgreen
4731	ENSMUSG00000026074	26921	Map4k4	lightgreen
4741	ENSMUSG00000026077	18143	Npas2	lightgreen
4751	ENSMUSG00000026078	68833	Pdcl3	lightgreen
4761	ENSMUSG00000026096	72085	Osgepl1	lightgreen
4771	ENSMUSG00000026121	20353	Sema4c	lightgreen
4781	ENSMUSG00000026127	27993	Imp4	lightgreen
4791	ENSMUSG00000026153	68187	Fam135a	lightgreen
4801	ENSMUSG00000026155	98366	Smap1	lightgreen
4811	ENSMUSG00000026174	58184	Cnot9	lightgreen
4821	ENSMUSG00000026181	68606	Ppm1f	lightgreen
4831	ENSMUSG00000026192	108147	Atic	lightgreen
4841	ENSMUSG00000026204	19275	Ptprn	lightgreen
4851	ENSMUSG00000026248	69163	Mrpl44	lightgreen
4861	ENSMUSG00000026273	69821	Mterf4	lightgreen
4871	ENSMUSG00000026277	59041	Stk25	lightgreen
4881	ENSMUSG00000026280	66615	Atg4b	lightgreen
4891	ENSMUSG00000026281	21915	Dtymk	lightgreen
4901	ENSMUSG00000026289	77040	Atg16l1	lightgreen
4911	ENSMUSG00000026305	16978	Lrrfip1	lightgreen
4921	ENSMUSG00000026313	208727	Hdac4	lightgreen
493	ENSMUSG00000026335	18484	Pam	lightgreen
4941	ENSMUSG00000026347	72160	Tmem163	lightgreen
4951	ENSMUSG00000026360	19735	Rgs2	lightgreen
4961	ENSMUSG00000026385	13167	Dbi	lightgreen
4971	ENSMUSG00000026418	21952	Tnni1	lightgreen
4981	ENSMUSG00000026447	240752	Pik3c2b	lightgreen
5001	ENSMUSG00000026475	19734	Rgs16	lightgreen
5011	ENSMUSG00000026491	226747	Ahctf1	lightgreen
5021	ENSMUSG00000026496	11545	Parp1	lightgreen
5031	ENSMUSG00000026514	72978	Cnih3	lightgreen
5041	ENSMUSG00000026516	67459	Nvl	lightgreen
5051	ENSMUSG00000026558	80914	Uck2	lightgreen
5061	ENSMUSG00000026594	78255	Ralgps2	lightgreen
5071	ENSMUSG00000026600	20652	Soat1	lightgreen
5081	ENSMUSG00000026608	226823	Kctd3	lightgreen
5091	ENSMUSG00000026620	226778	Mark1	lightgreen
5101	ENSMUSG00000026626	226849	Ppp2r5a	lightgreen
5111	ENSMUSG00000026659	80915	Dusp12	lightgreen
5121	ENSMUSG00000026670	107652	Uap1	lightgreen
5131	ENSMUSG00000026687	56752	Aldh9a1	lightgreen
5141	ENSMUSG00000026740	13418	Dnajc1	lightgreen
5151	ENSMUSG00000026743	17354	Mllt10	lightgreen
5161	ENSMUSG00000026754	76899	Golga1	lightgreen
5171	ENSMUSG00000026755	74192	Arpc5l	lightgreen
5181	ENSMUSG00000026766	109129	Mmadhc	lightgreen
5191	ENSMUSG00000026773	170768	Pfkfb3	lightgreen
5201	ENSMUSG00000026796	227737	Fam129b	lightgreen
5211	ENSMUSG00000026803	22130	Ttf1	lightgreen
5221	ENSMUSG00000026820	96979	Ptges2	lightgreen
5231	ENSMUSG00000026836	11477	Acvr1	lightgreen
5241	ENSMUSG00000026848	30934	Tor1b	lightgreen
5251	ENSMUSG00000026856	57170	Dolpp1	lightgreen
5261	ENSMUSG00000026867	66691	Gapvd1	lightgreen
5271	ENSMUSG00000026880	13830	Stom	lightgreen
5281	ENSMUSG00000026885	74410	Ttll11	lightgreen
5291	ENSMUSG00000026888	50915	Grb14	lightgreen
5301	ENSMUSG00000026917	140858	Wdr5	lightgreen
5311	ENSMUSG00000026991	227937	Pkp4	lightgreen
5321	ENSMUSG00000027007	70599	Ssfa2	lightgreen
5331	ENSMUSG00000027035	241447	Cers6	lightgreen
5341	ENSMUSG00000027067	20833	Ssrp1	lightgreen
5351	ENSMUSG00000027087	16410	Itgav	lightgreen
5361	ENSMUSG00000027133	66181	Nop10	lightgreen
5371	ENSMUSG00000027203	110074	Dut	lightgreen
5381	ENSMUSG00000027220	80976	Syt13	lightgreen
5391	ENSMUSG00000027298	22174	Tyro3	lightgreen
5401	ENSMUSG00000027303	19262	Ptpra	lightgreen
5411	ENSMUSG00000027304	76246	Rtf1	lightgreen
5421	ENSMUSG00000027335	11550	Adra1d	lightgreen
5431	ENSMUSG00000027455	386649	Nsfl1c	lightgreen
5441	ENSMUSG00000027506	21985	Tpd52	lightgreen
5451	ENSMUSG00000027540	19246	Ptpn1	lightgreen
5461	ENSMUSG00000027550	71710	Lrrcc1	lightgreen
5471	ENSMUSG00000027582	229007	Zgpat	lightgreen
5481	ENSMUSG00000027601	67472	Mtfr1	lightgreen
5491	ENSMUSG00000027615	12807	Hps3	lightgreen
5501	ENSMUSG00000027649	66642	Ctnnbl1	lightgreen
5511	ENSMUSG00000027651	70470	Rprd1b	lightgreen
5521	ENSMUSG00000027678	17979	Ncoa3	lightgreen
5531	ENSMUSG00000027722	57815	Spata5	lightgreen
5541	ENSMUSG00000027777	30953	Schip1	lightgreen
5551	ENSMUSG00000027796	55994	Smad9	lightgreen
5561	ENSMUSG00000027797	13175	Dclk1	lightgreen
5571	ENSMUSG00000027800	17112	Tm4sf1	lightgreen
5581	ENSMUSG00000027849	54524	Syt6	lightgreen
5591	ENSMUSG00000027852	18176	Nras	lightgreen
5601	ENSMUSG00000027864	19221	Ptgfrn	lightgreen
5611	ENSMUSG00000027881	66921	Prpf38b	lightgreen
5621	ENSMUSG00000027882	20912	Stxbp3	lightgreen
5631	ENSMUSG00000027884	229725	Clcc1	lightgreen
5641	ENSMUSG00000027894	229706	Slc6a17	lightgreen
5651	ENSMUSG00000027905	53975	Ddx20	lightgreen
5661	ENSMUSG00000027907	20195	S100a11	lightgreen
5671	ENSMUSG00000027984	15107	Hadh	lightgreen
5681	ENSMUSG00000028048	14466	Gba	lightgreen
5691	ENSMUSG00000028057	19769	Rit1	lightgreen
5701	ENSMUSG00000028060	74200	2810403A07Rik	lightgreen
5711	ENSMUSG00000028093	66659	Acp6	lightgreen
5721	ENSMUSG00000028102	18632	Pex11b	lightgreen
5731	ENSMUSG00000028149	229877	Rap1gds1	lightgreen
5741	ENSMUSG00000028184	99633	Adgrl2	lightgreen
5751	ENSMUSG00000028247	230027	Coq3	lightgreen
5761	ENSMUSG00000028289	13841	Epha7	lightgreen
5771	ENSMUSG00000028295	66291	Smim8	lightgreen
5781	ENSMUSG00000028309	109331	Rnf20	lightgreen
5791	ENSMUSG00000028329	22590	Xpa	lightgreen
5801	ENSMUSG00000028330	433702	Ncbp1	lightgreen
5811	ENSMUSG00000028343	76299	Erp44	lightgreen
5821	ENSMUSG00000028347	230157	Tmeff1	lightgreen
5831	ENSMUSG00000028420	52076	Tmem38b	lightgreen
5841	ENSMUSG00000028423	74164	Nfx1	lightgreen
5851	ENSMUSG00000028456	22249	Unc13b	lightgreen
5861	ENSMUSG00000028522	71148	Mier1	lightgreen
5871	ENSMUSG00000028580	80912	Pum1	lightgreen
5881	ENSMUSG00000028582	319965	Cc2d1b	lightgreen
5891	ENSMUSG00000028613	16975	Lrp8	lightgreen
5901	ENSMUSG00000028617	77809	Lrrc42	lightgreen
5911	ENSMUSG00000028634	16656	Hivep3	lightgreen
5921	ENSMUSG00000028637	73332	Ccdc30	lightgreen
5931	ENSMUSG00000028639	22608	Ybx1	lightgreen
5941	ENSMUSG00000028646	54170	Rragc	lightgreen
5951	ENSMUSG00000028656	12331	Cap1	lightgreen
5961	ENSMUSG00000028680	12795	Plk3	lightgreen
5971	ENSMUSG00000028683	108067	Eif2b3	lightgreen
5981	ENSMUSG00000028708	17346	Mknk1	lightgreen
5991	ENSMUSG00000028729	69072	Ebna1bp2	lightgreen
6001	ENSMUSG00000028771	19248	Ptpn12	lightgreen
6011	ENSMUSG00000028797	76799	Tmem234	lightgreen
6021	ENSMUSG00000028821	68592	Syf2	lightgreen
6031	ENSMUSG00000028832	16765	Stmn1	lightgreen
6041	ENSMUSG00000028847	27096	Trappc3	lightgreen
6051	ENSMUSG00000028882	100336	Ppp1r8	lightgreen
6061	ENSMUSG00000028884	19891	Rpa2	lightgreen
6071	ENSMUSG00000028889	230734	Yrdc	lightgreen
6081	ENSMUSG00000028890	17764	Mtf1	lightgreen
6091	ENSMUSG00000028927	18600	Padi2	lightgreen
6101	ENSMUSG00000028944	108099	Prkag2	lightgreen
6111	ENSMUSG00000028953	27407	Abcf2	lightgreen
6121	ENSMUSG00000028999	72772	Rint1	lightgreen
6131	ENSMUSG00000029014	22791	Dnajc2	lightgreen
6141	ENSMUSG00000029028	72946	Lrrc47	lightgreen
6151	ENSMUSG00000029062	12537	Cdk11b	lightgreen
6161	ENSMUSG00000029063	192185	Nadk	lightgreen
6171	ENSMUSG00000029064	14688	Gnb1	lightgreen
6181	ENSMUSG00000029068	56036	Ccnl2	lightgreen
6191	ENSMUSG00000029110	19822	Rnf4	lightgreen
6201	ENSMUSG00000029120	269643	Ppp2r2c	lightgreen
6211	ENSMUSG00000029156	24051	Sgcb	lightgreen
6221	ENSMUSG00000029199	79464	Lias	lightgreen
6231	ENSMUSG00000029207	11787	Apbb2	lightgreen
6241	ENSMUSG00000029227	66899	Fip1l1	lightgreen
6251	ENSMUSG00000029311	114664	Hsd17b11	lightgreen
6261	ENSMUSG00000029312	246293	Klhl8	lightgreen
6271	ENSMUSG00000029326	67870	Enoph1	lightgreen
6281	ENSMUSG00000029388	209354	Eif2b1	lightgreen
6291	ENSMUSG00000029392	75695	Rilpl1	lightgreen
6301	ENSMUSG00000029406	19679	Pitpnm2	lightgreen
6311	ENSMUSG00000029415	231452	Sdad1	lightgreen
6321	ENSMUSG00000029416	100561	Slc15a4	lightgreen
6331	ENSMUSG00000029420	231760	Rimbp2	lightgreen
6341	ENSMUSG00000029427	70650	Zcchc8	lightgreen
6351	ENSMUSG00000029433	66593	Diablo	lightgreen
6361	ENSMUSG00000029436	23948	Mmp17	lightgreen
6371	ENSMUSG00000029454	17165	Mapkapk5	lightgreen
6381	ENSMUSG00000029458	72399	Brap	lightgreen
6391	ENSMUSG00000029463	68948	Fam216a	lightgreen
6401	ENSMUSG00000029465	56378	Arpc3	lightgreen
6411	ENSMUSG00000029467	11938	Atp2a2	lightgreen
6421	ENSMUSG00000029469	12589	Ift81	lightgreen
6431	ENSMUSG00000029471	207565	Camkk2	lightgreen
6441	ENSMUSG00000029478	20602	Ncor2	lightgreen
6451	ENSMUSG00000029504	69663	Ddx51	lightgreen
6461	ENSMUSG00000029534	64213	St7	lightgreen
6471	ENSMUSG00000029538	108014	Srsf9	lightgreen
6481	ENSMUSG00000029635	264064	Cdk8	lightgreen
6491	ENSMUSG00000029673	319974	Auts2	lightgreen
6501	ENSMUSG00000029703	71735	Lrwd1	lightgreen
6511	ENSMUSG00000029715	74097	Pop7	lightgreen
6521	ENSMUSG00000029777	353172	Gars	lightgreen
6531	ENSMUSG00000029810	65963	Tmem176b	lightgreen
6541	ENSMUSG00000029819	109648	Npy	lightgreen
6551	ENSMUSG00000029822	71720	Osbpl3	lightgreen
6561	ENSMUSG00000029864	76263	Gstk1	lightgreen
6581	ENSMUSG00000029911	381760	Ssbp1	lightgreen
6591	ENSMUSG00000029922	54484	Mkrn1	lightgreen
6601	ENSMUSG00000029924	72144	Slc37a3	lightgreen
6611	ENSMUSG00000030020	243548	Prickle2	lightgreen
6621	ENSMUSG00000030036	57377	Mogs	lightgreen
6631	ENSMUSG00000030042	66979	Pole4	lightgreen
6641	ENSMUSG00000030045	56284	Mrpl19	lightgreen
6651	ENSMUSG00000030056	57905	Isy1	lightgreen
6661	ENSMUSG00000030079	56505	Ruvbl1	lightgreen
6671	ENSMUSG00000030101	58911	Sumf1	lightgreen
6681	ENSMUSG00000030103	20893	Bhlhe40	lightgreen
6691	ENSMUSG00000030126	330401	Tmcc1	lightgreen
6701	ENSMUSG00000030134	70727	Rasgef1a	lightgreen
6711	ENSMUSG00000030138	213895	Bms1	lightgreen
6721	ENSMUSG00000030168	68465	Adipor2	lightgreen
6731	ENSMUSG00000030188	66441	Magohb	lightgreen
6741	ENSMUSG00000030203	70686	Dusp16	lightgreen
6751	ENSMUSG00000030207	74525	Fam234b	lightgreen
6761	ENSMUSG00000030235	58807	Slco1c1	lightgreen
6771	ENSMUSG00000030237	28250	Slco1a4	lightgreen
6781	ENSMUSG00000030243	19691	Recql	lightgreen
6791	ENSMUSG00000030259	71323	Rassf8	lightgreen
6801	ENSMUSG00000030272	52163	Camk1	lightgreen
6811	ENSMUSG00000030284	171508	Creld1	lightgreen
6821	ENSMUSG00000030323	81896	Ift122	lightgreen
6831	ENSMUSG00000030335	66493	Mrpl51	lightgreen
6841	ENSMUSG00000030341	21937	Tnfrsf1a	lightgreen
6851	ENSMUSG00000030342	12527	Cd9	lightgreen
6861	ENSMUSG00000030350	381813	Prmt8	lightgreen
6871	ENSMUSG00000030374	97387	Strn4	lightgreen
6881	ENSMUSG00000030498	14453	Gas2	lightgreen
6891	ENSMUSG00000030516	21872	Tjp1	lightgreen
6901	ENSMUSG00000030532	68695	Hddc3	lightgreen
6911	ENSMUSG00000030551	11819	Nr2f2	lightgreen
6921	ENSMUSG00000030556	67867	Lrrc28	lightgreen
6931	ENSMUSG00000030584	29861	Dpf1	lightgreen
6941	ENSMUSG00000030630	14085	Fah	lightgreen
6951	ENSMUSG00000030652	12850	Coq7	lightgreen
6961	ENSMUSG00000030653	207728	Pde2a	lightgreen
6971	ENSMUSG00000030697	56420	Ppp4c	lightgreen
6981	ENSMUSG00000030706	52443	Mrpl48	lightgreen
6991	ENSMUSG00000030718	72590	Ppme1	lightgreen
7001	ENSMUSG00000030733	20399	Sh2b1	lightgreen
7011	ENSMUSG00000030738	56347	Eif3c	lightgreen
7021	ENSMUSG00000030782	21804	Tgfb1i1	lightgreen
7031	ENSMUSG00000030792	50722	Dkkl1	lightgreen
7041	ENSMUSG00000030801	67773	Kat8	lightgreen
7051	ENSMUSG00000030822	233895	Prr14	lightgreen
7061	ENSMUSG00000030826	12036	Bcat2	lightgreen
7071	ENSMUSG00000030849	14183	Fgfr2	lightgreen
7081	ENSMUSG00000030898	12426	Cckbr	lightgreen
7091	ENSMUSG00000030917	233806	Tmem159	lightgreen
7101	ENSMUSG00000030956	77938	Fam53b	lightgreen
7111	ENSMUSG00000031028	22141	Tub	lightgreen
7121	ENSMUSG00000031060	236732	Rbm10	lightgreen
7131	ENSMUSG00000031060	433287	Gm15455	lightgreen
7141	ENSMUSG00000031072	72284	Oraov1	lightgreen
7151	ENSMUSG00000031129	331004	Slc9a9	lightgreen
7161	ENSMUSG00000031133	73341	Arhgef6	lightgreen
7171	ENSMUSG00000031134	19655	Rbmx	lightgreen
7181	ENSMUSG00000031137	14168	Fgf13	lightgreen
7191	ENSMUSG00000031156	22232	Slc35a2	lightgreen
7201	ENSMUSG00000031166	73447	Wdr13	lightgreen
7211	ENSMUSG00000031171	54632	Ftsj1	lightgreen
7221	ENSMUSG00000031198	67391	Fundc2	lightgreen
7231	ENSMUSG00000031216	236920	Stard8	lightgreen
7241	ENSMUSG00000031314	270627	Taf1	lightgreen
7251	ENSMUSG00000031353	245688	Rbbp7	lightgreen
7261	ENSMUSG00000031422	56397	Morf4l2	lightgreen
7271	ENSMUSG00000031428	66995	Zcchc18	lightgreen
7281	ENSMUSG00000031447	16783	Lamp1	lightgreen
7291	ENSMUSG00000031483	244373	Erlin2	lightgreen
7301	ENSMUSG00000031485	114863	Plpbp	lightgreen
7311	ENSMUSG00000031530	319520	Dusp4	lightgreen
7321	ENSMUSG00000031534	102032	Smim19	lightgreen
7331	ENSMUSG00000031545	102247	Gpat4	lightgreen
7341	ENSMUSG00000031568	192174	Rwdd4a	lightgreen
7351	ENSMUSG00000031605	77113	Klhl2	lightgreen
7361	ENSMUSG00000031610	20284	Scrg1	lightgreen
7371	ENSMUSG00000031627	16363	Irf2	lightgreen
7381	ENSMUSG00000031642	59009	Sh3rf1	lightgreen
7391	ENSMUSG00000031666	19651	Rbl2	lightgreen
7401	ENSMUSG00000031700	108682	Gpt2	lightgreen
7411	ENSMUSG00000031711	30932	Zfp330	lightgreen
7421	ENSMUSG00000031750	76527	Il34	lightgreen
7431	ENSMUSG00000031778	20312	Cx3cl1	lightgreen
7441	ENSMUSG00000031796	14894	Cfap20	lightgreen
7451	ENSMUSG00000031822	382034	Gse1	lightgreen
7461	ENSMUSG00000031833	546071	Mast3	lightgreen
7471	ENSMUSG00000031843	68533	Mphosph6	lightgreen
7481	ENSMUSG00000031901	66369	Dus2	lightgreen
7491	ENSMUSG00000031917	66164	Nip7	lightgreen
7501	ENSMUSG00000031918	77116	Mtmr2	lightgreen
7511	ENSMUSG00000031921	21750	Terf2	lightgreen
7521	ENSMUSG00000031938	70984	4931406C07Rik	lightgreen
7531	ENSMUSG00000031958	52815	Ldhd	lightgreen
7541	ENSMUSG00000031971	73420	Ccsap	lightgreen
7551	ENSMUSG00000031985	14712	Gnpat	lightgreen
7561	ENSMUSG00000032012	58235	Nectin1	lightgreen
7571	ENSMUSG00000032042	67398	Srpr	lightgreen
7581	ENSMUSG00000032078	22687	Zpr1	lightgreen
7591	ENSMUSG00000032101	30959	Ddx25	lightgreen
7601	ENSMUSG00000032128	19649	Robo3	lightgreen
7611	ENSMUSG00000032135	84004	Mcam	lightgreen
7621	ENSMUSG00000032177	18577	Pde4a	lightgreen
7631	ENSMUSG00000032182	74766	Yipf2	lightgreen
7641	ENSMUSG00000032192	14697	Gnb5	lightgreen
7651	ENSMUSG00000032217	93836	Rnf111	lightgreen
7661	ENSMUSG00000032224	76886	Fam81a	lightgreen
7671	ENSMUSG00000032232	68178	Cgnl1	lightgreen
7681	ENSMUSG00000032251	65099	Irak1bp1	lightgreen
7691	ENSMUSG00000032259	13489	Drd2	lightgreen
7701	ENSMUSG00000032261	212531	Sh3bgrl2	lightgreen
7711	ENSMUSG00000032262	83603	Elovl4	lightgreen
7721	ENSMUSG00000032280	21887	Tle3	lightgreen
7731	ENSMUSG00000032314	110842	Etfa	lightgreen
7741	ENSMUSG00000032316	102414	Clk3	lightgreen
7751	ENSMUSG00000032320	26611	Rcn2	lightgreen
7761	ENSMUSG00000032359	13036	Ctsh	lightgreen
7771	ENSMUSG00000032366	22003	Tpm1	lightgreen
7781	ENSMUSG00000032370	80907	Lactb	lightgreen
7791	ENSMUSG00000032397	66131	Tipin	lightgreen
7801	ENSMUSG00000032402	17127	Smad3	lightgreen
7811	ENSMUSG00000032403	69478	2300009A05Rik	lightgreen
7821	ENSMUSG00000032417	69519	Rwdd2a	lightgreen
7831	ENSMUSG00000032435	235661	Dync1li1	lightgreen
7841	ENSMUSG00000032437	68292	Stt3b	lightgreen
7851	ENSMUSG00000032459	64655	Mrps22	lightgreen
7861	ENSMUSG00000032470	17532	Mras	lightgreen
7871	ENSMUSG00000032479	17758	Map4	lightgreen
7881	ENSMUSG00000032500	245038	Dclk3	lightgreen
7891	ENSMUSG00000032501	211770	Trib1	lightgreen
7901	ENSMUSG00000032503	74100	Arpp21	lightgreen
7911	ENSMUSG00000032525	18087	Nktr	lightgreen
7921	ENSMUSG00000032528	22354	Vipr1	lightgreen
7931	ENSMUSG00000032536	67095	Trak1	lightgreen
7941	ENSMUSG00000032537	270190	Ephb1	lightgreen
7951	ENSMUSG00000032557	66663	Uba5	lightgreen
7961	ENSMUSG00000032586	22036	Traip	lightgreen
7971	ENSMUSG00000032589	12217	Bsn	lightgreen
7981	ENSMUSG00000032601	19087	Prkar2a	lightgreen
7991	ENSMUSG00000032607	434437	Amt	lightgreen
8001	ENSMUSG00000032612	22258	Usp4	lightgreen
8011	ENSMUSG00000032624	78798	Eml4	lightgreen
8021	ENSMUSG00000032743	233865	D430042O09Rik	lightgreen
8031	ENSMUSG00000032773	12669	Chrm1	lightgreen
8041	ENSMUSG00000032834	110816	Pwp2	lightgreen
8061	ENSMUSG00000032870	69780	Smap2	lightgreen
8071	ENSMUSG00000032902	20501	Slc16a1	lightgreen
8081	ENSMUSG00000033096	71881	Apmap	lightgreen
8091	ENSMUSG00000033161	11928	Atp1a1	lightgreen
8101	ENSMUSG00000033257	67534	Ttll4	lightgreen
8111	ENSMUSG00000033285	269470	Wdr3	lightgreen
8121	ENSMUSG00000033316	231605	Galnt9	lightgreen
8131	ENSMUSG00000033342	75769	Plppr5	lightgreen
8141	ENSMUSG00000033377	114301	Palmd	lightgreen
8151	ENSMUSG00000033416	68778	Gucd1	lightgreen
8161	ENSMUSG00000033543	235459	Gtf2a2	lightgreen
8171	ENSMUSG00000033545	170737	Znrf1	lightgreen
8181	ENSMUSG00000033565	93686	Rbfox2	lightgreen
8191	ENSMUSG00000033594	78779	Spata2l	lightgreen
8201	ENSMUSG00000033618	71751	Map3k13	lightgreen
8211	ENSMUSG00000033697	223666	Arhgap39	lightgreen
8221	ENSMUSG00000033730	13655	Egr3	lightgreen
8231	ENSMUSG00000033732	101943	Sf3b3	lightgreen
8241	ENSMUSG00000033781	142688	Asb13	lightgreen
8251	ENSMUSG00000033845	27395	Mrpl15	lightgreen
8261	ENSMUSG00000033863	16601	Klf9	lightgreen
8271	ENSMUSG00000033902	26390	Mapkbp1	lightgreen
8281	ENSMUSG00000033933	22346	Vhl	lightgreen
8291	ENSMUSG00000033960	240185	Jcad	lightgreen
8301	ENSMUSG00000034075	228136	Zdhhc5	lightgreen
8311	ENSMUSG00000034135	70661	Sik3	lightgreen
8321	ENSMUSG00000034190	105513	Chmp7	lightgreen
8331	ENSMUSG00000034209	75668	Rasl10a	lightgreen
8341	ENSMUSG00000034235	78787	Usp54	lightgreen
8351	ENSMUSG00000034343	67921	Ube2f	lightgreen
8361	ENSMUSG00000034390	74440	Cmip	lightgreen
8371	ENSMUSG00000034403	18744	Pja1	lightgreen
8381	ENSMUSG00000034424	68133	Gcsh	lightgreen
8391	ENSMUSG00000034518	70823	Hmgxb4	lightgreen
8401	ENSMUSG00000034575	210106	Papd7	lightgreen
8411	ENSMUSG00000034602	67074	Mon2	lightgreen
8421	ENSMUSG00000034612	58250	Chst11	lightgreen
8431	ENSMUSG00000034659	68539	Tmem109	lightgreen
8441	ENSMUSG00000034674	21665	Tdg	lightgreen
8451	ENSMUSG00000034674	545124	Tdg-ps	lightgreen
8461	ENSMUSG00000034761	399510	Map4k5	lightgreen
8471	ENSMUSG00000034799	382018	Unc13a	lightgreen
8481	ENSMUSG00000034853	329910	Acot11	lightgreen
8491	ENSMUSG00000034931	217207	Dhx8	lightgreen
8501	ENSMUSG00000034958	16467	Atcay	lightgreen
8511	ENSMUSG00000035007	217201	Rundc1	lightgreen
8521	ENSMUSG00000035047	215194	Kri1	lightgreen
8531	ENSMUSG00000035051	106794	Dhx57	lightgreen
854	ENSMUSG00000035139	75420	Secisbp2	lightgreen
8551	ENSMUSG00000035152	71770	Ap2b1	lightgreen
8561	ENSMUSG00000035171	66206	1110059E24Rik	lightgreen
8571	ENSMUSG00000035184	629059	Fam124a	lightgreen
8581	ENSMUSG00000035199	65106	Arl6ip5	lightgreen
8591	ENSMUSG00000035202	102436	Lars2	lightgreen
8601	ENSMUSG00000035212	230514	Leprot	lightgreen
8611	ENSMUSG00000035245	101351	Eogt	lightgreen
8621	ENSMUSG00000035275	242570	Raver2	lightgreen
8631	ENSMUSG00000035297	26891	Cops4	lightgreen
8641	ENSMUSG00000035325	69162	Sec31a	lightgreen
865	ENSMUSG00000035399	66680	Oser1	lightgreen
8661	ENSMUSG00000035401	233545	Emsy	lightgreen
8671	ENSMUSG00000035576	241764	L3mbtl1	lightgreen
8681	ENSMUSG00000035671	212168	Zswim4	lightgreen
8691	ENSMUSG00000035681	268345	Kcnc2	lightgreen
8701	ENSMUSG00000035772	118451	Mrps2	lightgreen
8711	ENSMUSG00000035790	66994	Cep19	lightgreen
8721	ENSMUSG00000035910	195208	Dcdc2a	lightgreen
8731	ENSMUSG00000036006	193385	Ripor2	lightgreen
8741	ENSMUSG00000036019	278279	Tmtc2	lightgreen
[truncated: 8,496 more rows]

## Sheet: significant modules
Module	Mouse Strain	p
ivory	Apoe-/-	9.66 x 10-06
skyblue3	Apoe-/-/ Apoee4	4.64 x 10-13
brown	Clu-/-	3.14 x 10-07
lightcyan1	Clu-/-	1.85 x 10-05
black	Clu-/-	2.00 x 10-03
plum1	Clu-/-	1.00 x 10-02
brown4	Clu-/-	4.00 x 10-02
steelblue	Clu-/-	5.02 x 10-13
lightyellow	App/Psen1	8.70 x 10-05
darkorange2	App/Psen1	1.03 x 10-06
orange	App/Psen1	4.64 x 10-13
lightgreen	App/Psen1	1.00 x 10-02
darkorange	App/Psen1	3.00 x 10-02

## Sheet: KEGGPathway_mousemodules
	Cluster	ID	Description	GeneRatio	BgRatio	pvalue	p.adjust	qvalue	geneID	Count
1	lightsteelblue1	mmu03015	mRNA surveillance pathway	20/395	96/8600	9.34506e-09	2.48579e-06	2.2133e-06	53319/56422/77305/216578/18949/26932/18789/225363/74320/228410/24018/68991/233789/74737/51786/326622/17690/432508/14852/78428	20
2	lightsteelblue1	mmu04120	Ubiquitin mediated proteolysis	19/395	139/8600	1.80618e-05	0.00240222	0.0021389	26554/68729/67345/103583/22210/67128/17344/66799/22193/22034/16396/56228/72584/75717/17999/231380/69957/50995/11797	19
3	lightsteelblue1	mmu03040	Spliceosome	18/395	133/8600	3.43408e-05	0.00304489	0.00271112	66877/68988/110809/13207/66354/15387/20462/71702/81898/14105/13204/68981/66094/67229/76936/66101/230596/20383	18
4	lightsteelblue1	mmu04071	Sphingolipid signaling pathway	17/395	124/8600	4.7875e-05	0.00318369	0.0028347	14679/19353/12122/19211/23797/20598/20397/19878/26932/268656/19877/18706/16653/71609/18798/13609/93898	17
5	lightsteelblue1	mmu04141	Protein processing in endoplasmic reticulum	19/395	163/8600	0.000164388	0.00874542	0.00778678	20832/56085/17156/116891/20224/12330/67128/66890/50527/12333/18415/226641/27054/56228/56445/16430/320011/66967/67475	19
6	lightsteelblue1	mmu05211	Renal cell carcinoma	10/395	68/8600	0.000995546	0.0441359	0.0392979	19353/12928/23797/224105/18706/16653/18481/20663/19247/215449	10
7	lightgreen	mmu04068	FoxO signaling pathway	23/573	132/8600	1.74407e-05	0.00498805	0.00458966	12444/26395/58231/15228/21809/20620/27373/29857/12575/12675/26557/18176/12795/108099/19651/17127/13197/108097/66822/384783/19094/26416/12443	23
8	lightgreen	mmu03040	Spliceosome	22/573	133/8600	6.038e-05	0.00679983	0.00625674	20639/67996/20222/20624/69192/21681/66642/66921/433702/68592/108014/57905/66441/19655/101943/217207/19656/76938/11834/68479/70052/15511	22
9	lightgreen	mmu03008	Ribosome biogenesis in eukaryotes	20/573	116/8600	7.13268e-05	0.00679983	0.00625674	73736/71340/14000/67724/67045/73674/27993/67459/66181/57815/74097/213895/110816/269470/56488/21771/13000/217995/100019/117109	20
10	lightgreen	mmu03013	RNA transport	25/573	167/8600	0.000105865	0.00756933	0.00696479	224045/56698/20595/18458/67724/19387/27374/21681/53975/433702/108067/209354/74097/66441/56347/114615/56488/216766/70699/208643/27979/13681/117109/269966/192160	25
11	lightgreen	mmu04010	MAPK signaling pathway	36/573	294/8600	0.000262877	0.0150365	0.0138356	18591/72349/26395/26407/17164/58231/26397/67603/12295/21809/29857/20112/22339/12675/13198/26921/18176/17346/16765/17165/70686/21937/14183/319520/17532/71751/13197/11911/13640/19094/26416/235584/18212/76089/54376/15511	36
12	lightgreen	mmu04710	Circadian rhythm	8/573	30/8600	0.000583161	0.0277973	0.0255772	12952/27373/12234/18143/108099/20893/108097/18627	8
13	lightgreen	mmu04141	Protein processing in endoplasmic reticulum	22/573	163/8600	0.00114815	0.04691	0.0431634	19089/81489/18024/140740/216080/67819/15516/74126/13198/13418/386649/57377/68292/69162/218811/80286/17872/213539/11911/50907/14376/15511	22
14	turquoise	mmu00190	Oxidative phosphorylation	33/648	134/8600	6.64834e-10	1.91472e-07	1.55361e-07	12858/68198/66144/11966/12864/54405/12867/228033/11973/407785/17993/67130/11957/28080/20463/67264/66046/595136/17992/68197/70316/66142/12866/71679/66091/110323/66694/57423/226139/68342/11958/11964/230075	33
15	turquoise	mmu05010	Alzheimer disease	38/648	175/8600	1.65672e-09	2.38567e-07	1.93574e-07	12858/12313/68198/12864/12289/54405/12867/17762/228033/407785/17993/67130/56637/11957/28080/20463/14682/67264/15108/66046/595136/18125/17992/14812/68197/70316/66142/23821/12866/71679/66091/110323/66340/66694/68342/12288/14811/230075	38
16	turquoise	mmu05016	Huntington disease	40/648	194/8600	3.05601e-09	2.93377e-07	2.38047e-07	12858/20683/68198/20020/12864/21374/11740/54405/12867/228033/407785/17993/67130/12914/11957/28080/20463/67665/14682/67264/66046/595136/15194/19017/231329/17992/14812/68197/70316/66142/12866/71679/66091/110323/66694/68342/20466/108071/328572/230075	40
17	turquoise	mmu04714	Thermogenesis	42/648	232/8600	6.69794e-08	4.82252e-06	3.91301e-06	12858/68198/12864/54405/12867/228033/14081/327826/72508/407785/17993/67130/11957/28080/20662/20463/67264/76178/64930/66046/595136/19017/17992/68197/70316/66142/12866/20588/71679/66091/110323/99982/66694/57423/277250/226139/68342/11958/67892/19082/230075/26408	42
18	turquoise	mmu04723	Retrograde endocannabinoid signaling	31/648	150/8600	1.77717e-07	1.02365e-05	8.30593e-06	68198/12287/14401/12289/54405/14816/26420/14799/407785/17993/67130/14682/67264/14696/66046/595136/14400/17992/68197/70316/66091/68342/116837/16522/108071/18750/12288/18751/14707/100043507/230075	31
19	turquoise	mmu04120	Ubiquitin mediated proteolysis	29/648	139/8600	3.59473e-07	1.72547e-05	1.40005e-05	17222/22196/66313/17246/217232/71991/12211/52563/13194/59026/22215/14897/50754/53323/73998/15204/99375/56469/12402/69010/67615/67455/18854/70790/235439/100763/218793/140630/66440	29
20	turquoise	mmu04724	Glutamatergic synapse	25/648	114/8600	8.69076e-07	3.57563e-05	2.90128e-05	14807/108069/20511/12289/14816/14799/14805/105727/14823/14682/110355/14696/14812/22063/242443/320129/108071/18750/12288/18751/14806/108073/14811/14707/100043507	25
21	turquoise	mmu04932	Non-alcoholic fatty liver disease (NAFLD)	29/648	151/8600	2.17715e-06	7.83774e-05	6.35957e-05	12858/68198/16337/12864/54405/12867/26420/407785/17993/67130/56637/20463/67264/66046/595136/17992/68197/70316/66142/12866/74769/66091/110323/66694/68342/18708/19082/230075/26408	29
22	turquoise	mmu05012	Parkinson disease	28/648	144/8600	2.52626e-06	8.08403e-05	6.55941e-05	12858/68198/12864/11740/54405/12867/228033/407785/17993/67130/11957/28080/20463/14680/67264/66046/595136/17992/68197/70316/66142/12866/71679/66091/110323/66694/68342/230075	28
23	turquoise	mmu04070	Phosphatidylinositol signaling system	21/648	98/8600	9.54569e-06	0.000274916	0.000223068	56077/320634/12313/104015/18711/269180/16330/74596/74769/327655/225326/74302/380921/234515/320127/54384/227399/18708/18750/18751/110911	21
24	turquoise	mmu04150	mTOR signaling pathway	28/648	155/8600	1.1088e-05	0.000290305	0.000235555	110157/109880/66144/29869/16001/16337/11966/14365/11973/72508/97998/56637/18607/20662/64930/83409/16974/319481/74769/277854/18708/252875/56430/78757/18750/11964/18751/329679	28
25	turquoise	mmu04360	Axon guidance	30/648	180/8600	2.78206e-05	0.000667694	0.000541769	110157/13642/228026/14365/20358/19206/20356/56637/19876/18845/214968/22066/13839/243743/259302/20563/18007/74769/22063/18209/18708/231637/18750/12167/108058/13840/69632/22253/12168/54712	30
26	turquoise	mmu05231	Choline metabolism in cancer	20/648	99/8600	3.8471e-05	0.00085228	0.000691543	56077/110157/20683/13026/26420/72508/15251/18607/20662/64930/74182/18595/245880/74769/380921/236899/320127/18708/18750/18751	20
27	turquoise	mmu04260	Cardiac muscle contraction	17/648	78/8600	5.31889e-05	0.00109417	0.000887814	12858/12864/12289/12298/12867/20191/20463/11931/59069/66142/12866/110323/66694/12288/20541/12296/236794	17
28	turquoise	mmu04140	Autophagy - animal	23/648	130/8600	9.32035e-05	0.00178951	0.00145201	110157/29869/27103/16001/56486/26420/72508/15251/97998/18607/18761/64930/56790/26409/242557/74781/74769/225326/74302/100504663/76559/18708/19349	23
29	turquoise	mmu04720	Long-term potentiation	15/648	67/8600	0.000105061	0.0018911	0.00153444	110157/12313/109880/14816/14799/12914/14682/14812/108071/18750/12288/18751/108058/328572/14811	15
30	turquoise	mmu04012	ErbB signaling pathway	17/648	84/8600	0.000141437	0.00239611	0.00194421	110157/109880/12929/13712/26420/72508/56637/20662/11352/74769/26398/12402/18708/18750/18751/108058/13869	17
31	turquoise	mmu04144	Endocytosis	37/648	270/8600	0.000256377	0.00410203	0.0033284	53869/16001/20479/78287/268451/19159/66313/17246/218038/218441/13132/223593/69150/16004/17126/110355/16574/84092/19334/20404/72685/18595/234353/70160/18571/12402/18854/18759/74998/103967/58194/320129/15042/347722/56324/99371/19349	37
32	turquoise	mmu00564	Glycerophospholipid metabolism	18/648	97/8600	0.000287153	0.00435264	0.00353175	56077/13026/67216/19210/210992/64898/14732/226856/14571/74182/74596/380921/236899/320127/225010/110911/381925/28042	18
33	turquoise	mmu04919	Thyroid hormone signaling pathway	20/648	115/8600	0.000332882	0.0047935	0.00388946	110157/17978/12387/19014/20185/17246/17977/15251/12914/56637/18607/18640/11931/74769/18708/20466/18750/18751/328572/329650	20
34	turquoise	mmu03430	Mismatch repair	7/648	22/8600	0.000835593	0.0114596	0.00929833	17688/17686/18972/217716/19687/72151/18861	7
35	turquoise	mmu04914	Progesterone-mediated oocyte maturation	16/648	90/8600	0.0010006	0.0122057	0.00990373	110157/109880/16001/17222/67579/26420/217232/52563/12877/18667/74769/69010/208922/231207/18708/66440	16
36	turquoise	mmu00510	N-Glycan biosynthesis	11/648	50/8600	0.00101043	0.0122057	0.00990373	17155/13135/240119/269181/102580/107895/56737/217664/207958/320438/380959	11
37	turquoise	mmu04713	Circadian entrainment	17/648	99/8600	0.00105592	0.0122057	0.00990373	12313/12289/14799/20191/14682/14696/18125/14812/234889/16522/18750/12288/18751/108058/14811/14707/100043507	17
38	turquoise	mmu03420	Nucleotide excision repair	10/648	43/8600	0.00107889	0.0122057	0.00990373	18972/71991/50505/13194/22592/19687/72151/99375/66467/12572	10
39	turquoise	mmu04728	Dopaminergic synapse	21/648	135/8600	0.0011019	0.0122057	0.00990373	12313/12287/12289/26420/14799/56637/14680/14682/16574/14696/14812/73699/16522/18750/12288/18751/108058/14811/20265/14707/100043507	21
40	turquoise	mmu05205	Proteoglycans in cancer	28/648	204/8600	0.00136828	0.014595	0.0118424	110157/109880/16001/12387/14365/13712/17931/327826/17246/72508/15251/19206/18607/20662/17126/18569/286940/29875/74769/109676/12402/18708/18750/18751/108058/69632/13869/11735	28
41	turquoise	mmu04730	Long-term depression	12/648	61/8600	0.0017104	0.0174994	0.014199	110157/109880/16001/14816/14799/14674/14682/18125/73699/234889/18750/18751	12
42	turquoise	mmu04910	Insulin signaling pathway	21/648	140/8600	0.00176209	0.0174994	0.014199	110157/12313/109880/16337/12929/13712/26420/72508/107476/56637/18607/20662/20411/64930/19017/110094/74769/12402/18759/18708/19082	21
43	turquoise	mmu04020	Calcium signaling pathway	26/648	189/8600	0.00193707	0.0185959	0.0150888	12313/12290/12287/12289/11740/14816/20191/13618/14680/14682/381290/18595/18125/11441/110094/320707/15558/227541/108071/18750/12288/18751/108058/20541/14811/13869	26
44	turquoise	mmu04520	Adherens junction	13/648	72/8600	0.00251292	0.0233459	0.0189429	16001/16337/12387/12914/17126/20411/26409/245880/29875/99167/328572/12386/12995	13
45	turquoise	mmu04727	GABAergic synapse	15/648	90/8600	0.0027599	0.0248391	0.0201545	12287/14401/12289/56486/105727/70827/14417/14696/14400/16522/18750/12288/18751/14707/100043507	15
46	turquoise	mmu05032	Morphine addiction	15/648	92/8600	0.00343288	0.0299597	0.0243094	12287/14401/218461/238871/23984/110355/14696/14400/320129/16522/18750/18751/14707/100043507/18583	15
47	turquoise	mmu05213	Endometrial cancer	11/648	58/8600	0.003553	0.0299809	0.0243266	110157/109880/11789/12387/13712/56637/18607/20662/74769/18708/12386	11
48	turquoise	mmu05214	Glioma	13/648	75/8600	0.00364352	0.0299809	0.0243266	110157/12313/109880/16001/17246/20662/18595/74769/227541/18708/18750/18751/108058	13
49	brown	mmu04144	Endocytosis	44/711	270/8600	8.56205e-06	0.00254293	0.00217206	11772/19158/13859/12389/216963/22365/19157/271457/319740/19345/30930/18806/11773/57440/67588/216439/15461/15239/77038/20779/76959/12345/140500/18762/77407/56443/11867/71955/116733/27965/13430/232227/18717/215445/73728/75788/243621/11840/216869/11771/12340/16572/68089/193740	44
50	brown	mmu00190	Oxidative phosphorylation	26/711	134/8600	3.09743e-05	0.00409287	0.00349595	11950/11975/66414/67895/72900/66237/11949/67273/74776/12862/76429/66377/76252/70383/17716/17717/17708/17709/17706/17705/17710/17718/17719/17721/17722/17711	26
51	brown	mmu05012	Parkinson disease	27/711	144/8600	4.13422e-05	0.00409287	0.00349595	11950/22201/22335/66414/11540/22333/13488/224129/72900/11949/67273/12371/12862/66377/17716/17717/17708/17709/17706/17705/17710/17718/17719/17721/17722/17711/18951	27
52	brown	mmu04666	Fc gamma R-mediated phagocytosis	19/711	87/8600	6.8418e-05	0.00424336	0.00362449	14389/18803/16886/18806/18753/17909/16331/67916/242687/56443/11867/16332/13430/18717/18707/17357/12632/18752/68089	19
53	brown	mmu04714	Thermogenesis	37/711	232/8600	7.1437e-05	0.00424336	0.00362449	11950/22084/93760/66414/11514/224129/11512/83797/72900/68094/15461/11949/67273/66359/56717/83766/12862/14182/20586/23945/66377/70383/17716/17717/17708/17709/17706/17705/17710/17718/17719/17721/17722/17711/75597/239985/66272	37
54	brown	mmu05100	Bacterial invasion of epithelial cells	16/711	74/8600	0.000285161	0.0141155	0.0120568	12389/140579/216148/22330/20779/242687/56443/11867/16202/13043/14388/13430/78514/18707/56526/68089	16
55	brown	mmu04721	Synaptic vesicle cycle	16/711	77/8600	0.000458719	0.0165877	0.0141685	11772/108124/20907/11975/11773/66237/12890/20910/232333/56216/13430/18195/76252/240332/11771/72961	16
56	brown	mmu04072	Phospholipase D signaling pathway	25/711	149/8600	0.000479132	0.0165877	0.0141685	28169/22084/19158/14389/110524/18803/19157/14360/216148/18806/11514/223864/224129/11512/108068/15461/19730/67916/56717/14388/13430/55979/18717/18707/11840	25
57	brown	mmu04137	Mitophagy - animal	14/711	63/8600	0.000502657	0.0165877	0.0141685	209446/12048/18412/13001/72018/15461/214952/20779/170731/13666/56208/228361/56484/22059	14
58	brown	mmu04360	Axon guidance	28/711	180/8600	0.000792574	0.0235394	0.0201063	13845/18803/14360/16886/20354/20562/15461/53972/18019/20779/13638/20351/18762/231148/65254/18844/16202/16728/18846/245857/171171/18707/20357/235611/223881/12323/80883/12632	28
59	brown	mmu05225	Hepatocellular carcinoma	26/711	171/8600	0.00168486	0.0421434	0.035997	12006/13544/12048/93760/18803/216148/13543/22422/83797/17128/21416/14873/68094/15461/56717/13542/83766/21802/26992/14388/20586/18707/22059/239985/26462/18752	26
60	brown	mmu00051	Fructose and mannose metabolism	9/711	35/8600	0.00170276	0.0421434	0.035997	18641/22122/270198/11674/110119/69080/15275/218138/331026	9
61	lightcyan1	mmu03040	Spliceosome	25/489	133/8600	9.23837e-08	2.65141e-05	2.34363e-05	66492/20641/67439/67332/28000/319322/192170/73666/20638/53317/17149/57317/60321/22185/50783/64340/60365/23983/27967/229279/20826/100862468/20637/66125/233073	25
62	lightcyan1	mmu01200	Carbon metabolism	21/489	120/8600	3.33401e-06	0.00047843	0.000422892	15929/13807/17448/17449/13382/239017/20916/11429/21991/18563/108037/110639/14194/269951/14719/66171/18746/18642/67078/14433/100042025	21
63	lightcyan1	mmu00020	Citrate cycle (TCA cycle)	10/489	32/8600	6.67858e-06	0.000638917	0.00056475	15929/17448/17449/13382/239017/20916/11429/18563/14194/269951	10
64	lightcyan1	mmu03013	RNA transport	24/489	167/8600	2.28314e-05	0.00152938	0.00135185	217715/13628/55944/20610/170930/13682/67676/12729/192170/73666/22218/13684/17149/54709/13667/66161/66085/26905/69961/60365/237221/237082/53356/67204	24
65	lightcyan1	mmu01230	Biosynthesis of amino acids	15/489	78/8600	2.66443e-05	0.00152938	0.00135185	15929/13807/11429/21991/18563/108037/109900/110639/69051/269951/14719/18746/18642/14433/100042025	15
66	lightcyan1	mmu04152	AMPK signaling pathway	19/489	126/8600	8.35951e-05	0.00399863	0.00353446	11651/20869/78070/67605/71978/225849/58988/14104/72674/12913/22241/18709/18642/68401/13629/13631/59021/56690/19326	19
67	lightcyan1	mmu04120	Ubiquitin mediated proteolysis	20/489	139/8600	0.000107088	0.00438674	0.00387751	50868/22192/22209/56371/216150/217342/17237/140499/28000/66156/68098/22200/66894/21402/66515/56424/67673/93765/66105/56550	20
68	lightcyan1	mmu04714	Thermogenesis	28/489	232/8600	0.000122278	0.00438674	0.00387751	20587/69875/239760/66043/11951/78070/67605/226646/75406/214663/67530/66445/58988/22273/227197/69702/12913/66993/11461/50790/50721/17995/22272/68033/67942/11465/17720/66706	28
69	lightcyan1	mmu05012	Parkinson disease	20/489	144/8600	0.00017549	0.00559618	0.00494656	69875/239760/66043/11951/226646/22187/75406/67530/66445/140499/22273/227197/68943/11739/14678/17995/22272/67942/13063/17720	20
70	lightcyan1	mmu03050	Proteasome	10/489	46/8600	0.000205418	0.00589549	0.00521112	19185/19172/22123/19175/66413/67089/19173/59029/26440/56436	10
71	lightcyan1	mmu00511	Other glycan degradation	6/489	18/8600	0.000338103	0.00868719	0.00767875	18010/230101/17160/73744/238023/12091	6
72	lightcyan1	mmu05010	Alzheimer disease	22/489	175/8600	0.000363227	0.00868719	0.00767875	69875/239760/66043/11951/19165/226646/226548/12315/75406/68585/67530/66445/22273/227197/12314/11785/17995/22272/14433/100042025/67942/13063	22
73	lightcyan1	mmu00190	Oxidative phosphorylation	18/489	134/8600	0.000552462	0.0121967	0.0107808	27060/69875/239760/66043/11951/226646/75406/73834/67530/66335/66445/11984/22273/227197/17995/22272/67942/17720	18
74	lightcyan1	mmu05016	Huntington disease	23/489	194/8600	0.000626568	0.0128446	0.0113536	69875/239760/66043/12028/66420/11951/232910/226646/75406/67530/66445/69654/22273/227197/12913/11739/13191/17995/22272/74325/67942/13063/67710	23
75	lightcyan1	mmu04932	Non-alcoholic fatty liver disease (NAFLD)	19/489	151/8600	0.000888836	0.0170064	0.0150322	11651/69875/239760/12028/26403/12540/226646/75406/67530/66445/19697/22273/227197/72674/18709/17995/22272/606496/13063	19
76	lightcyan1	mmu00630	Glyoxylate and dicarboxylate metabolism	7/489	31/8600	0.00146598	0.0262961	0.0232436	68180/17448/17449/13382/11429/108037/67078	7
77	lightcyan1	mmu04141	Protein processing in endoplasmic reticulum	19/489	163/8600	0.00221032	0.0366006	0.0323519	12028/66530/140499/81500/69276/67397/23802/21402/227619/105245/56424/216440/66256/216197/50762/12018/66245/66105/56550	19
78	lightcyan1	mmu00563	Glycosylphosphatidylinositol (GPI)-anchor biosynthesis	6/489	25/8600	0.00229551	0.0366006	0.0323519	66268/78928/14731/18701/56703/276846	6
79	lightcyan1	mmu04144	Endocytosis	27/489	270/8600	0.00293112	0.0442754	0.0391358	234852/56513/12540/232910/12343/19341/22187/11844/213990/68767/208092/13429/227700/228998/67028/69710/13854/75608/72543/245666/194309/74325/66251/225861/330192/26385/19326	27
80	lightcyan1	mmu04722	Neurotrophin signaling pathway	15/489	121/8600	0.0034693	0.0497845	0.0440053	11651/12028/12540/19165/12315/12325/19697/192662/18036/16179/18709/26396/12314/23938/14570	15
81	royalblue	mmu03010	Ribosome	41/188	175/8600	1.43375e-31	3.05389e-29	2.82223e-29	270106/26961/76846/56040/20084/75617/19921/20044/353242/67115/19988/19943/27050/67891/16785/20090/20055/14109/269261/66481/56282/20085/67281/100502825/76808/19981/20116/19944/67097/67671/54217/19899/67025/27367/20115/20042/319195/20054/11837/54127/22121	41
82	royalblue	mmu05016	Huntington disease	21/188	194/8600	1.17494e-09	1.25131e-07	1.15639e-07	66925/67680/17991/67126/66594/66218/11947/68375/104130/20021/12857/69833/66916/67184/66491/12861/66416/105000/66152/225887/237336	21
83	royalblue	mmu05012	Parkinson disease	18/188	144/8600	1.90262e-09	1.35086e-07	1.24839e-07	66925/18749/67680/17991/67126/66594/66218/11947/68375/57320/104130/12857/66916/67184/12861/66416/66152/225887	18
84	royalblue	mmu00190	Oxidative phosphorylation	17/188	134/8600	4.35651e-09	2.31984e-07	2.14386e-07	66925/67680/17991/67126/66594/66218/11947/68375/104130/12857/66916/67184/12861/66416/12856/66152/225887	17
85	royalblue	mmu04714	Thermogenesis	22/188	232/8600	5.69624e-09	2.4266e-07	2.24252e-07	66925/18749/67680/17991/67126/66594/66218/12894/11947/66853/68375/11909/108079/104130/12857/66916/67184/12861/66416/12856/66152/225887	22
86	royalblue	mmu04723	Retrograde endocannabinoid signaling	16/188	150/8600	1.51911e-07	5.07234e-06	4.68756e-06	53623/18749/14394/17991/14406/26419/66218/68375/104130/14402/66916/14800/67184/66416/14702/225887	16
87	royalblue	mmu04932	Non-alcoholic fatty liver disease (NAFLD)	16/188	151/8600	1.66697e-07	5.07234e-06	4.68756e-06	66925/67680/17991/66594/26419/66218/68375/108079/104130/12857/66916/67184/12861/66416/66152/225887	16
88	royalblue	mmu05010	Alzheimer disease	17/188	175/8600	2.40582e-07	6.4055e-06	5.91959e-06	66925/67680/17991/67126/66594/66218/12015/11947/68375/104130/12857/66916/67184/12861/66416/66152/225887	17
89	royalblue	mmu03020	RNA polymerase	5/188	30/8600	0.000432511	0.0100958	0.00932994	64424/20018/20021/69833/66491	5
90	royalblue	mmu04146	Peroxisome	8/188	84/8600	0.000473981	0.0100958	0.00932994	170789/56535/19300/93734/54683/18633/15356/330450	8
91	royalblue	mmu05033	Nicotine addiction	5/188	40/8600	0.00167372	0.0324094	0.0299508	53623/14394/14406/14402/14800	5
92	sienna3	mmu04114	Oocyte meiosis	5/32	116/8600	6.16396e-05	0.00418281	0.00356907	19047/434233/19057/56438/56317	5
93	sienna3	mmu05034	Alcoholism	6/32	199/8600	7.80689e-05	0.00418281	0.00356907	21823/19047/434233/404634/14706/14784	6
94	sienna3	mmu05031	Amphetamine addiction	4/32	68/8600	0.000108812	0.00418281	0.00356907	21823/19047/434233/19057	4
95	sienna3	mmu04728	Dopaminergic synapse	5/32	135/8600	0.000126752	0.00418281	0.00356907	21823/19047/434233/14706/19057	5
96	darkgreen	mmu05014	Amyotrophic lateral sclerosis (ALS)	5/68	52/8600	5.19043e-05	0.0084085	0.0078676	380684/18040/18039/19132/12359	5
97	darkgreen	mmu00380	Tryptophan metabolism	4/68	48/8600	0.000535404	0.0316322	0.0295974	216343/13195/12359/109731	4
98	darkgreen	mmu04726	Serotonergic synapse	6/68	132/8600	0.000585782	0.0316322	0.0295974	11836/216343/13195/214084/66066/109731	6
99	darkgreen	mmu00790	Folate biosynthesis	3/68	26/8600	0.00107929	0.0437111	0.0408993	216343/110391/67861	3
100	greenyellow	mmu04724	Glutamatergic synapse	8/110	114/8600	9.9241e-05	0.0187565	0.0169232	26558/20513/14813/18797/64337/14802/16438/268934	8
101	darkmagenta	mmu04540	Gap junction	5/44	86/8600	7.10771e-05	0.00980864	0.00867888	18747/22143/14683/227613/22152	5
102	darkolivegreen	mmu04022	cGMP-PKG signaling pathway	9/79	172/8600	2.57055e-05	0.00263838	0.00196607	17260/67972/210044/54195/19055/11941/18754/18795/26413	9
103	darkolivegreen	mmu04713	Circadian entrainment	7/79	99/8600	3.18623e-05	0.00263838	0.00196607	210044/12322/16519/54195/70729/18795/26413	7
104	darkolivegreen	mmu04020	Calcium signaling pathway	9/79	189/8600	5.39919e-05	0.00263838	0.00196607	67972/210044/12322/18802/19055/11941/12671/18795/18573	9
105	darkolivegreen	mmu04725	Cholinergic synapse	7/79	113/8600	7.45847e-05	0.00263838	0.00196607	210044/12322/16519/226922/12671/18795/26413	7
106	darkolivegreen	mmu04970	Salivary secretion	6/79	78/8600	7.52902e-05	0.00263838	0.00196607	67972/210044/54195/11941/12671/18795	6
107	darkolivegreen	mmu04921	Oxytocin signaling pathway	8/79	154/8600	7.83676e-05	0.00263838	0.00196607	17260/210044/12322/16519/54195/19055/18795/26413	8
108	darkolivegreen	mmu04024	cAMP signaling pathway	9/79	211/8600	0.000126183	0.00364127	0.0027134	67972/210044/12322/18578/11941/18166/242425/26414/26413	9
109	darkolivegreen	mmu04925	Aldosterone synthesis and secretion	6/79	102/8600	0.000331523	0.00837096	0.00623787	67972/210044/12322/11941/18754/18795	6
110	darkolivegreen	mmu04261	Adrenergic signaling in cardiomyocytes	7/79	148/8600	0.000399215	0.00896015	0.00667692	67972/210044/72930/12322/11941/18795/26413	7
111	darkolivegreen	mmu04724	Glutamatergic synapse	6/79	114/8600	0.00060183	0.012157	0.00905912	224997/210044/16519/19055/18795/26413	6
112	darkolivegreen	mmu04360	Axon guidance	7/79	180/8600	0.00127574	0.0204384	0.0152303	12322/13838/19055/241656/268902/26413/210801	7
113	darkolivegreen	mmu04912	GnRH signaling pathway	5/79	90/8600	0.00137583	0.0204384	0.0152303	210044/12322/26414/18795/26413	5
114	darkolivegreen	mmu04915	Estrogen signaling pathway	6/79	134/8600	0.00140121	0.0204384	0.0152303	210044/16519/14228/242425/18795/26413	6
115	darkolivegreen	mmu04728	Dopaminergic synapse	6/79	135/8600	0.0014558	0.0204384	0.0152303	72930/12322/16519/19055/26414/18795	6
116	darkolivegreen	mmu05032	Morphine addiction	5/79	92/8600	0.00151771	0.0204384	0.0152303	210044/16519/18578/242425/18573	5
117	darkolivegreen	mmu04933	AGE-RAGE signaling pathway in diabetic complications	5/79	101/8600	0.00229285	0.0275043	0.0204956	18802/18754/26414/18795/26413	5
118	darkolivegreen	mmu04730	Long-term depression	4/79	61/8600	0.00231472	0.0275043	0.0204956	54195/12918/18795/26413	4
119	darkolivegreen	mmu04723	Retrograde endocannabinoid signaling	6/79	150/8600	0.00248575	0.0278956	0.0207872	210044/66495/16519/26414/18795/26413	6
120	darkolivegreen	mmu04972	Pancreatic secretion	5/79	105/8600	0.00271674	0.0288832	0.0215232	67972/210044/11941/12671/18795	5
121	darkolivegreen	mmu04928	Parathyroid hormone synthesis, secretion and action	5/79	107/8600	0.00294878	0.0297827	0.0221934	17260/210044/18578/18795/26413	5
122	darkolivegreen	mmu04720	Long-term potentiation	4/79	67/8600	0.00326159	0.0313734	0.0233788	12322/19055/18795/26413	4
123	darkolivegreen	mmu04971	Gastric acid secretion	4/79	74/8600	0.00466522	0.0428352	0.0319199	210044/12322/12671/18795	4
124	darkolivegreen	mmu04924	Renin secretion	4/79	76/8600	0.00513057	0.0444807	0.0331461	54195/19055/18795/18573	4
125	darkolivegreen	mmu04071	Sphingolipid signaling pathway	5/79	124/8600	0.00553532	0.0444807	0.0331461	72930/18754/26414/18795/26413	5
126	darkolivegreen	mmu04142	Lysosome	5/79	124/8600	0.00553532	0.0444807	0.0331461	12512/71665/64933/11881/20661	5
127	darkolivegreen	mmu04611	Platelet activation	5/79	125/8600	0.00572524	0.0444807	0.0331461	210044/19419/54195/18795/26413	5
128	darkolivegreen	mmu04750	Inflammatory mediator regulation of TRP channels	5/79	127/8600	0.00611882	0.0457778	0.0341127	210044/12322/18754/26414/18795	5
129	darkorange	mmu04141	Protein processing in endoplasmic reticulum	17/127	163/8600	2.01002e-10	3.61804e-08	3.61804e-08	12317/67838/22230/15481/22027/22433/71853/13665/100037258/12304/14828/14827/15502/15505/103963/56453/12282	17
130	skyblue3	mmu05168	Herpes simplex virus 1 infection	8/32	439/8600	0.000153699	0.00722385	0.00663332	233057/243906/210135/233058/72723/22689/232855/22756	8
131	plum1	mmu05033	Nicotine addiction	4/35	40/8600	1.89351e-05	0.00143906	0.00125569	14405/11444/14403/12286	4
132	lightyellow	mmu04010	MAPK signaling pathway	9/66	294/8600	0.000376544	0.0307732	0.0260373	17873/14281/23882/60597/15370/19252/16476/15512/81904	9
133	lightyellow	mmu04380	Osteoclast differentiation	6/66	128/8600	0.000423002	0.0307732	0.0260373	14282/18035/14281/14284/16476/16477	6
134	lightyellow	mmu04210	Apoptosis	6/66	136/8600	0.000584302	0.0307732	0.0260373	17873/18035/14281/23882/17210/16476	6
135	salmon4	mmu03010	Ribosome	23/30	175/8600	5.11914e-34	1.38217e-32	1.29326e-32	110954/78294/20088/20091/67427/20104/105244208/19934/20102/19933/19989/20005/66475/19951/268449/57808/19941/20068/68436/619547/19942/108167922/19982	23
136	darkorange2	mmu00100	Steroid biosynthesis	9/36	19/8600	1.19715e-17	7.54203e-16	6.55281e-16	13121/14137/20775/15490/18194/66234/16987/74754/13360	9
137	darkorange2	mmu00900	Terpenoid backbone biosynthesis	5/36	23/8600	3.06877e-08	9.66663e-07	8.39874e-07	192156/110460/319554/110196/208715	5
138	darkorange2	mmu00072	Synthesis and degradation of ketone bodies	2/36	11/8600	0.000915122	0.0192176	0.016697	110460/208715	2
139	darkorange2	mmu01212	Fatty acid metabolism	3/36	57/8600	0.00168792	0.0265847	0.0230978	110460/20250/20249	3
140	bisque4	mmu05205	Proteoglycans in cancer	6/31	204/8600	7.42476e-05	0.00504884	0.00406408	319757/22370/13179/14268/12843/16002	6
141	bisque4	mmu04512	ECM-receptor interaction	4/31	83/8600	0.000208122	0.00591153	0.00475851	22370/14268/12843/16779	4
142	bisque4	mmu04610	Complement and coagulation cascades	4/31	88/8600	0.000260803	0.00591153	0.00475851	22370/12258/18791/21824	4
143	bisque4	mmu04064	NF-kappa B signaling pathway	4/31	109/8600	0.00059022	0.0100337	0.00807669	65956/100041504/100041593/100862177	4
144	bisque4	mmu04976	Bile secretion	3/31	72/8600	0.00213781	0.0290743	0.0234034	98660/18671/19879	3
145	bisque4	mmu04350	TGF-beta signaling pathway	3/31	93/8600	0.00442	0.0420627	0.0338585	13179/17965/14264	3
146	bisque4	mmu04510	Focal adhesion	4/31	199/8600	0.00536537	0.0420627	0.0338585	22370/14268/12843/16779	4
147	bisque4	mmu04062	Chemokine signaling pathway	4/31	200/8600	0.00546115	0.0420627	0.0338585	65956/100041504/100041593/100862177	4
148	bisque4	mmu04933	AGE-RAGE signaling pathway in diabetic complications	3/31	101/8600	0.00556712	0.0420627	0.0338585	14268/12843/21824	3
149	bisque4	mmu05146	Amoebiasis	3/31	106/8600	0.00636697	0.0432954	0.0348508	14268/12843/16779	3
150	grey	mmu03018	RNA degradation	5/76	83/8600	0.000801061	0.0447787	0.0440446	27756/12228/69639/78651/69305	5
151	grey	mmu00510	N-Glycan biosynthesis	4/76	50/8600	0.000953453	0.0447787	0.0440446	66248/66789/67574/13480	4
152	grey	mmu03040	Spliceosome	6/76	133/8600	0.00110112	0.0447787	0.0440446	68183/27756/68816/54633/78651/28035	6
153	steelblue	mmu05143	African trypanosomiasis	5/22	39/8600	3.66076e-08	1.02501e-06	8.86289e-07	15129/15130/100503605/110257/15122	5
154	steelblue	mmu05144	Malaria	5/22	49/8600	1.19255e-07	1.66957e-06	1.44362e-06	15129/15130/100503605/110257/15122	5
155	ivory	mmu04612	Antigen processing and presentation	10/45	91/8600	2.49995e-11	2.29995e-09	1.42102e-09	19141/16149/13040/15039/15051/12010/14972/15040/14964/14980	10
156	ivory	mmu04380	Osteoclast differentiation	8/45	128/8600	2.62553e-07	9.39733e-06	5.80613e-06	13057/15979/83433/12978/20846/22177/21813/14131	8
157	ivory	mmu04145	Phagosome	9/45	181/8600	3.06435e-07	9.39733e-06	5.80613e-06	13057/13040/15039/15051/14131/14972/15040/14964/14980	9
158	ivory	mmu05330	Allograft rejection	6/45	64/8600	8.68327e-07	1.75335e-05	1.0833e-05	15039/15051/14972/15040/14964/14980	6
159	ivory	mmu05332	Graft-versus-host disease	6/45	65/8600	9.52906e-07	1.75335e-05	1.0833e-05	15039/15051/14972/15040/14964/14980	6
160	ivory	mmu04940	Type I diabetes mellitus	6/45	70/8600	1.4834e-06	2.27455e-05	1.40533e-05	15039/15051/14972/15040/14964/14980	6
161	ivory	mmu04514	Cell adhesion molecules (CAMs)	8/45	171/8600	2.38823e-06	3.13882e-05	1.93932e-05	74048/20345/15039/15051/14972/15040/14964/14980	8
162	ivory	mmu05320	Autoimmune thyroid disease	6/45	79/8600	3.03626e-06	3.21818e-05	1.98835e-05	15039/15051/14972/15040/14964/14980	6
163	ivory	mmu04142	Lysosome	7/45	124/8600	3.14822e-06	3.21818e-05	1.98835e-05	13033/64138/12514/19141/15212/16792/13040	7
164	ivory	mmu05416	Viral myocarditis	6/45	88/8600	5.71535e-06	5.25812e-05	3.24873e-05	15039/15051/14972/15040/14964/14980	6
165	ivory	mmu05150	Staphylococcus aureus infection	6/45	96/8600	9.47635e-06	7.92567e-05	4.89687e-05	12259/12262/12260/20345/14131/12268	6
166	ivory	mmu05168	Herpes simplex virus 1 infection	11/45	439/8600	1.13402e-05	8.69414e-05	5.37166e-05	15979/16149/20846/69550/15039/15051/12010/14972/15040/14964/14980	11
167	ivory	mmu05167	Kaposi sarcoma-associated herpesvirus infection	8/45	217/8600	1.39281e-05	9.85681e-05	6.09002e-05	15979/20846/15039/15051/14972/15040/14964/14980	8
168	ivory	mmu05169	Epstein-Barr virus infection	8/45	230/8600	2.1251e-05	0.000139649	8.62822e-05	20846/15039/15051/12010/14972/15040/14964/14980	8
169	ivory	mmu05170	Human immunodeficiency virus 1 infection	8/45	239/8600	2.80289e-05	0.000171911	0.000106215	69550/15039/15051/12010/14972/15040/14964/14980	8
170	ivory	mmu05152	Tuberculosis	7/45	178/8600	3.37783e-05	0.000186604	0.000115293	13033/15979/16155/16149/20846/13040/14131	7
171	ivory	mmu05166	Human T-cell leukemia virus 1 infection	8/45	246/8600	3.44811e-05	0.000186604	0.000115293	21813/15039/15051/12010/14972/15040/14964/14980	8
172	ivory	mmu04218	Cellular senescence	7/45	186/8600	4.47703e-05	0.000221901	0.000137101	21813/15039/15051/14972/15040/14964/14980	7
173	ivory	mmu05163	Human cytomegalovirus infection	8/45	256/8600	4.58273e-05	0.000221901	0.000137101	16155/15039/15051/12010/14972/15040/14964/14980	8
174	ivory	mmu04610	Complement and coagulation cascades	5/45	88/8600	8.85555e-05	0.000407355	0.000251684	19128/12259/12262/12260/12268	5
175	ivory	mmu05142	Chagas disease (American trypanosomiasis)	5/45	103/8600	0.000186697	0.00081791	0.000505345	15979/21813/12259/12262/12260	5
176	ivory	mmu04650	Natural killer cell mediated cytotoxicity	5/45	118/8600	0.000352052	0.00147222	0.000909608	15979/22177/14972/15040/14964	5
177	ivory	mmu05140	Leishmaniasis	4/45	67/8600	0.000394284	0.00157714	0.000974433	13057/15979/20846/14131	4
178	ivory	mmu04144	Endocytosis	7/45	270/8600	0.000453921	0.00174003	0.00107508	21813/15039/15051/14972/15040/14964/14980	7
179	ivory	mmu05133	Pertussis	4/45	76/8600	0.000637754	0.00234694	0.00145005	12259/12262/12260/12268	4
180	ivory	mmu05020	Prion diseases	3/45	34/8600	0.00071528	0.00253099	0.00156377	12259/12262/12260	3
181	ivory	mmu05203	Viral carcinogenesis	6/45	231/8600	0.00119256	0.00406355	0.00251066	15039/15051/14972/15040/14964/14980	6
182	ivory	mmu00565	Ether lipid metabolism	3/45	47/8600	0.00184841	0.00607334	0.00375241	270084/104759/225845	3
183	ivory	mmu05145	Toxoplasmosis	4/45	108/8600	0.00235901	0.00748374	0.00462382	15979/16155/20846/15944	4
184	ivory	mmu05165	Human papillomavirus infection	7/45	361/8600	0.0024768	0.00759551	0.00469288	20846/15039/15051/14972/15040/14964/14980	7
185	ivory	mmu05322	Systemic lupus erythematosus	4/45	143/8600	0.00643893	0.0191091	0.0118065	12259/12262/12260/12268	4
186	ivory	mmu04630	JAK-STAT signaling pathway	4/45	165/8600	0.0105626	0.0303675	0.0187625	15979/14580/16155/20846	4
187	ivory	mmu00564	Glycerophospholipid metabolism	3/45	97/8600	0.0140177	0.0390796	0.0241453	270084/104759/225845	3
188	ivory	mmu04659	Th17 cell differentiation	3/45	102/8600	0.016032	0.0433808	0.0268028	15979/20846/21813	3
189	ivory	mmu04060	Cytokine-cytokine receptor interaction	5/45	296/8600	0.0185094	0.0486534	0.0300604	15979/16155/12978/21813/13051	5

## Sheet: GOterm_mousemodules
	Cluster	ONTOLOGY	ID	Description	GeneRatio	BgRatio	pvalue	p.adjust	qvalue	geneID	Count
1	lightsteelblue1	BP	GO:0006397	mRNA processing	64/1116	423/24215	4.32638e-17	2.5119e-13	2.25609e-13	66877/22083/59013/68988/67178/70616/72198/110809/216578/13207/18949/66354/18789/19134/67797/15387/67288/66645/105559/20462/71702/72692/73473/74320/225432/81898/214498/228410/170791/56758/229709/67225/24018/14105/71514/68991/13204/54367/68272/68981/234723/66660/56403/218543/66094/231386/69942/102182/104721/67229/74737/230908/51786/100715/13211/72290/232314/432508/76936/20817/230596/20383/21841/722…	64
2	lightsteelblue1	BP	GO:0008380	RNA splicing	53/1116	354/24215	3.51017e-14	1.019e-10	9.1523e-11	66877/59013/68988/67178/70616/72198/110809/12750/13207/18949/66354/73828/19134/67797/66410/15387/67288/66645/105559/20462/71702/72692/73473/81898/12747/170791/56758/67225/14105/71514/13204/54367/68272/18139/68981/234723/56403/218543/66094/231386/69942/104721/67229/230908/13211/107328/232314/76936/20817/230596/20383/21841/72289	53
3	lightsteelblue1	BP	GO:0022613	ribonucleoprotein complex biogenesis	51/1116	395/24215	3.21612e-11	6.22426e-08	5.5904e-08	57316/107732/66877/68988/19211/72198/110809/56321/353258/72068/104625/64934/66354/69237/66410/66254/223499/66878/13669/75619/81898/55989/214498/15278/56758/70285/66362/14105/214150/67205/68017/67973/234723/225215/102462/213550/231386/225348/67674/212508/67229/30877/13211/217109/24015/69527/20817/66489/72554/67070/67008	51
4	lightsteelblue1	CC	GO:0005681	spliceosomal complex	32/1116	190/24215	1.991e-10	2.88993e-07	2.59563e-07	66877/59013/68988/67178/70616/72198/110809/13207/18949/66354/73828/19134/67797/15387/20462/71702/81898/11800/67225/19744/13204/54367/68272/68981/234723/56403/218543/66094/69942/67229/76936/230596	32
5	lightsteelblue1	BP	GO:0050684	regulation of mRNA processing	20/1116	111/24215	1.55972e-07	0.000181114	0.00016267	22083/13207/66354/18789/15387/105559/20462/73473/214498/56758/229709/14105/66660/218543/231386/13211/20817/20383/21841/72289	20
6	lightsteelblue1	BP	GO:0042254	ribosome biogenesis	33/1116	267/24215	2.68524e-07	0.000259842	0.000233381	57316/107732/19211/72198/56321/353258/64934/69237/66410/66254/223499/66878/75619/55989/15278/70285/66362/67205/68017/67973/225215/102462/213550/225348/67674/212508/30877/217109/24015/69527/66489/72554/67008	33
7	lightsteelblue1	MF	GO:0061659	ubiquitin-like protein ligase activity	30/1116	234/24215	4.21776e-07	0.000349833	0.000314207	66394/26554/74365/68729/67345/103583/22210/66213/104836/67128/109113/240518/23806/17344/66799/22034/16396/56228/80751/72584/75717/17999/78832/209462/67702/78913/387524/56736/224170/77853	30
8	lightsteelblue1	BP	GO:0006281	DNA repair	44/1116	432/24215	8.095e-07	0.000537609	0.000482861	56739/66233/216965/21974/22210/67241/23894/71702/14156/69745/81601/13006/56626/69917/66799/27354/71514/71890/71521/12545/13990/233789/72584/235441/75686/97827/234736/100710/226151/51869/104721/66209/77593/103554/24061/13211/227622/232314/12611/107823/74996/75764/223989/227867	44
9	lightsteelblue1	MF	GO:0019787	ubiquitin-like protein transferase activity	45/1116	448/24215	8.93235e-07	0.000537609	0.000482861	71538/19386/66394/26554/68628/74365/68729/103737/67345/103583/65257/22210/66213/104836/67128/66689/69104/109113/240518/23806/17344/66799/22193/22034/16396/56228/80751/72584/75717/17999/14155/78832/234736/209462/211255/67702/78913/22644/11797/387524/210973/56736/224170/77853/75339	45
10	lightsteelblue1	MF	GO:0061630	ubiquitin protein ligase activity	29/1116	230/24215	9.25954e-07	0.000537609	0.000482861	66394/26554/74365/68729/67345/103583/22210/66213/104836/67128/109113/240518/23806/66799/22034/16396/56228/80751/72584/75717/17999/78832/209462/67702/78913/387524/56736/224170/77853	29
11	lightsteelblue1	BP	GO:0043414	macromolecule methylation	31/1116	259/24215	1.23022e-06	0.000649334	0.000583208	72722/22083/77305/66354/66254/67367/225363/73473/67667/213464/15278/226830/18706/116940/76804/68017/13626/19346/23808/69536/51869/73251/102182/66926/231051/67674/107823/66317/14852/75339/78878	31
12	lightsteelblue1	BP	GO:0016570	histone modification	43/1116	426/24215	1.36637e-06	0.000659367	0.000592219	22083/66233/52592/68729/109689/14479/77305/22210/66354/71175/67367/73473/16452/76073/81601/214498/213464/27878/226830/77766/76804/71514/66464/13486/13990/13626/72584/23808/235441/26386/69587/51869/66725/73251/231051/321006/338523/73390/80748/107823/66317/77853/17954	43
13	lightsteelblue1	CC	GO:0005813	centrosome	46/1116	471/24215	1.47636e-06	0.000659367	0.000592219	14679/19353/17274/19386/12175/320162/16568/23924/103583/19878/20403/16563/223499/67474/93687/76073/74493/16579/67059/51885/56758/231866/109359/52348/73711/56404/213550/108686/73916/244585/101565/319845/74256/320191/71492/69957/214444/21821/100986/13211/545428/545389/67161/21454/72008/100502861	46
14	lightsteelblue1	BP	GO:0032259	methylation	35/1116	317/24215	1.7397e-06	0.000718309	0.000645159	72722/22083/14431/77305/66354/66254/69156/67367/225363/73473/67667/213464/15278/226830/18706/116940/76804/68017/13626/19346/23808/69536/51869/73251/102182/66926/231051/67674/209584/107823/66317/73419/14852/75339/78878	35
15	lightsteelblue1	MF	GO:0004842	ubiquitin-protein transferase activity	43/1116	431/24215	1.85578e-06	0.000718309	0.000645159	71538/66394/26554/68628/74365/68729/103737/67345/103583/65257/22210/66213/104836/67128/66689/69104/109113/240518/23806/66799/22193/22034/16396/56228/80751/72584/75717/17999/14155/78832/234736/209462/211255/67702/78913/22644/11797/387524/210973/56736/224170/77853/75339	43
16	lightsteelblue1	BP	GO:0043631	RNA polyadenylation	11/1116	42/24215	2.17452e-06	0.000747162	0.000671073	22083/216578/18789/74320/214498/229709/68991/74737/51786/100715/432508	11
17	lightsteelblue1	BP	GO:2001252	positive regulation of chromosome organization	23/1116	165/24215	2.18769e-06	0.000747162	0.000671073	26554/22083/109689/66354/19645/71175/67367/14156/74493/69917/27354/71514/101185/13626/226151/51869/66725/30877/80748/75764/66317/21454/17954	23
18	lightsteelblue1	BP	GO:0000377	RNA splicing, via transesterification reactions with bulged adenosine as nucleophile	28/1116	229/24215	2.61449e-06	0.000791662	0.000711042	66877/68988/110809/13207/66354/15387/66645/105559/20462/81898/56758/67225/14105/71514/13204/68981/234723/218543/66094/231386/69942/67229/13211/76936/20817/20383/21841/72289	28
19	lightsteelblue1	BP	GO:0000398	mRNA splicing, via spliceosome	28/1116	229/24215	2.61449e-06	0.000791662	0.000711042	66877/68988/110809/13207/66354/15387/66645/105559/20462/81898/56758/67225/14105/71514/13204/68981/234723/218543/66094/231386/69942/67229/13211/76936/20817/20383/21841/72289	28
20	lightsteelblue1	BP	GO:0000375	RNA splicing, via transesterification reactions	28/1116	230/24215	2.84854e-06	0.000791662	0.000711042	66877/68988/110809/13207/66354/15387/66645/105559/20462/81898/56758/67225/14105/71514/13204/68981/234723/218543/66094/231386/69942/67229/13211/76936/20817/20383/21841/72289	28
21	lightsteelblue1	MF	GO:0044389	ubiquitin-like protein ligase binding	35/1116	324/24215	2.8634e-06	0.000791662	0.000711042	66616/26554/12122/21812/68729/109689/65257/22210/67241/19084/67128/17129/19645/22631/83962/23806/17344/66799/26987/226641/20844/76857/329165/22034/16396/56228/80751/72584/75717/56404/78832/226151/21454/77006/75339	35
22	lightsteelblue1	BP	GO:0051052	regulation of DNA metabolic process	40/1116	397/24215	3.30647e-06	0.000872607	0.000783743	19353/15903/21974/22210/68964/69237/75826/74493/109113/13006/76055/69917/20843/18706/27354/66362/71521/12545/101185/13990/233789/18481/75686/108686/226151/51869/26926/11692/24061/218914/30877/13211/232314/12611/107823/75764/21454/75339/78878/93898	40
23	lightsteelblue1	BP	GO:0006470	protein dephosphorylation	27/1116	220/24215	3.65333e-06	0.000922227	0.000828311	59046/19211/54401/103583/19878/14226/74521/66513/19877/19255/16452/52036/227059/19258/68082/19244/68991/72102/19058/319468/75454/68734/19247/108954/66849/19043/19283	27
24	lightsteelblue1	BP	GO:0007062	sister chromatid cohesion	12/1116	53/24215	4.00282e-06	0.000968349	0.000869735	56739/19645/71175/14156/13006/20843/71514/71521/100710/226151/24061/218914	12
25	lightsteelblue1	BP	GO:0048193	Golgi vesicle transport	27/1116	222/24215	4.33872e-06	0.00100762	0.000905012	56418/17274/26554/20224/19325/66890/66629/50850/68166/68090/27054/67542/67898/100855/67456/19346/70349/213827/50797/74205/238123/76895/246738/98710/56491/105504/98417	27
26	lightsteelblue1	BP	GO:0016311	dephosphorylation	36/1116	345/24215	4.59959e-06	0.00102712	0.000922525	59046/19211/56398/54401/103583/19878/14226/74521/219135/66513/19877/19255/16452/52036/227059/19243/19258/68082/55980/72519/24018/19244/68991/72102/67973/19058/319468/75454/68734/19247/108954/66849/23859/223989/19043/19283	36
27	lightsteelblue1	CC	GO:0016607	nuclear speck	32/1116	290/24215	4.82873e-06	0.00103836	0.000932613	68988/53319/110809/104836/114886/18949/66354/109181/19134/23894/21881/66513/71702/93687/81898/11800/170791/14105/13204/72102/68981/21406/218543/26386/231386/228005/246782/227656/432508/66101/20383/72289	32
28	lightsteelblue1	BP	GO:0006513	protein monoubiquitination	13/1116	64/24215	5.79879e-06	0.00119751	0.00107556	26554/22083/68729/103737/22210/76073/66799/214498/67898/72584/17999/69587/11797	13
29	lightsteelblue1	BP	GO:0043484	regulation of RNA splicing	18/1116	116/24215	5.98138e-06	0.00119751	0.00107556	59013/110809/12750/13207/66354/15387/105559/20462/72692/12747/56758/14105/54367/218543/231386/20383/21841/72289	18
30	lightsteelblue1	CC	GO:0044431	Golgi apparatus part	45/1116	482/24215	6.26978e-06	0.00121341	0.00108984	14679/19353/66616/17274/17156/56398/20224/19325/73991/66629/73739/74102/68090/67387/66552/27054/67542/229782/56374/67898/242669/73178/243983/19346/70349/213827/50797/211499/78670/432486/238123/66725/209462/246738/21821/74438/67300/216549/53897/80748/56491/11487/230584/211673/99889	45
31	lightsteelblue1	CC	GO:0008278	cohesin complex	6/1116	12/24215	6.87571e-06	0.00128546	0.00115456	56739/13006/20843/20842/24061/218914	6
32	lightsteelblue1	BP	GO:0034470	ncRNA processing	33/1116	310/24215	7.44671e-06	0.00128546	0.00115456	57316/72198/64934/69237/66254/223499/72026/66878/101861/67667/55989/15278/71793/70285/66362/214150/67205/68017/67973/102462/213550/69942/104721/66926/225348/67674/209584/107328/217109/69527/102614/66489/72554	33
33	lightsteelblue1	BP	GO:0006479	protein methylation	22/1116	165/24215	7.52768e-06	0.00128546	0.00115456	72722/22083/77305/66354/67367/225363/73473/213464/226830/76804/13626/19346/23808/69536/51869/73251/102182/231051/67674/107823/66317/14852	22
34	lightsteelblue1	BP	GO:0008213	protein alkylation	22/1116	165/24215	7.52768e-06	0.00128546	0.00115456	72722/22083/77305/66354/67367/225363/73473/213464/226830/76804/13626/19346/23808/69536/51869/73251/102182/231051/67674/107823/66317/14852	22
35	lightsteelblue1	BP	GO:0006378	mRNA polyadenylation	10/1116	40/24215	9.93856e-06	0.00161645	0.00145184	22083/216578/18789/74320/214498/229709/68991/74737/51786/432508	10
36	lightsteelblue1	CC	GO:0071013	catalytic step 2 spliceosome	16/1116	98/24215	1.00228e-05	0.00161645	0.00145184	66877/59013/72198/110809/13207/18949/66354/73828/19134/15387/71702/81898/68981/56403/66094/76936	16
37	lightsteelblue1	BP	GO:0031124	mRNA 3'-end processing	11/1116	49/24215	1.10073e-05	0.00172725	0.00155135	22083/216578/18789/74320/214498/229709/68991/74737/51786/72290/432508	11
38	lightsteelblue1	MF	GO:0043021	ribonucleoprotein complex binding	19/1116	134/24215	1.27528e-05	0.00191387	0.00171897	68988/12419/21974/13207/15387/16396/102462/228994/218506/218629/13211/229096/13664/24015/66101/66489/74838/78428/213742	19
39	lightsteelblue1	BP	GO:0006890	retrograde vesicle-mediated transport, Golgi to ER	9/1116	33/24215	1.28558e-05	0.00191387	0.00171897	66890/66629/67456/19346/70349/213827/50797/76895/246738	9
40	lightsteelblue1	BP	GO:0043161	proteasome-mediated ubiquitin-dependent protein catabolic process	34/1116	334/24215	1.41848e-05	0.00205892	0.00184924	71538/26554/56085/74365/70382/116891/109689/103583/22210/93687/81601/83962/23806/66799/67812/76857/16396/68053/56228/12753/80751/66725/56468/71492/17463/66967/22644/11865/11797/387524/56736/224170/77006/67163	34
41	lightsteelblue1	MF	GO:0017016	Ras GTPase binding	37/1116	378/24215	1.45848e-05	0.00206536	0.00185503	14158/19353/110750/19386/13860/16568/19878/20403/65246/224105/224014/19877/329165/50884/57915/100855/320560/18481/20663/69470/71409/66725/72404/76895/56705/210293/209462/320727/104346/211922/76582/109294/104445/442801/230584/105504/233726	37
42	lightsteelblue1	BP	GO:0010498	proteasomal protein catabolic process	38/1116	395/24215	1.66077e-05	0.00220847	0.00198357	71538/26554/56085/74365/70382/116891/109689/103583/22210/93687/81601/83962/23806/66799/67812/76857/16396/68053/56228/12753/80751/72584/66725/56468/71492/320011/17463/103554/66967/22644/11865/11797/387524/56736/224170/77006/67163/19192	38
43	lightsteelblue1	BP	GO:1903311	regulation of mRNA metabolic process	24/1116	199/24215	1.67124e-05	0.00220847	0.00198357	22083/13207/66354/18789/15387/105559/20462/73473/214498/56758/229709/14105/66660/56403/218543/231386/230908/13211/229096/227331/20817/20383/21841/72289	24
44	lightsteelblue1	BP	GO:0007006	mitochondrial membrane organization	15/1116	91/24215	1.67366e-05	0.00220847	0.00198357	66400/12122/67900/59040/15525/105675/26889/56428/67414/69923/66098/54673/224904/76614/107197	15
45	lightsteelblue1	BP	GO:0034660	ncRNA metabolic process	40/1116	427/24215	1.86842e-05	0.00241068	0.00216519	57316/192657/27267/72198/64934/75627/69237/20729/66254/223499/72026/66878/101861/67667/55989/15278/71793/70285/66362/77634/214150/67205/68017/67973/102462/213550/75686/69942/104721/66926/225348/67674/209584/70333/107328/217109/69527/102614/66489/72554	40
46	lightsteelblue1	CC	GO:0000242	pericentriolar material	7/1116	20/24215	1.9797e-05	0.00245402	0.00220411	19353/74493/319845/320191/214444/100986/21454	7
47	lightsteelblue1	BP	GO:0010256	endomembrane system organization	33/1116	325/24215	1.98655e-05	0.00245402	0.00220411	66616/19211/27643/28193/237542/19325/73991/109181/66629/22631/50850/20983/93687/12912/68053/73178/69470/78670/66725/54673/320191/67878/209462/246738/71177/230908/230709/67300/110350/56491/211673/228432/67163	33
48	lightsteelblue1	BP	GO:0006364	rRNA processing	22/1116	178/24215	2.52941e-05	0.00305953	0.00274796	57316/72198/64934/69237/66254/223499/66878/55989/15278/70285/66362/67205/68017/67973/102462/213550/225348/67674/217109/69527/66489/72554	22
49	lightsteelblue1	BP	GO:0033044	regulation of chromosome organization	32/1116	315/24215	2.61293e-05	0.00309606	0.00278077	26554/22083/22680/109689/22210/68964/66354/19645/71175/67367/73473/14156/74493/109113/69917/27354/76804/71514/101185/13626/233789/226151/51869/66725/73251/218914/30877/80748/75764/66317/21454/17954	32
50	lightsteelblue1	MF	GO:0008047	enzyme activator activity	39/1116	422/24215	3.20022e-05	0.00365801	0.00328549	74030/19386/216965/109689/56533/71943/54189/66513/224105/12633/329165/68082/18706/67035/242669/57915/100855/72542/19346/56445/114713/71709/12460/244548/66725/225358/12283/241694/54375/212285/270163/103554/109294/69109/104445/442801/232089/239027/19192	39
51	lightsteelblue1	BP	GO:0016072	rRNA metabolic process	24/1116	207/24215	3.2132e-05	0.00365801	0.00328549	57316/72198/64934/69237/20729/66254/223499/66878/55989/15278/70285/66362/67205/68017/67973/102462/213550/225348/67674/70333/217109/69527/66489/72554	24
52	lightsteelblue1	MF	GO:0031267	small GTPase binding	37/1116	394/24215	3.59621e-05	0.00401531	0.0036064	14158/19353/110750/19386/13860/16568/19878/20403/65246/224105/224014/19877/329165/50884/57915/100855/320560/18481/20663/69470/71409/66725/72404/76895/56705/210293/209462/320727/104346/211922/76582/109294/104445/442801/230584/105504/233726	37
53	lightsteelblue1	CC	GO:0030120	vesicle coat	10/1116	46/24215	3.7166e-05	0.00407143	0.00365681	20224/27054/67898/67602/70349/213827/50797/215114/67300/216549	10
54	lightsteelblue1	MF	GO:0035091	phosphatidylinositol binding	25/1116	224/24215	4.2161e-05	0.00453309	0.00407145	66616/237542/66629/69028/74718/76742/80751/18704/20981/108686/218699/230597/216238/218952/212285/102141/215114/74438/218503/108909/55988/56305/72569/72008/99889	25
55	lightsteelblue1	MF	GO:0031625	ubiquitin protein ligase binding	31/1116	309/24215	4.40819e-05	0.00465345	0.00417956	66616/26554/12122/21812/68729/109689/65257/22210/67241/19084/67128/17129/19645/22631/83962/23806/17344/66799/26987/226641/76857/329165/22034/56228/80751/72584/75717/78832/226151/21454/75339	31
56	lightsteelblue1	MF	GO:0030276	clathrin binding	11/1116	57/24215	4.97366e-05	0.00515662	0.00463148	277463/216705/109689/71943/20983/20981/66725/215114/67300/216549/67161	11
57	lightsteelblue1	BP	GO:0031123	RNA 3'-end processing	13/1116	78/24215	5.35598e-05	0.00545558	0.0049	22083/216578/18789/74320/214498/228410/229709/66362/68991/74737/51786/72290/432508	13
58	lightsteelblue1	CC	GO:0000151	ubiquitin ligase complex	30/1116	298/24215	5.45415e-05	0.00545979	0.00490378	71538/26554/70382/103583/65257/22210/66213/66689/73828/223499/83962/23806/74106/76857/16396/67898/71890/72584/76863/75717/17999/78832/69957/321006/211255/74996/210973/56736/224170/75339	30
59	lightsteelblue1	BP	GO:0017038	protein import	32/1116	329/24215	6.08859e-05	0.00599158	0.00538142	110750/19386/21812/66233/320938/56398/103737/103583/15525/13207/16646/17714/16452/16649/68080/69923/21855/83946/19058/230597/66725/74256/235442/320727/76582/11865/66069/76936/19043/21854/13663/233726	32
60	lightsteelblue1	MF	GO:0045296	cadherin binding	30/1116	302/24215	6.96613e-05	0.00674089	0.00605442	14158/66616/56418/13690/216705/54401/19325/15387/22631/94184/13383/224105/16412/67059/16403/56376/28018/19684/12388/12460/211446/71409/54673/12385/218629/227331/104445/66882/56491/99889	30
61	lightsteelblue1	CC	GO:0044450	microtubule organizing center part	18/1116	139/24215	7.28421e-05	0.00692714	0.0062217	19353/12175/16568/77048/73739/74493/51885/108686/101565/319845/320191/214444/21821/100986/545389/67161/21454/100502861	18
62	lightsteelblue1	CC	GO:0098562	cytoplasmic side of membrane	22/1116	191/24215	7.44383e-05	0.00692714	0.0062217	14679/14158/66616/19211/13383/13527/16452/19243/19258/22034/66552/16653/114713/66725/14701/74256/218952/215114/67774/268566/11797/64704	22
63	lightsteelblue1	BP	GO:0007064	mitotic sister chromatid cohesion	7/1116	24/24215	7.51653e-05	0.00692714	0.0062217	19645/71175/71521/100710/226151/24061/218914	7
64	lightsteelblue1	BP	GO:0000209	protein polyubiquitination	21/1116	179/24215	8.24894e-05	0.00748333	0.00672126	26554/74365/103583/22210/67128/69104/74493/240518/23806/66799/22193/22034/16396/80751/17999/69957/209462/11797/387524/56736/224170	21
65	lightsteelblue1	MF	GO:0003924	GTPase activity	27/1116	262/24215	8.50745e-05	0.00759911	0.00682525	14679/19353/17274/59040/56422/18952/19325/73991/69237/67295/67414/28030/19744/68080/16653/19346/228543/66725/235442/109136/20130/212508/30877/215449/19342/14852/229524	27
66	lightsteelblue1	CC	GO:0035097	histone methyltransferase complex	12/1116	71/24215	8.94763e-05	0.0078712	0.00706963	68988/12419/68729/77305/213464/22278/269536/11569/13626/23808/231051/19646	12
67	lightsteelblue1	CC	GO:0032592	integral component of mitochondrial membrane	11/1116	61/24215	9.52353e-05	0.00825278	0.00741234	12122/59040/67414/69923/66098/21855/224904/76614/21854/107197/24071	11
68	lightsteelblue1	BP	GO:1903320	regulation of protein modification by small protein conjugation or removal	24/1116	223/24215	0.000105656	0.00902115	0.00810246	56085/22083/21812/19211/56398/109689/15353/57783/18952/69237/75826/240518/76857/16396/69216/67898/71890/76863/14155/66725/239364/30877/76273/11797	24
69	lightsteelblue1	BP	GO:0022406	membrane docking	11/1116	62/24215	0.000111008	0.00917807	0.00824341	56418/17274/56398/77048/19325/67474/19877/71709/75914/235442/105504	11
70	lightsteelblue1	BP	GO:0000380	alternative mRNA splicing, via spliceosome	10/1116	52/24215	0.000112236	0.00917807	0.00824341	110809/13207/105559/20462/56758/71514/218543/13211/76936/72289	10
71	lightsteelblue1	CC	GO:0008023	transcription elongation factor complex	10/1116	52/24215	0.000112236	0.00917807	0.00824341	192657/22083/66354/74427/19645/72949/214498/77766/17355/66317	10
72	lightsteelblue1	CC	GO:0061695	transferase complex, transferring phosphorus-containing groups	27/1116	267/24215	0.000116928	0.00942893	0.00846872	22083/19084/66354/23894/19645/67381/71175/68776/67974/69745/101861/12421/72949/214498/70408/18706/71793/66464/71890/18704/18679/233890/70333/69109/66317/26896/641340	27
73	lightsteelblue1	MF	GO:0005525	GTP binding	32/1116	341/24215	0.000119507	0.00948416	0.00851832	14679/19353/17274/11566/59040/56422/20224/18952/19325/73991/69237/67295/67059/67414/28030/24018/19744/68080/16653/19346/75686/228543/66725/235442/109136/20130/212508/30877/215449/19342/14852/11841	32
74	lightsteelblue1	BP	GO:0006302	double-strand break repair	21/1116	184/24215	0.000122513	0.00948416	0.00851832	56739/21974/67241/81601/56626/69917/27354/71514/71890/12545/13990/75686/97827/234736/226151/51869/104721/227622/232314/107823/223989	21
75	lightsteelblue1	CC	GO:0031461	cullin-RING ubiquitin ligase complex	21/1116	184/24215	0.000122513	0.00948416	0.00851832	71538/26554/70382/103583/66689/73828/223499/83962/23806/74106/76857/67898/71890/72584/75717/78832/69957/321006/211255/74996/210973	21
76	lightsteelblue1	CC	GO:0098573	intrinsic component of mitochondrial membrane	11/1116	63/24215	0.000128953	0.00974696	0.00875436	12122/59040/67414/69923/66098/21855/224904/76614/21854/107197/24071	11
77	lightsteelblue1	BP	GO:0006401	RNA catabolic process	23/1116	212/24215	0.000129266	0.00974696	0.00875436	72198/72068/104625/13207/11992/225363/14156/66362/214150/233789/213550/56403/75686/66094/67229/230908/100715/13211/326622/229096/227331/14852/78428	23
78	lightsteelblue1	CC	GO:0030660	Golgi-associated vesicle membrane	10/1116	53/24215	0.000132681	0.00979277	0.00879551	20224/66552/27054/67898/243983/70349/213827/50797/67300/216549	10
79	lightsteelblue1	MF	GO:0008276	protein methyltransferase activity	13/1116	85/24215	0.000133246	0.00979277	0.00879551	72722/77305/213464/226830/13626/23808/69536/73251/102182/231051/67674/107823/73419	13
80	lightsteelblue1	BP	GO:0022618	ribonucleoprotein complex assembly	22/1116	200/24215	0.000146875	0.0106595	0.00957393	66877/68988/110809/72068/104625/66354/66410/13669/75619/81898/214498/56758/70285/14105/214150/234723/225215/231386/67229/13211/20817/67070	22
81	lightsteelblue1	CC	GO:0005849	mRNA cleavage factor complex	6/1116	19/24215	0.000152822	0.0107997	0.00969985	74320/93687/68991/74737/51786/432508	6
82	lightsteelblue1	CC	GO:0032040	small-subunit processome	8/1116	35/24215	0.000153562	0.0107997	0.00969985	223499/55989/67205/67973/102462/225348/217109/72554	8
83	lightsteelblue1	CC	GO:0036064	ciliary basal body	16/1116	122/24215	0.000154871	0.0107997	0.00969985	17274/67884/73739/93687/16579/108686/73916/244585/328108/319845/74256/71492/21821/104346/100986/72569	16
84	lightsteelblue1	MF	GO:0032550	purine ribonucleoside binding	32/1116	346/24215	0.000156247	0.0107997	0.00969985	14679/19353/17274/11566/59040/56422/20224/18952/19325/73991/69237/67295/67059/67414/28030/24018/19744/68080/16653/19346/75686/228543/66725/235442/109136/20130/212508/30877/215449/19342/14852/11841	32
85	lightsteelblue1	BP	GO:0006913	nucleocytoplasmic transport	36/1116	409/24215	0.00016873	0.0115253	0.0103516	110750/19386/21812/66233/53319/320938/56398/66471/353258/103583/13207/66244/65246/16646/73473/16452/16649/229709/14105/68080/83946/19058/230597/66725/74256/320727/76582/13211/19247/11487/11865/66069/24015/19043/13663/233726	36
86	lightsteelblue1	MF	GO:0001883	purine nucleoside binding	32/1116	350/24215	0.000192607	0.0129866	0.0116641	14679/19353/17274/11566/59040/56422/20224/18952/19325/73991/69237/67295/67059/67414/28030/24018/19744/68080/16653/19346/75686/228543/66725/235442/109136/20130/212508/30877/215449/19342/14852/11841	32
87	lightsteelblue1	BP	GO:0051169	nuclear transport	36/1116	412/24215	0.000194598	0.0129866	0.0116641	110750/19386/21812/66233/53319/320938/56398/66471/353258/103583/13207/66244/65246/16646/73473/16452/16649/229709/14105/68080/83946/19058/230597/66725/74256/320727/76582/13211/19247/11487/11865/66069/24015/19043/13663/233726	36
88	lightsteelblue1	MF	GO:0032549	ribonucleoside binding	32/1116	351/24215	0.000202805	0.0133805	0.0120179	14679/19353/17274/11566/59040/56422/20224/18952/19325/73991/69237/67295/67059/67414/28030/24018/19744/68080/16653/19346/75686/228543/66725/235442/109136/20130/212508/30877/215449/19342/14852/11841	32
89	lightsteelblue1	BP	GO:0018205	peptidyl-lysine modification	30/1116	322/24215	0.000217815	0.0142094	0.0127623	22083/66233/109689/15353/77305/66354/73046/75826/73473/81601/17344/213464/27878/226830/77766/76804/68917/66464/13486/13626/23808/51869/73251/30877/73390/50995/107823/66317/77853/17954	30
90	lightsteelblue1	CC	GO:0030684	preribosome	12/1116	78/24215	0.000225789	0.0145659	0.0130826	353258/64934/223499/66878/55989/70285/67205/67973/102462/225348/217109/72554	12
91	lightsteelblue1	MF	GO:0008168	methyltransferase activity	21/1116	193/24215	0.000239223	0.0151274	0.0135868	72722/14431/77305/66254/69156/67667/213464/15278/226830/116940/68017/13626/23808/69536/73251/102182/231051/67674/209584/107823/73419	21
92	lightsteelblue1	CC	GO:0034708	methyltransferase complex	13/1116	90/24215	0.000239703	0.0151274	0.0135868	68988/12419/68729/77305/213464/22278/269536/11569/13626/23808/66926/231051/19646	13
93	lightsteelblue1	CC	GO:0005798	Golgi-associated vesicle	14/1116	102/24215	0.00024257	0.0151437	0.0136015	17274/20224/68090/66552/27054/67898/243983/70349/213827/50797/66725/67300/216549/11487	14
94	lightsteelblue1	BP	GO:0048024	regulation of mRNA splicing, via spliceosome	12/1116	79/24215	0.000255225	0.0157642	0.0141588	13207/66354/15387/105559/20462/56758/14105/218543/231386/20383/21841/72289	12
95	lightsteelblue1	BP	GO:0006457	protein folding	18/1116	154/24215	0.000270843	0.0165528	0.0148671	19386/67466/12330/14226/50527/105675/70356/17714/67072/53381/18415/67035/56445/54673/320011/228005/67475/21454	18
96	lightsteelblue1	MF	GO:0000993	RNA polymerase II core binding	7/1116	29/24215	0.000276996	0.0167525	0.0150465	22083/214498/226830/77766/54367/74737/13211	7
97	lightsteelblue1	BP	GO:0006402	mRNA catabolic process	20/1116	182/24215	0.000292227	0.0174915	0.0157102	72068/104625/13207/11992/225363/66362/214150/233789/56403/75686/66094/67229/230908/100715/13211/326622/229096/227331/14852/78428	20
98	lightsteelblue1	BP	GO:0048285	organelle fission	37/1116	438/24215	0.000309974	0.0183644	0.0164942	56739/19386/26554/67900/13860/22680/21974/22629/22210/71943/20729/16563/19645/71175/69104/50850/68166/13006/20843/51885/56428/67414/72787/71521/109359/56749/83946/71709/100710/226151/20842/72759/24061/218914/67300/70772/223989	37
99	lightsteelblue1	BP	GO:0071826	ribonucleoprotein complex subunit organization	22/1116	211/24215	0.000315342	0.0184937	0.0166104	66877/68988/110809/72068/104625/66354/66410/13669/75619/81898/214498/56758/70285/14105/214150/234723/225215/231386/67229/13211/20817/67070	22
100	lightsteelblue1	MF	GO:0001882	nucleoside binding	32/1116	361/24215	0.000334604	0.0194271	0.0174487	14679/19353/17274/11566/59040/56422/20224/18952/19325/73991/69237/67295/67059/67414/28030/24018/19744/68080/16653/19346/75686/228543/66725/235442/109136/20130/212508/30877/215449/19342/14852/11841	32
101	lightsteelblue1	BP	GO:0006891	intra-Golgi vesicle-mediated transport	7/1116	30/24215	0.000347034	0.0195156	0.0175282	67542/19346/70349/50797/238123/76895/246738	7
102	lightsteelblue1	CC	GO:0080008	Cul4-RING E3 ubiquitin ligase complex	7/1116	30/24215	0.000347034	0.0195156	0.0175282	73828/223499/23806/74106/72584/75717/321006	7
103	lightsteelblue1	MF	GO:0051020	GTPase binding	40/1116	489/24215	0.000348525	0.0195156	0.0175282	14158/19353/110750/19386/13860/16568/19878/20403/65246/224105/224014/69104/19877/329165/50884/57915/100855/320560/18481/20663/69470/71409/66725/72404/76895/56705/210293/209462/320727/104346/211922/98710/76582/109294/104445/442801/230584/105504/233726/211673	40
104	lightsteelblue1	MF	GO:0032561	guanyl ribonucleotide binding	32/1116	362/24215	0.000351263	0.0195156	0.0175282	14679/19353/17274/11566/59040/56422/20224/18952/19325/73991/69237/67295/67059/67414/28030/24018/19744/68080/16653/19346/75686/228543/66725/235442/109136/20130/212508/30877/215449/19342/14852/11841	32
105	lightsteelblue1	MF	GO:0070063	RNA polymerase binding	9/1116	49/24215	0.000352934	0.0195156	0.0175282	22083/72949/214498/226830/77766/54367/240255/74737/13211	9
106	lightsteelblue1	CC	GO:0005819	spindle	24/1116	242/24215	0.000364148	0.0199457	0.0179145	26554/12175/320162/16568/23924/19878/20729/16563/50523/19645/13006/20843/16579/51885/71890/12545/109359/51869/74256/20842/69957/214444/24061/67300	24
107	lightsteelblue1	MF	GO:0019001	guanyl nucleotide binding	32/1116	363/24215	0.000368653	0.0200038	0.0179666	14679/19353/17274/11566/59040/56422/20224/18952/19325/73991/69237/67295/67059/67414/28030/24018/19744/68080/16653/19346/75686/228543/66725/235442/109136/20130/212508/30877/215449/19342/14852/11841	32
108	lightsteelblue1	BP	GO:2001020	regulation of response to DNA damage stimulus	19/1116	174/24215	0.000443645	0.02385	0.0214212	12122/21974/13207/15387/75826/226830/56428/14155/75686/234736/226151/51869/13211/232314/12611/107823/74996/20315/73419	19
109	lightsteelblue1	BP	GO:0022604	regulation of cell morphogenesis	38/1116	463/24215	0.000454034	0.02388	0.0214482	19353/13690/19211/13860/12928/16568/22629/67884/20403/15387/76007/13383/224014/207214/20983/93687/17344/67414/56376/20346/12545/20981/71960/18481/19684/17999/83946/20187/71409/66725/218952/225348/104445/20315/19283/70237/70425/107368	38
110	lightsteelblue1	CC	GO:0030117	membrane coat	13/1116	96/24215	0.000456542	0.02388	0.0214482	20224/27054/67898/67602/70349/213827/50797/75735/74385/215114/67300/216549/67161	13
111	lightsteelblue1	CC	GO:0048475	coated membrane	13/1116	96/24215	0.000456542	0.02388	0.0214482	20224/27054/67898/67602/70349/213827/50797/75735/74385/215114/67300/216549/67161	13
112	lightsteelblue1	CC	GO:0030662	coated vesicle membrane	10/1116	62/24215	0.000502901	0.0256139	0.0230055	20224/27054/67898/67602/70349/213827/50797/215114/67300/216549	10
113	lightsteelblue1	MF	GO:0016741	transferase activity, transferring one-carbon groups	21/1116	204/24215	0.000506349	0.0256139	0.0230055	72722/14431/77305/66254/69156/67667/213464/15278/226830/116940/68017/13626/23808/69536/73251/102182/231051/67674/209584/107823/73419	21
114	lightsteelblue1	CC	GO:0070161	anchoring junction	39/1116	482/24215	0.000507834	0.0256139	0.0230055	19353/22342/13690/56398/54401/19325/18949/15387/22631/13383/13800/16452/12333/16412/13007/27878/74106/329165/50884/16403/212772/22343/20619/56376/22793/16653/11502/19684/12388/171486/218952/12385/20130/279561/67300/104445/11491/11487/239027	39
115	lightsteelblue1	CC	GO:0009898	cytoplasmic side of plasma membrane	19/1116	176/24215	0.000511753	0.0256139	0.0230055	14679/14158/66616/19211/13383/13527/16452/19243/19258/22034/16653/114713/14701/74256/218952/215114/268566/11797/64704	19
116	lightsteelblue1	CC	GO:0005912	adherens junction	38/1116	466/24215	0.000513678	0.0256139	0.0230055	19353/22342/13690/56398/54401/19325/15387/22631/13383/13800/16452/12333/16412/13007/27878/74106/329165/50884/16403/212772/22343/20619/56376/22793/16653/11502/19684/12388/171486/218952/12385/20130/279561/67300/104445/11491/11487/239027	38
117	lightsteelblue1	BP	GO:0007346	regulation of mitotic cell cycle	40/1116	499/24215	0.000520915	0.0256139	0.0230055	19386/26554/12122/19211/216965/22680/21974/56321/22629/71943/68964/19645/13383/224105/75826/225028/13006/69917/20843/214498/27354/12545/72584/18481/19684/83946/234736/226151/74256/20842/71177/24061/19247/72290/67300/227331/11491/74996/72008/19192	40
118	lightsteelblue1	MF	GO:0017048	Rho GTPase binding	17/1116	149/24215	0.000525122	0.0256139	0.0230055	13860/19878/20403/224105/224014/19877/329165/50884/18481/20663/71409/66725/210293/209462/109294/104445/442801	17
119	lightsteelblue1	CC	GO:0030135	coated vesicle	17/1116	149/24215	0.000525122	0.0256139	0.0230055	277463/66616/17274/216705/20224/68090/27054/67898/67602/70349/213827/50797/215114/74438/218503/67300/216549	17
120	lightsteelblue1	CC	GO:0031305	integral component of mitochondrial inner membrane	7/1116	32/24215	0.000529395	0.0256139	0.0230055	69923/66098/21855/224904/76614/21854/107197	7
121	lightsteelblue1	MF	GO:0004721	phosphoprotein phosphatase activity	18/1116	163/24215	0.000542011	0.0260076	0.0233591	19211/219135/66513/19255/19243/19258/68082/24018/19244/68991/72542/72102/19058/319468/75454/19247/19043/19283	18
122	lightsteelblue1	BP	GO:0070534	protein K63-linked ubiquitination	8/1116	42/24215	0.000578628	0.027537	0.0247327	22210/67128/240518/22193/22034/16396/17999/11797	8
123	lightsteelblue1	BP	GO:0007033	vacuole organization	17/1116	151/24215	0.000612461	0.0288385	0.0259017	56085/72739/72175/12421/26889/68053/19063/100855/18704/67526/432486/66725/54673/68118/320191/21821/74438	17
124	lightsteelblue1	CC	GO:0005759	mitochondrial matrix	24/1116	251/24215	0.000617401	0.0288385	0.0259017	107732/66400/27398/69367/73046/78038/66254/105675/94067/12912/75619/14660/15278/66407/27397/66258/66047/66725/19935/18604/212508/218506/69046/69527	24
125	lightsteelblue1	BP	GO:0051984	positive regulation of chromosome segregation	6/1116	24/24215	0.000622048	0.0288385	0.0259017	26554/67241/19645/14156/71514/226151	6
126	lightsteelblue1	BP	GO:0031396	regulation of protein ubiquitination	20/1116	193/24215	0.000625845	0.0288385	0.0259017	56085/22083/21812/19211/56398/109689/18952/69237/75826/240518/76857/69216/67898/71890/76863/14155/66725/239364/76273/11797	20
127	lightsteelblue1	CC	GO:0031304	intrinsic component of mitochondrial inner membrane	7/1116	33/24215	0.000645454	0.0295079	0.0265029	69923/66098/21855/224904/76614/21854/107197	7
128	lightsteelblue1	MF	GO:0001098	basal transcription machinery binding	8/1116	43/24215	0.000682512	0.0307183	0.0275901	22083/55989/214498/226830/77766/54367/74737/13211	8
129	lightsteelblue1	MF	GO:0001099	basal RNA polymerase II transcription machinery binding	8/1116	43/24215	0.000682512	0.0307183	0.0275901	22083/55989/214498/226830/77766/54367/74737/13211	8
130	lightsteelblue1	BP	GO:0060996	dendritic spine development	14/1116	113/24215	0.000700704	0.0312945	0.0281076	19353/13690/19211/15387/224105/68166/67414/56376/73178/18481/231380/66725/210293/70237	14
131	lightsteelblue1	CC	GO:0031010	ISWI-type complex	4/1116	10/24215	0.000753617	0.0334008	0.0299993	22278/93761/93762/19646	4
132	lightsteelblue1	CC	GO:0035861	site of double-strand break	7/1116	34/24215	0.000780798	0.0340851	0.030614	67241/27354/13990/234736/226151/51869/227622	7
133	lightsteelblue1	MF	GO:0043175	RNA polymerase core enzyme binding	7/1116	34/24215	0.000780798	0.0340851	0.030614	22083/214498/226830/77766/54367/74737/13211	7
134	lightsteelblue1	MF	GO:0018024	histone-lysine N-methyltransferase activity	8/1116	44/24215	0.000800908	0.0344632	0.0309536	77305/213464/226830/13626/23808/73251/231051/107823	8
135	lightsteelblue1	BP	GO:0048268	clathrin coat assembly	5/1116	17/24215	0.000801332	0.0344632	0.0309536	216705/18704/215114/218503/67300	5
136	lightsteelblue1	BP	GO:0016571	histone methylation	15/1116	128/24215	0.000827437	0.0353243	0.031727	22083/77305/66354/67367/73473/213464/226830/76804/13626/23808/51869/73251/231051/107823/66317	15
137	lightsteelblue1	CC	GO:0000922	spindle pole	14/1116	115/24215	0.000835489	0.0354076	0.0318018	26554/12175/320162/23924/19878/16563/50523/13006/20843/51885/109359/20842/214444/24061	14
138	lightsteelblue1	BP	GO:0065002	intracellular protein transmembrane transport	9/1116	55/24215	0.000853132	0.0356351	0.0320062	103737/15525/17714/68818/69923/74741/21855/235442/21854	9
139	lightsteelblue1	BP	GO:0090307	mitotic spindle assembly	9/1116	55/24215	0.000853132	0.0356351	0.0320062	22680/16563/13006/20843/51885/109359/20842/24061/67300	9
140	lightsteelblue1	MF	GO:0008135	translation factor activity, RNA binding	11/1116	78/24215	0.000868775	0.0360293	0.0323602	13690/56422/225363/13669/26987/28030/218629/100042807/13664/14852/66892	11
141	lightsteelblue1	BP	GO:0051054	positive regulation of DNA metabolic process	22/1116	228/24215	0.000904789	0.0367272	0.032987	19353/21974/22210/68964/74493/76055/69917/27354/66362/12545/101185/18481/75686/226151/51869/11692/30877/13211/12611/107823/75764/21454	22
142	lightsteelblue1	BP	GO:0035966	response to topologically incorrect protein	14/1116	116/24215	0.000910687	0.0367272	0.032987	26554/116891/50527/19255/18415/66799/67812/226641/320011/67878/66967/326622/56491/224170	14
143	lightsteelblue1	CC	GO:0098791	Golgi subcompartment	33/1116	399/24215	0.000916099	0.0367272	0.032987	14679/19353/66616/17156/56398/19325/73991/66629/73739/74102/68090/67387/229782/56374/242669/73178/243983/19346/50797/211499/78670/432486/66725/209462/21821/74438/53897/80748/56491/11487/230584/211673/99889	33
144	lightsteelblue1	BP	GO:0000245	spliceosomal complex assembly	8/1116	45/24215	0.00093525	0.0367272	0.032987	66877/110809/81898/56758/14105/234723/231386/20817	8
145	lightsteelblue1	CC	GO:0008287	protein serine/threonine phosphatase complex	8/1116	45/24215	0.00093525	0.0367272	0.032987	77305/26932/74521/19058/68734/108954/66849/232314	8
146	lightsteelblue1	CC	GO:1903293	phosphatase complex	8/1116	45/24215	0.00093525	0.0367272	0.032987	77305/26932/74521/19058/68734/108954/66849/232314	8
147	lightsteelblue1	MF	GO:0008536	Ran GTPase binding	7/1116	35/24215	0.000937608	0.0367272	0.032987	110750/19386/65246/56705/320727/76582/233726	7
148	lightsteelblue1	CC	GO:0090734	site of DNA damage	7/1116	35/24215	0.000937608	0.0367272	0.032987	67241/27354/13990/234736/226151/51869/227622	7
149	lightsteelblue1	CC	GO:0030532	small nuclear ribonucleoprotein complex	10/1116	67/24215	0.000942533	0.0367272	0.032987	68988/73828/81898/68981/234723/66094/67229/72290/66101/211673	10
150	lightsteelblue1	BP	GO:2001242	regulation of intrinsic apoptotic signaling pathway	17/1116	157/24215	0.000953015	0.036888	0.0331315	12122/56085/26943/18952/15387/105675/117198/19255/56428/71514/66725/74256/54673/74996/20315/13663/12050	17
151	lightsteelblue1	CC	GO:0005635	nuclear envelope	32/1116	384/24215	0.000959507	0.0368934	0.0331363	110750/19386/53319/12175/320938/237542/69554/69237/20729/65246/75826/20462/16646/50850/74493/12421/67387/66447/16649/72787/20133/51869/67878/76895/353170/320727/99031/76582/217109/545389/230596/233726	32
152	lightsteelblue1	BP	GO:0048008	platelet-derived growth factor receptor signaling pathway	9/1116	56/24215	0.000975559	0.0370202	0.0332502	14158/19211/20397/19255/16452/231887/215114/19247/414758	9
153	lightsteelblue1	BP	GO:0071806	protein transmembrane transport	9/1116	56/24215	0.000975559	0.0370202	0.0332502	103737/15525/17714/68818/69923/74741/21855/235442/21854	9
154	lightsteelblue1	CC	GO:0005689	U12-type spliceosomal complex	6/1116	26/24215	0.000983342	0.0370733	0.0332979	67178/67797/81898/67225/13204/66094	6
155	lightsteelblue1	BP	GO:0043666	regulation of phosphoprotein phosphatase activity	8/1116	46/24215	0.00108704	0.0407186	0.036572	19878/14226/74521/19877/16452/52036/227059/66849	8
156	lightsteelblue1	CC	GO:0005793	endoplasmic reticulum-Golgi intermediate compartment	9/1116	57/24215	0.00111185	0.041117	0.0369298	228875/66890/19255/68090/26889/242669/66676/320011/98417	9
157	lightsteelblue1	BP	GO:0140056	organelle localization by membrane tethering	9/1116	57/24215	0.00111185	0.041117	0.0369298	56418/17274/77048/19325/67474/71709/75914/235442/105504	9
158	lightsteelblue1	MF	GO:1990825	sequence-specific mRNA binding	4/1116	11/24215	0.00114116	0.0419339	0.0376635	225363/17855/13211/20383	4
159	lightsteelblue1	BP	GO:0048813	dendrite morphogenesis	17/1116	160/24215	0.00117653	0.0427998	0.0384412	19353/19211/22629/19878/17344/16412/67414/56376/20346/73178/18481/17999/66725/210293/109294/19283/70237	17
160	lightsteelblue1	BP	GO:0000956	nuclear-transcribed mRNA catabolic process	13/1116	106/24215	0.00117946	0.0427998	0.0384412	72068/104625/13207/11992/225363/66362/233789/66094/67229/100715/326622/14852/78428	13
161	lightsteelblue1	MF	GO:0004527	exonuclease activity	10/1116	69/24215	0.00118954	0.0428974	0.0385289	72068/104625/14156/66362/71151/213550/97827/140546/104721/227656	10
162	lightsteelblue1	BP	GO:2001233	regulation of apoptotic signaling pathway	32/1116	390/24215	0.00123692	0.044262	0.0397545	12122/56085/21812/19211/26943/18952/15387/105675/224105/117198/19255/16452/240518/12421/12633/16403/56428/71514/80751/14155/83946/66725/74256/54673/12385/17537/74996/20315/13663/64704/19192/12050	32
163	lightsteelblue1	CC	GO:0005925	focal adhesion	30/1116	358/24215	0.00124721	0.044262	0.0397545	19353/56398/54401/19325/15387/22631/13800/16452/12333/16412/13007/27878/74106/50884/16403/212772/20619/22793/16653/11502/19684/171486/218952/12385/20130/67300/104445/11491/11487/239027	30
164	lightsteelblue1	MF	GO:0008757	S-adenosylmethionine-dependent methyltransferase activity	16/1116	147/24215	0.00125636	0.044262	0.0397545	14431/77305/66254/213464/15278/226830/68017/13626/23808/69536/73251/102182/231051/67674/107823/73419	16
165	lightsteelblue1	BP	GO:0031122	cytoplasmic microtubule organization	8/1116	47/24215	0.00125788	0.044262	0.0397545	56398/23924/13383/51885/108686/320191/21821/100502861	8
166	lightsteelblue1	BP	GO:0006839	mitochondrial transport	23/1116	250/24215	0.00133274	0.0466138	0.0418668	19155/66400/12122/67863/67050/59040/15525/105675/22631/17714/27376/56428/69923/20523/21855/192287/66725/54673/72114/67582/21854/226844/64704	23
167	lightsteelblue1	BP	GO:0042787	protein ubiquitination involved in ubiquitin-dependent protein catabolic process	16/1116	148/24215	0.00134978	0.0469272	0.0421483	26554/19211/83962/23806/76857/16396/80751/72584/75717/17999/78832/231380/209462/387524/56736/224170	16
168	lightsteelblue1	BP	GO:0006997	nucleus organization	14/1116	121/24215	0.00137766	0.0475407	0.0426993	28193/237542/64934/50850/68053/72787/72135/67878/21821/71177/103554/230908/230709/20817	14
169	lightsteelblue1	BP	GO:0045862	positive regulation of proteolysis	26/1116	297/24215	0.00138381	0.0475407	0.0426993	66616/12122/56085/19211/74365/67759/109689/103583/57783/93687/16452/76055/23806/56428/11502/73916/12388/66725/26926/56468/71492/215114/56736/77006/64704/19192	26
170	lightgreen	BP	GO:0022613	ribonucleoprotein complex biogenesis	62/1408	395/24215	8.8841e-13	5.77467e-09	4.9751e-09	20815/66138/67996/20222/56095/57837/73736/71340/14000/68966/106298/12457/27374/67045/15516/66978/69241/18813/66446/28126/73674/27993/69821/67459/66181/53975/74200/433702/69072/231452/69663/57905/56505/213895/19655/68533/66164/22258/110816/269470/215194/20935/75416/239528/214627/19656/216766/110109/20937/21771/20239/71952/229504/217995/67040/18150/100019/100503670/117109/52705/65961/57741	62
171	lightgreen	BP	GO:0034470	ncRNA processing	51/1408	310/24215	1.61427e-11	5.24637e-08	4.51995e-08	23992/60507/66138/52686/56095/73736/71340/28114/14000/68966/67724/94223/67045/18813/66446/73674/72085/27993/69821/66181/433702/69072/230734/69663/74097/213895/54632/68533/66369/110816/269470/215194/75416/239528/214627/114615/83701/110109/20937/21771/217995/98685/67040/18150/100019/100503670/117109/52705/65961/70044/211064	51
172	lightgreen	BP	GO:0042254	ribosome biogenesis	43/1408	267/24215	1.23044e-09	2.05779e-06	1.77287e-06	66138/56095/57837/73736/71340/14000/68966/106298/67045/18813/66446/28126/73674/27993/69821/67459/66181/69072/231452/69663/213895/68533/66164/110816/269470/215194/20935/75416/214627/110109/20937/21771/71952/229504/217995/67040/18150/100019/100503670/117109/52705/65961/57741	43
173	lightgreen	MF	GO:0004674	protein serine/threonine kinase activity	60/1408	448/24215	1.43735e-09	2.05779e-06	1.77287e-06	17776/20815/26395/17169/26407/215303/17164/58231/26397/77976/56480/55984/18103/71091/71340/105278/69635/20620/27373/29857/12575/20112/225724/13728/12675/18682/26921/59041/226778/11477/13175/12795/17346/108099/12537/17165/207565/264064/52163/56420/270627/546071/102414/245038/71751/70661/399510/235344/108097/74178/13000/230809/19094/26416/19229/223255/75547/12443/214230/320119	60
174	lightgreen	BP	GO:0034660	ncRNA metabolic process	58/1408	427/24215	1.58292e-09	2.05779e-06	1.77287e-06	23992/60507/66138/244141/70791/52686/56095/73736/71340/28114/14000/68966/110960/67724/106298/94223/67045/18813/66446/73674/72085/27993/69821/66181/433702/69072/230734/69663/74097/353172/213895/54632/68533/66369/110816/269470/215194/102436/75416/239528/214627/114615/83701/110109/20937/21771/217995/98685/67040/18150/71941/100019/100503670/117109/52705/65961/70044/211064	58
175	lightgreen	BP	GO:0006397	mRNA processing	57/1408	423/24215	2.94516e-09	3.19059e-06	2.74882e-06	54624/20815/20639/67996/20222/20624/664883/20595/70601/18458/12457/27374/66978/69241/69192/22668/21681/66921/53975/74200/109331/433702/22608/68592/100336/12537/66899/70650/108014/57905/66441/236732/19655/22687/22258/93686/101943/210106/217207/242570/214627/19656/76938/216766/11834/98758/22183/106583/83410/67040/68479/269966/70052/70044/223642/192160/72699	57
176	lightgreen	BP	GO:0008380	RNA splicing	50/1408	354/24215	5.74401e-09	5.33372e-06	4.59521e-06	20815/20639/67996/20222/20624/664883/20595/70601/18458/27374/66978/69192/22668/21681/69821/66921/53975/74200/433702/22608/68592/100336/70650/108014/57905/66441/236732/19655/22687/30959/102414/22258/93686/101943/26390/217207/242570/19656/76938/216766/11834/98758/22183/106583/67040/68479/269966/70052/192160/72699	50
177	lightgreen	BP	GO:0006364	rRNA processing	32/1408	178/24215	1.07584e-08	8.74123e-06	7.53091e-06	66138/56095/73736/71340/68966/67045/18813/66446/73674/27993/69821/66181/69072/69663/213895/68533/110816/269470/215194/75416/214627/110109/20937/21771/217995/67040/18150/100019/100503670/117109/52705/65961	32
178	lightgreen	CC	GO:0030684	preribosome	20/1408	78/24215	1.32051e-08	9.53701e-06	8.2165e-06	56095/73736/71340/68966/66497/67045/27993/69072/213895/66164/110816/269470/215194/75416/71952/217995/100019/52705/65961/57741	20
179	lightgreen	CC	GO:0005681	spliceosomal complex	33/1408	190/24215	1.54212e-08	1.00238e-05	8.63587e-06	20639/20222/20624/217827/18458/66978/69192/22668/21681/66642/66921/74200/22608/68592/100336/70650/57905/66441/19655/30959/101943/26390/217207/19656/76938/11834/50996/98758/22183/106583/68479/70052/72699	33
180	lightgreen	BP	GO:0051348	negative regulation of transferase activity	41/1408	271/24215	1.88806e-08	1.11567e-05	9.61197e-06	72349/83945/67603/19164/216233/24064/12575/64144/24066/11757/19271/17131/68606/19735/226849/19246/229007/14466/108099/70686/11819/319520/211770/19087/13197/101809/384783/216028/71059/237847/114716/320472/396184/70369/192198/269295/243499/235584/100503670/74342/65019	41
181	lightgreen	BP	GO:0032436	positive regulation of proteasomal ubiquitin-dependent protein catabolic process	20/1408	80/24215	2.10856e-08	1.14214e-05	9.83997e-06	12398/68718/231600/19164/217410/108089/20620/71816/30945/27373/12005/17131/14466/12795/270627/211770/106042/244421/70797/268291	20
182	lightgreen	BP	GO:0016072	rRNA metabolic process	34/1408	207/24215	3.95212e-08	1.97606e-05	1.70245e-05	66138/56095/73736/71340/14000/68966/106298/67045/18813/66446/73674/27993/69821/66181/69072/69663/213895/68533/110816/269470/215194/75416/214627/110109/20937/21771/217995/67040/18150/100019/100503670/117109/52705/65961	34
183	lightgreen	BP	GO:0033673	negative regulation of kinase activity	37/1408	238/24215	4.48091e-08	2.08042e-05	1.79236e-05	72349/83945/67603/19164/216233/24064/12575/64144/24066/11757/19271/68606/19735/226849/19246/229007/14466/108099/70686/11819/319520/211770/19087/13197/101809/384783/216028/71059/237847/114716/320472/396184/192198/269295/243499/235584/74342	37
184	lightgreen	BP	GO:0043161	proteasome-mediated ubiquitin-dependent protein catabolic process	46/1408	334/24215	5.03469e-08	2.1817e-05	1.87962e-05	66089/67136/12398/21762/68718/231600/18024/19164/217410/108089/94090/20620/71816/30945/67819/27373/15516/12005/83814/74126/226144/12234/13198/225743/17131/78896/386649/14466/12795/19822/270627/244373/93836/68292/211770/170737/106042/244421/70797/105193/108086/70369/224671/268291/74374/75212	46
185	lightgreen	BP	GO:1901800	positive regulation of proteasomal protein catabolic process	21/1408	96/24215	1.14983e-07	4.6712e-05	4.02442e-05	12398/68718/231600/19164/217410/108089/20620/71816/30945/27373/12005/17131/14466/12795/270627/211770/106042/244421/70797/72607/268291	21
186	lightgreen	BP	GO:0032434	regulation of proteasomal ubiquitin-dependent protein catabolic process	23/1408	114/24215	1.41201e-07	4.96597e-05	4.27837e-05	12398/68718/231600/19164/217410/108089/20620/71816/30945/27373/15516/12005/17131/14466/12795/270627/211770/106042/244421/70797/70369/268291/74374	23
187	lightgreen	BP	GO:0006469	negative regulation of protein kinase activity	34/1408	218/24215	1.43841e-07	4.96597e-05	4.27837e-05	72349/83945/67603/19164/216233/24064/12575/64144/24066/19271/68606/19735/19246/229007/14466/108099/70686/11819/319520/211770/19087/13197/101809/216028/71059/237847/114716/320472/396184/192198/269295/243499/235584/74342	34
188	lightgreen	MF	GO:0003712	transcription cofactor activity	54/1408	437/24215	1.45159e-07	4.96597e-05	4.27837e-05	14025/22294/19015/81489/12398/80509/56275/21885/239719/109711/271305/76199/71371/66505/28077/70601/20024/15260/27374/21888/13198/208727/227737/17979/109331/20602/20893/21804/270627/66995/235459/93686/21665/106931/217864/12396/69790/22195/228980/228880/71458/223701/69090/30941/60595/54132/67040/18627/52690/239099/269966/231986/12443/57741	54
189	lightgreen	MF	GO:0140098	catalytic activity, acting on RNA	46/1408	347/24215	1.58467e-07	5.15017e-05	4.43707e-05	60507/66138/244141/70791/69920/94213/69125/52686/56095/28114/67153/14000/110960/67724/94223/12457/69241/69192/212442/68833/69163/53975/69663/74097/353172/57905/54632/66369/30959/217207/106794/102436/239528/114615/110109/226517/229504/98685/67040/71941/98258/13681/117109/70044/223642/211064	46
190	lightgreen	BP	GO:0007264	small GTPase mediated signal transduction	52/1408	416/24215	1.70812e-07	5.28705e-05	4.555e-05	244668/83945/13433/26395/14567/84505/74194/16706/117600/18208/110596/20620/71704/246710/24064/20401/24001/19765/12675/14163/56715/108100/18186/78255/18176/19769/229877/16765/17165/72399/319974/70727/73341/68178/193385/233071/50753/75687/380711/75104/269608/140580/217692/11845/104252/320982/11548/11842/76089/75547/240057/214230	52
191	lightgreen	BP	GO:0009896	positive regulation of catabolic process	48/1408	371/24215	1.8033e-07	5.32794e-05	4.59023e-05	20682/26395/12398/68718/231600/108083/19164/56480/69125/217410/108089/260302/69635/20620/71816/30945/18458/27373/12005/65113/83814/117150/17131/66615/19246/14466/80912/12795/270627/211770/106042/98402/239528/68728/384783/244421/213541/70797/229722/112403/11548/230598/72607/19229/268291/15289/74374/332397	48
192	lightgreen	BP	GO:0031331	positive regulation of cellular catabolic process	43/1408	317/24215	2.09558e-07	5.9223e-05	5.10229e-05	26395/12398/68718/231600/108083/19164/56480/69125/217410/108089/69635/20620/71816/30945/18458/27373/12005/117150/17131/19246/14466/80912/12795/270627/211770/106042/98402/239528/68728/384783/244421/213541/70797/229722/112403/11548/230598/72607/19229/268291/15289/74374/332397	43
193	lightgreen	BP	GO:1903052	positive regulation of proteolysis involved in cellular protein catabolic process	22/1408	109/24215	2.60414e-07	7.05288e-05	6.07633e-05	12398/68718/231600/19164/217410/108089/20620/71816/30945/27373/12005/17131/14466/12795/270627/211770/106042/244421/70797/72607/19229/268291	22
194	lightgreen	BP	GO:0016311	dephosphorylation	45/1408	345/24215	3.43305e-07	8.83142e-05	7.60861e-05	53310/72349/53332/56405/67603/77976/19012/57028/78887/20975/15516/12234/19271/68606/19275/226849/80915/19262/19246/70470/14466/19248/100336/269643/231760/70686/56420/319520/77116/13489/17127/75769/237860/56205/545622/17872/217695/252864/207393/11431/320472/243312/243819/235584/100503670	45
195	lightgreen	BP	GO:0061564	axon development	55/1408	461/24215	3.53257e-07	8.83142e-05	7.60861e-05	14025/14275/26395/14567/19164/107449/12808/18208/15228/76260/18080/18222/20595/110596/54713/18424/17181/22339/13728/225743/18186/107448/77300/59041/13175/13841/16765/11787/319974/14183/14168/58235/22687/19649/13489/67095/270190/237860/70530/217692/237847/58208/12569/13640/235402/18377/269295/320563/53625/18212/225020/20564/18223/223255/240057	55
196	lightgreen	MF	GO:0051020	GTPase binding	57/1408	489/24215	4.69257e-07	0.000112192	9.66581e-05	74204/56149/20405/224045/26395/19305/14567/54411/117600/260302/110596/544963/71704/19387/24001/19765/13367/225870/107338/14163/56715/19275/77040/78255/66691/22608/54170/108067/14688/209354/75695/70727/73341/74766/217201/98402/56488/70435/50753/226089/269608/108911/140580/75665/245049/52850/192232/50907/104252/78618/57778/76089/216363/75547/17356/102058/214230	57
197	lightgreen	BP	GO:0010498	proteasomal protein catabolic process	49/1408	395/24215	4.8329e-07	0.000112192	9.66581e-05	66089/67136/12398/21762/68718/231600/18024/19164/217410/108089/94090/20620/71816/30945/67819/27373/15516/12005/83814/74126/226144/12234/13198/225743/17131/78896/386649/14466/12795/19822/270627/244373/93836/68292/211770/170737/22346/106042/244421/70797/13803/105193/108086/70369/72607/224671/268291/74374/75212	49
198	lightgreen	BP	GO:0001764	neuron migration	28/1408	170/24215	5.7389e-07	0.00012863	0.00011082	19305/52028/239719/19164/18634/18208/15228/54713/17181/22339/13728/18186/226778/13175/11787/319974/11819/14168/19649/13489/195208/223701/12569/68169/18212/545474/76089/211064	28
199	lightgreen	BP	GO:0034332	adherens junction organization	19/1408	90/24215	8.15971e-07	0.000176794	0.000152315	17387/54409/109711/18222/13829/18606/22339/19271/18186/17131/68606/16410/71323/17127/108911/13640/19229/18223/17356	19
200	lightgreen	BP	GO:0044089	positive regulation of cellular component biogenesis	56/1408	488/24215	9.73562e-07	0.000204134	0.000175869	20682/54141/26364/66138/76709/56455/108083/14219/12808/18080/21809/71340/544963/20024/13196/18606/67045/22339/19271/108100/117150/18186/73674/68606/208727/19735/74192/99633/22249/56378/319974/22003/17127/270190/75769/193385/228880/52864/229722/216028/104027/11845/104252/208643/320472/396184/13640/217995/243499/18212/15925/53860/19229/74342/17974/56742	56
201	lightgreen	BP	GO:0006360	transcription from RNA polymerase I promoter	13/1408	45/24215	1.04281e-06	0.000208844	0.000179927	21429/106298/73674/22130/270627/116848/17872/320595/50996/11911/217995/319955/21339	13
202	lightgreen	CC	GO:0014069	postsynaptic density	34/1408	237/24215	1.06029e-06	0.000208844	0.000179927	14025/53310/81489/50997/13829/14000/68070/94223/12005/225164/108100/20353/227937/13175/16975/77116/13489/17758/12217/12669/11928/211134/20964/210274/241638/217692/230863/269994/12495/12569/18212/19229/17974/240057	34
203	lightgreen	CC	GO:0098794	postsynapse	55/1408	478/24215	1.11647e-06	0.000213444	0.00018389	14025/53310/83945/81489/76709/109711/50997/13829/14000/68070/13196/94223/12005/225164/108100/26557/20353/72978/227937/13175/13841/16975/97387/77116/13489/17758/12217/12669/11928/114301/268345/211134/18530/20964/210274/241638/228880/70530/217692/216028/104027/230863/269994/12495/12569/192198/18386/243499/140492/18212/19229/74342/17974/240057/64009	55
204	lightgreen	CC	GO:0099572	postsynaptic specialization	34/1408	239/24215	1.28826e-06	0.000236271	0.000203556	14025/53310/81489/50997/13829/14000/68070/94223/12005/225164/108100/20353/227937/13175/16975/77116/13489/17758/12217/12669/11928/211134/20964/210274/241638/217692/230863/269994/12495/12569/18212/19229/17974/240057	34
205	lightgreen	BP	GO:1903050	regulation of proteolysis involved in cellular protein catabolic process	29/1408	187/24215	1.30858e-06	0.000236271	0.000203556	12398/68718/231600/19164/217410/108089/20620/71816/30945/27373/15516/12005/12234/17131/68833/14466/12795/270627/211770/106042/244421/70797/70369/72607/100503670/19229/268291/74374/65019	29
206	lightgreen	MF	GO:0004683	calmodulin-dependent protein kinase activity	10/1408	27/24215	1.45037e-06	0.000249296	0.000214778	215303/17164/55984/69635/18682/17346/17165/207565/52163/19229	10
207	lightgreen	MF	GO:0008047	enzyme activator activity	50/1408	422/24215	1.45742e-06	0.000249296	0.000214778	18591/17387/244668/19015/23992/67815/26395/81489/14567/117600/208659/105278/24064/13196/19387/20401/12575/24001/19765/12005/225870/18186/98366/19735/19734/66691/108099/14168/236920/14697/13036/69780/217201/78816/233071/380711/52864/52850/217692/100900/50907/104252/12569/78618/211914/319955/50780/76089/15289/240057	50
208	lightgreen	MF	GO:0061630	ubiquitin protein ligase activity	33/1408	230/24215	1.51442e-06	0.000252404	0.000217456	268470/68718/231600/67245/108089/28077/71816/93834/30945/66053/83814/74126/12234/56715/225743/19822/72399/264064/93836/22036/170737/22346/67921/18744/69790/244421/70797/213753/226098/105193/108086/268291/75212	33
209	lightgreen	CC	GO:0032279	asymmetric synapse	34/1408	241/24215	1.56095e-06	0.000253655	0.000218533	14025/53310/81489/50997/13829/14000/68070/94223/12005/225164/108100/20353/227937/13175/16975/77116/13489/17758/12217/12669/11928/211134/20964/210274/241638/217692/230863/269994/12495/12569/18212/19229/17974/240057	34
210	lightgreen	CC	GO:0098984	neuron to neuron synapse	34/1408	243/24215	1.88627e-06	0.000299042	0.000257636	14025/53310/81489/50997/13829/14000/68070/94223/12005/225164/108100/20353/227937/13175/16975/77116/13489/17758/12217/12669/11928/211134/20964/210274/241638/217692/230863/269994/12495/12569/18212/19229/17974/240057	34
211	lightgreen	BP	GO:0034330	cell junction organization	31/1408	212/24215	2.07342e-06	0.000318584	0.000274472	17387/54409/109711/75909/11421/18222/21809/13829/18606/20401/22339/83814/19271/18186/17131/68606/227937/16410/71323/12527/14712/58235/17127/108911/12741/13640/60595/19229/76089/18223/17356	31
212	lightgreen	MF	GO:0019887	protein kinase regulator activity	27/1408	171/24215	2.10755e-06	0.000318584	0.000274472	26395/216233/217410/208659/105278/24064/12575/15516/108099/56036/14168/66369/211770/19087/216028/71059/237847/114716/396184/12569/192198/269295/243499/319955/74342/15289/12443	27
213	lightgreen	BP	GO:0010608	posttranscriptional regulation of gene expression	52/1408	452/24215	2.18455e-06	0.000322063	0.00027747	70207/23992/224045/26395/20181/17164/66084/69125/11421/217827/14538/69635/14000/68966/94223/12457/22339/69241/18813/58184/19735/13418/433702/80912/22608/17346/17165/20602/56347/236732/30959/75420/239528/216766/83701/241846/213541/17872/112403/213753/13803/226517/208643/18627/27979/78893/100503670/19229/17974/332397/192160/211064	52
214	lightgreen	MF	GO:0061659	ubiquitin-like protein ligase activity	33/1408	234/24215	2.22967e-06	0.000322063	0.00027747	268470/68718/231600/67245/108089/28077/71816/93834/30945/66053/83814/74126/12234/56715/225743/19822/72399/264064/93836/22036/170737/22346/67921/18744/69790/244421/70797/213753/226098/105193/108086/268291/75212	33
215	lightgreen	BP	GO:0031346	positive regulation of cell projection organization	49/1408	417/24215	2.34367e-06	0.00033117	0.000285316	20317/14025/26395/76709/56455/14567/18024/67998/19164/12808/18103/18208/18080/18222/21809/18606/106298/11504/22339/83814/13728/101513/108100/18186/59041/208727/16975/17165/319974/52163/20312/67095/75769/382018/193385/12396/228880/13803/104252/13640/68169/320563/18212/110058/53860/19229/76089/18223/223255	49
216	lightgreen	BP	GO:0007409	axonogenesis	50/1408	431/24215	2.68347e-06	0.000371118	0.000319732	14025/26395/14567/19164/107449/12808/18208/15228/76260/18080/18222/20595/110596/54713/18424/17181/22339/13728/225743/18186/107448/77300/59041/13175/13841/16765/11787/319974/14183/14168/58235/19649/13489/67095/270190/237860/70530/217692/58208/12569/13640/235402/18377/320563/53625/18212/225020/20564/18223/240057	50
217	lightgreen	BP	GO:0042176	regulation of protein catabolic process	42/1408	337/24215	2.75766e-06	0.000371499	0.000320061	20682/12398/21762/68718/231600/19164/217410/108089/260302/20620/71816/114128/30945/27373/15516/12005/65113/83814/12234/53325/17131/68833/66615/14466/12795/270627/17127/211770/101943/106042/226089/545622/244421/70797/70369/230598/72607/100503670/19229/268291/74374/65019	42
218	lightgreen	BP	GO:1903362	regulation of cellular protein catabolic process	31/1408	215/24215	2.80053e-06	0.000371499	0.000320061	12398/68718/231600/19164/217410/108089/20620/71816/114128/30945/27373/15516/12005/12234/17131/68833/14466/12795/270627/211770/106042/226089/244421/70797/70369/72607/100503670/19229/268291/74374/65019	31
219	lightgreen	MF	GO:0008022	protein C-terminus binding	32/1408	227/24215	3.18532e-06	0.000414091	0.000356756	53310/26395/19305/56455/16706/66201/14219/64050/22318/18458/209195/17685/12005/21873/11757/11938/21872/21750/65106/239528/210274/11911/20239/170638/20238/207911/26416/319955/73689/240087/235320/56461	32
220	lightgreen	BP	GO:1903364	positive regulation of cellular protein catabolic process	22/1408	126/24215	3.39063e-06	0.000432139	0.000372305	12398/68718/231600/19164/217410/108089/20620/71816/30945/27373/12005/17131/14466/12795/270627/211770/106042/244421/70797/72607/19229/268291	22
221	lightgreen	MF	GO:0042578	phosphoric ester hydrolase activity	42/1408	342/24215	4.01776e-06	0.00050222	0.000432682	72349/26395/53332/56405/67603/29863/81535/19012/18606/57028/20975/19271/18584/68606/19275/80915/170768/19262/19246/66659/19248/14688/269643/67870/70686/68695/207728/56420/319520/77116/18577/11928/75769/237860/320717/545622/224860/252864/11431/320472/235584/103466	42
222	lightgreen	BP	GO:0045666	positive regulation of neuron differentiation	48/1408	414/24215	4.29033e-06	0.000526172	0.000453318	20317/14025/240843/26395/104156/14567/18024/67998/19164/216233/12808/18103/18208/15228/18080/18222/54713/106298/11504/22339/83814/13728/101513/108100/18186/59041/16975/17165/52163/20312/67095/75769/382018/12396/75104/228880/13803/208643/13640/68169/320563/18212/110058/19229/76089/18223/223255/20674	48
223	lightgreen	BP	GO:0042326	negative regulation of phosphorylation	51/1408	451/24215	4.4709e-06	0.000537885	0.000463409	72349/83945/12398/56455/67603/19164/216233/66505/13829/24064/12575/64144/24066/11757/19271/56715/17131/68606/208727/19735/226849/19246/229007/14466/108099/70686/11819/319520/211770/19087/13197/101809/384783/17872/216028/71059/237847/98496/114716/208643/320472/20238/396184/192198/269295/243499/235584/74342/17974/17171/50918	51
224	lightgreen	BP	GO:0006470	protein dephosphorylation	31/1408	220/24215	4.55134e-06	0.000537885	0.000463409	72349/56405/67603/77976/19012/57028/15516/12234/19271/68606/19275/226849/80915/19262/19246/70470/14466/19248/100336/269643/319520/13489/237860/56205/545622/17872/252864/11431/320472/243819/235584	31
225	lightgreen	BP	GO:0010976	positive regulation of neuron projection development	40/1408	321/24215	4.73702e-06	0.000541881	0.000466851	20317/14025/26395/14567/18024/67998/19164/12808/18103/18208/18080/18222/106298/11504/22339/83814/13728/101513/108100/18186/59041/16975/17165/52163/20312/67095/75769/382018/12396/228880/13803/13640/68169/320563/18212/110058/19229/76089/18223/223255	40
226	lightgreen	BP	GO:0042787	protein ubiquitination involved in ubiquitin-dependent protein catabolic process	24/1408	148/24215	4.75188e-06	0.000541881	0.000466851	66089/67136/100503085/268470/19164/208439/108089/30945/12005/83814/74126/225743/68833/246293/270627/77113/93836/22195/70797/100503670/19229/224671/268291/65019	24
227	lightgreen	BP	GO:0000209	protein polyubiquitination	27/1408	179/24215	5.12201e-06	0.000574018	0.000494539	100503085/68718/231600/216080/67245/108089/71816/93834/30945/66053/12005/83814/74126/12234/225743/109331/19822/54484/270627/93836/170737/22195/244421/70797/105193/108086/268291	27
228	lightgreen	BP	GO:0090501	RNA phosphodiester bond hydrolysis	15/1408	67/24215	5.37091e-06	0.00059171	0.000509781	69920/73736/67724/66446/212442/69163/433702/66899/74097/213895/215194/239528/114615/83410/70044	15
229	lightgreen	MF	GO:0004842	ubiquitin-protein transferase activity	49/1408	431/24215	5.90244e-06	0.000629315	0.000542179	66089/100503085/268470/68718/231600/216080/67245/208439/108089/94090/28077/71816/93834/30945/66053/225164/83814/74126/12234/56715/225743/109331/19822/246293/72399/264064/54484/270627/77113/93836/22036/170737/22346/67921/18744/69790/53621/22195/244421/70797/71458/213753/226098/105193/108086/76980/270201/268291/75212	49
230	lightgreen	BP	GO:0061136	regulation of proteasomal protein catabolic process	25/1408	160/24215	6.00176e-06	0.000629315	0.000542179	12398/68718/231600/19164/217410/108089/20620/71816/30945/27373/15516/12005/12234/17131/14466/12795/270627/211770/106042/244421/70797/70369/72607/268291/74374	25
231	lightgreen	BP	GO:0030490	maturation of SSU-rRNA	13/1408	52/24215	6.19633e-06	0.000629315	0.000542179	73736/71340/68966/67045/213895/110816/269470/215194/75416/21771/217995/52705/65961	13
232	lightgreen	MF	GO:0035064	methylated histone binding	13/1408	52/24215	6.19633e-06	0.000629315	0.000542179	269610/66505/74022/12648/140858/71735/67773/270627/241764/228880/320595/26356/67772	13
233	lightgreen	MF	GO:0140034	methylation-dependent protein binding	13/1408	52/24215	6.19633e-06	0.000629315	0.000542179	269610/66505/74022/12648/140858/71735/67773/270627/241764/228880/320595/26356/67772	13
234	lightgreen	MF	GO:0016891	endoribonuclease activity, producing 5'-phosphomonoesters	9/1408	25/24215	6.46849e-06	0.000646849	0.000557285	67153/14000/67724/94223/69163/74097/239528/114615/117109	9
235	lightgreen	BP	GO:0045732	positive regulation of protein catabolic process	28/1408	192/24215	6.69064e-06	0.000658927	0.000567691	20682/12398/68718/231600/19164/217410/108089/260302/20620/71816/30945/27373/12005/65113/83814/17131/66615/14466/12795/270627/211770/106042/244421/70797/230598/72607/19229/268291	28
236	lightgreen	MF	GO:0016791	phosphatase activity	34/1408	258/24215	7.19221e-06	0.000697016	0.000600506	72349/26395/53332/56405/67603/81535/19012/57028/20975/19271/68606/19275/80915/170768/19262/19246/66659/19248/269643/67870/70686/56420/319520/77116/11928/75769/237860/320717/545622/252864/11431/320472/235584/103466	34
237	lightgreen	BP	GO:0031396	regulation of protein ubiquitination	28/1408	193/24215	7.39909e-06	0.000697016	0.000600506	83945/231600/216080/19164/12952/67245/217410/71816/67819/15516/12005/65113/17131/68833/109331/270627/93836/211770/22258/106042/102323/22195/105193/70369/18627/100503670/19229/65019	28
238	lightgreen	BP	GO:0045216	cell-cell junction organization	28/1408	193/24215	7.39909e-06	0.000697016	0.000600506	17387/54409/109711/11421/18222/21809/13829/18606/22339/83814/19271/18186/17131/68606/227937/16410/71323/12527/14712/58235/17127/108911/12741/13640/60595/19229/18223/17356	28
239	lightgreen	MF	GO:0016893	endonuclease activity, active with either ribo- or deoxyribonucleic acids and producing 5'-phosphomonoesters	10/1408	32/24215	8.48983e-06	0.000788341	0.000679186	67153/14000/67724/94223/69163/74097/239528/114615/52864/117109	10
240	lightgreen	CC	GO:0031965	nuclear membrane	31/1408	227/24215	8.71029e-06	0.000797421	0.000687009	12444/13726/20852/98386/21428/19164/64050/19387/68194/68050/226747/22608/22791/72399/71720/56284/212531/17127/269470/210106/68539/106042/70699/380711/320595/380664/11548/67442/269966/192160/64009	31
241	lightgreen	MF	GO:0060589	nucleoside-triphosphatase regulator activity	36/1408	285/24215	1.02639e-05	0.000906092	0.000780633	244668/83945/81489/14567/117600/13196/19387/20401/24001/19765/12005/225870/18186/98366/19735/19734/66691/236920/14697/69780/217201/98402/78816/233071/380711/213539/52850/217692/100900/50907/104252/78618/211914/50780/76089/240057	36
242	lightgreen	BP	GO:0000377	RNA splicing, via transesterification reactions with bulged adenosine as nucleophile	31/1408	229/24215	1.04193e-05	0.000906092	0.000780633	20815/20639/67996/20222/664883/27374/66978/69192/22668/53975/74200/433702/108014/57905/236732/19655/22258/93686/101943/217207/242570/19656/76938/216766/11834/22183/67040/68479/269966/70052/72699	31
243	lightgreen	BP	GO:0000398	mRNA splicing, via spliceosome	31/1408	229/24215	1.04193e-05	0.000906092	0.000780633	20815/20639/67996/20222/664883/27374/66978/69192/22668/53975/74200/433702/108014/57905/236732/19655/22258/93686/101943/217207/242570/19656/76938/216766/11834/22183/67040/68479/269966/70052/72699	31
244	lightgreen	BP	GO:0018210	peptidyl-threonine modification	21/1408	125/24215	1.04549e-05	0.000906092	0.000780633	26395/215303/56480/55984/13829/24064/12005/18682/17131/11477/13175/108099/207565/52163/270627/245038/231050/114716/208643/12569/270049	21
245	lightgreen	BP	GO:0000375	RNA splicing, via transesterification reactions	31/1408	230/24215	1.13841e-05	0.000971928	0.000837353	20815/20639/67996/20222/664883/27374/66978/69192/22668/53975/74200/433702/108014/57905/236732/19655/22258/93686/101943/217207/242570/19656/76938/216766/11834/22183/67040/68479/269966/70052/72699	31
246	lightgreen	BP	GO:0010769	regulation of cell morphogenesis involved in differentiation	37/1408	298/24215	1.15136e-05	0.000971928	0.000837353	14025/26395/76709/14567/19164/18208/18080/18222/54713/13829/18606/20440/22339/13728/108100/18186/59041/13841/16975/14168/67095/211134/241638/237860/108911/217692/12569/13640/18377/320563/60595/18212/76089/18223/240057/50918/64009	37
247	lightgreen	MF	GO:0030695	GTPase regulator activity	33/1408	253/24215	1.21111e-05	0.00100926	0.000869513	244668/83945/14567/117600/13196/19387/20401/24001/19765/12005/225870/18186/98366/19735/19734/66691/236920/14697/69780/217201/98402/78816/233071/380711/52850/217692/50907/104252/78618/211914/50780/76089/240057	33
248	lightgreen	BP	GO:0007265	Ras protein signal transduction	38/1408	311/24215	1.27643e-05	0.00104963	0.000904298	13433/26395/84505/16706/117600/18208/110596/20620/71704/24064/24001/12675/14163/56715/108100/18186/78255/18176/19769/16765/17165/72399/319974/70727/73341/193385/50753/75687/75104/269608/140580/11845/104252/11548/76089/75547/240057/214230	38
249	lightgreen	BP	GO:0034329	cell junction assembly	25/1408	167/24215	1.29185e-05	0.00104963	0.000904298	17387/54409/109711/75909/11421/13829/18606/20401/22339/83814/19271/18186/17131/68606/227937/16410/12527/14712/17127/108911/12741/13640/60595/19229/76089	25
250	lightgreen	BP	GO:0006401	RNA catabolic process	29/1408	212/24215	1.62342e-05	0.00127354	0.00109721	17164/74133/69125/67153/14000/18458/67724/12457/22339/69241/68209/66446/58184/433702/80912/22608/66441/236732/22687/75420/239528/214627/53621/213541/112403/226517/14853/332397/192160	29
251	lightgreen	BP	GO:1903320	regulation of protein modification by small protein conjugation or removal	30/1408	223/24215	1.62475e-05	0.00127354	0.00109721	83945/231600/216080/19164/12952/67245/217410/71816/67819/15516/12005/65113/17131/68833/208727/109331/270627/93836/211770/22258/106042/13653/102323/22195/105193/70369/18627/100503670/19229/65019	30
252	lightgreen	BP	GO:0042274	ribosomal small subunit biogenesis	15/1408	73/24215	1.62622e-05	0.00127354	0.00109721	57837/73736/71340/68966/67045/213895/110816/269470/215194/20935/75416/21771/217995/52705/65961	15
253	lightgreen	MF	GO:0005057	signal transducer activity, downstream of receptor	18/1408	100/24215	1.67007e-05	0.0012823	0.00110475	26395/26407/29857/24001/225724/12675/17131/26921/59041/11477/56420/17127/22036/71751/399510/19094/26416/223255	18
254	lightgreen	MF	GO:0019787	ubiquitin-like protein transferase activity	49/1408	448/24215	1.67685e-05	0.0012823	0.00110475	66089/100503085/268470/68718/231600/216080/67245/208439/108089/94090/28077/71816/93834/30945/66053/225164/83814/74126/12234/56715/225743/109331/19822/246293/72399/264064/54484/270627/77113/93836/22036/170737/22346/67921/18744/69790/53621/22195/244421/70797/71458/213753/226098/105193/108086/76980/270201/268291/75212	49
255	lightgreen	BP	GO:0016358	dendrite development	34/1408	269/24215	1.7641e-05	0.00133333	0.00114872	14025/52028/170728/19164/12808/18222/20620/54713/17181/13196/18174/108100/18186/13175/16975/17165/52163/67095/270190/93686/195208/211134/241638/228880/217692/11845/396184/12569/18212/76089/18223/17974/240057/64009	34
256	lightgreen	BP	GO:0051656	establishment of organelle localization	45/1408	400/24215	1.81989e-05	0.00135969	0.00117142	20615/54141/20405/26395/18457/59045/54411/19164/22318/18208/108800/94090/24064/319613/67045/107338/56715/59041/80976/54524/22249/231452/11938/14183/16783/17758/67095/105513/382018/66994/75687/17828/67139/245049/50907/380664/60595/73689/110058/224671/60510/320165/20743/56742/64009	45
257	lightgreen	MF	GO:0005096	GTPase activator activity	31/1408	236/24215	1.91012e-05	0.00141088	0.00121553	244668/14567/117600/13196/19387/20401/24001/19765/12005/225870/18186/98366/19735/19734/66691/236920/14697/69780/217201/78816/233071/380711/52850/217692/50907/104252/78618/211914/50780/76089/240057	31
258	lightgreen	BP	GO:0022604	regulation of cell morphogenesis	50/1408	463/24215	1.94225e-05	0.00141849	0.00122209	14025/70573/26395/76709/14567/19164/18208/18080/18222/54713/13829/18606/27373/20440/22339/13367/83814/13728/14163/108100/18186/59041/13841/16975/14453/14168/67095/114301/382018/211134/241638/237860/108911/217692/104252/228859/12569/13640/18377/320563/60595/18212/57778/110058/19229/76089/18223/240057/50918/64009	50
259	lightgreen	MF	GO:0019207	kinase regulator activity	27/1408	193/24215	2.09036e-05	0.0015097	0.00130067	26395/216233/217410/208659/105278/24064/12575/15516/108099/56036/14168/66369/211770/19087/216028/71059/237847/114716/396184/12569/192198/269295/243499/319955/74342/15289/12443	27
260	lightgreen	BP	GO:0048709	oligodendrocyte differentiation	17/1408	93/24215	2.30853e-05	0.00164895	0.00142064	20682/224045/15902/11484/15904/18424/18606/27374/94185/19271/19262/108067/209354/252864/235402/18377/18212	17
261	lightgreen	BP	GO:0051650	establishment of vesicle localization	27/1408	195/24215	2.52011e-05	0.00178051	0.00153398	20615/20405/26395/18457/59045/19164/22318/108800/94090/319613/107338/80976/54524/22249/11938/14183/382018/66994/17828/245049/50907/60595/73689/110058/224671/60510/20743	27
262	lightgreen	BP	GO:0034333	adherens junction assembly	15/1408	76/24215	2.6958e-05	0.00188416	0.00162328	17387/54409/109711/13829/18606/22339/19271/18186/17131/68606/16410/17127/108911/13640/19229	15
263	lightgreen	BP	GO:0034248	regulation of cellular amide metabolic process	46/1408	420/24215	2.90387e-05	0.00200799	0.00172996	70207/23992/224045/26395/18024/20181/66084/69125/69635/14000/68966/27373/94223/69241/18813/58184/19735/13418/433702/80912/12795/17346/17165/20602/56347/30959/75420/239528/216766/83701/241846/213541/17872/213753/13803/216028/208643/18627/27979/78893/100503670/19229/17974/332397/192160/211064	46
264	lightgreen	MF	GO:0004860	protein kinase inhibitor activity	16/1408	86/24215	3.17591e-05	0.00217299	0.00187212	216233/217410/12575/108099/66369/211770/19087/216028/71059/237847/114716/396184/192198/269295/243499/74342	16
265	lightgreen	BP	GO:0009895	negative regulation of catabolic process	32/1408	254/24215	3.28135e-05	0.00222175	0.00191412	12398/17164/19164/76983/114128/18458/12457/15516/22339/18145/53325/68833/208727/13167/22608/236732/270627/77116/17127/101943/75420/211134/226089/545622/208643/70369/11548/225020/100503670/74374/68441/65019	32
266	lightgreen	BP	GO:1901361	organic cyclic compound catabolic process	43/1408	386/24215	3.49854e-05	0.00234438	0.00201977	18024/17164/74133/69125/104776/18950/67153/14000/18458/67724/57028/12457/22339/66705/69241/68209/17161/66446/58184/110074/433702/80912/22608/114664/66441/14085/207728/236732/22687/18577/75420/239528/214627/20778/53621/213541/112403/226517/12495/50755/14853/332397/192160	43
267	lightgreen	BP	GO:0000956	nuclear-transcribed mRNA catabolic process	18/1408	106/24215	3.77588e-05	0.00248723	0.00214285	74133/69125/18458/12457/69241/66446/58184/433702/66441/75420/239528/214627/53621/112403/226517/14853/332397/192160	18
268	lightgreen	BP	GO:0045665	negative regulation of neuron differentiation	30/1408	233/24215	3.78825e-05	0.00248723	0.00214285	20682/14025/20615/19089/27369/14567/19164/15902/18208/15228/15904/20620/54713/13196/225164/18186/26921/13841/14168/380711/15213/242748/11845/237847/12569/70369/269295/76089/240057/20674	30
269	lightgreen	BP	GO:0071826	ribonucleoprotein complex subunit organization	28/1408	211/24215	3.9384e-05	0.00252709	0.00217718	20815/67996/20222/57837/12457/27374/15516/66978/69241/69821/53975/74200/433702/57905/56505/19655/66164/22258/110816/20935/239528/19656/216766/110109/20239/100019/100503670/72699	28
270	lightgreen	BP	GO:0022618	ribonucleoprotein complex assembly	27/1408	200/24215	3.96558e-05	0.00252709	0.00217718	20815/67996/20222/57837/12457/27374/15516/66978/69241/69821/53975/74200/433702/57905/56505/19655/66164/22258/110816/20935/239528/19656/216766/110109/20239/100019/100503670	27
271	lightgreen	BP	GO:0031330	negative regulation of cellular catabolic process	27/1408	200/24215	3.96558e-05	0.00252709	0.00217718	17164/19164/76983/114128/18458/12457/15516/22339/18145/68833/13167/22608/236732/270627/77116/75420/211134/226089/545622/208643/70369/11548/225020/100503670/74374/68441/65019	27
272	lightgreen	BP	GO:0051648	vesicle localization	28/1408	212/24215	4.29068e-05	0.00270771	0.0023328	20615/20405/26395/18457/59045/19164/22318/108800/94090/319613/107338/80976/54524/22249/11938/14183/382018/66994/20964/17828/245049/50907/60595/73689/110058/224671/60510/20743	28
273	lightgreen	BP	GO:0010721	negative regulation of cell development	39/1408	341/24215	4.46104e-05	0.00278815	0.0024021	20682/14025/20615/19089/27369/14567/19164/15902/76566/18208/15228/15904/20620/54713/13829/13196/225164/21873/18186/26921/50915/13841/14168/380711/15213/108911/242748/67254/11845/237847/12569/13640/235402/70369/269295/60595/76089/240057/20674	39
274	lightgreen	CC	GO:0071013	catalytic step 2 spliceosome	17/1408	98/24215	4.64792e-05	0.00285053	0.00245584	20639/20222/20624/217827/18458/68592/70650/57905/66441/19655/30959/101943/26390/217207/11834/98758/68479	17
275	lightgreen	BP	GO:0006356	regulation of transcription from RNA polymerase I promoter	9/1408	31/24215	4.64855e-05	0.00285053	0.00245584	21429/73674/270627/116848/17872/320595/50996/11911/217995	9
276	lightgreen	BP	GO:0034655	nucleobase-containing compound catabolic process	36/1408	306/24215	4.79294e-05	0.0029116	0.00250845	17164/74133/69125/18950/67153/14000/18458/67724/12457/22339/66705/69241/68209/66446/58184/110074/433702/80912/22608/66441/207728/236732/22687/18577/75420/239528/214627/53621/213541/112403/226517/12495/50755/14853/332397/192160	36
277	lightgreen	BP	GO:0031398	positive regulation of protein ubiquitination	18/1408	108/24215	4.87898e-05	0.00293372	0.00252752	83945/231600/216080/67245/217410/71816/67819/12005/65113/17131/109331/93836/211770/106042/102323/22195/105193/19229	18
278	lightgreen	MF	GO:0019210	kinase inhibitor activity	16/1408	89/24215	4.91963e-05	0.00293372	0.00252752	216233/217410/12575/108099/66369/211770/19087/216028/71059/237847/114716/396184/192198/269295/243499/74342	16
279	lightgreen	BP	GO:0018107	peptidyl-threonine phosphorylation	19/1408	118/24215	4.97339e-05	0.00293882	0.00253191	26395/215303/56480/55984/13829/24064/12005/18682/17131/11477/13175/108099/207565/52163/270627/245038/114716/208643/12569	19
280	lightgreen	BP	GO:0018209	peptidyl-serine modification	39/1408	344/24215	5.41026e-05	0.00316817	0.0027295	18591/17776/215303/17164/58231/56480/55984/20620/13829/24064/27373/29857/20112/22339/12005/12675/18682/17131/58184/68606/11545/13175/17346/17165/207565/52163/270627/546071/245038/11546/224860/17872/208643/12569/68169/18386/26416/18212/17974	39
281	lightgreen	BP	GO:0045862	positive regulation of proteolysis	35/1408	297/24215	5.85938e-05	0.00340053	0.00292969	83945/12398/68718/231600/19164/14219/217410/108089/69635/20620/71816/30945/27373/18174/12005/12234/17131/68606/14466/12795/66593/56505/270627/13036/17127/211770/65106/106042/244421/70797/26416/230598/72607/19229/268291	35
282	lightgreen	CC	GO:0030686	90S preribosome	9/1408	32/24215	6.13534e-05	0.00352918	0.00304052	66497/27993/213895/110816/269470/215194/75416/217995/57741	9
283	lightgreen	BP	GO:0006417	regulation of translation	42/1408	384/24215	6.53754e-05	0.00366893	0.00316093	70207/23992/224045/26395/20181/66084/69125/69635/14000/68966/94223/69241/18813/58184/19735/13418/433702/80912/17346/17165/20602/56347/30959/75420/239528/216766/83701/241846/213541/17872/213753/13803/208643/18627/27979/78893/100503670/19229/17974/332397/192160/211064	42
284	lightgreen	BP	GO:0046700	heterocycle catabolic process	39/1408	347/24215	6.53982e-05	0.00366893	0.00316093	18024/17164/74133/69125/104776/18950/67153/14000/18458/67724/57028/12457/22339/66705/69241/68209/66446/58184/110074/433702/80912/22608/66441/207728/236732/22687/18577/75420/239528/214627/53621/213541/112403/226517/12495/50755/14853/332397/192160	39
285	lightgreen	BP	GO:0001933	negative regulation of protein phosphorylation	44/1408	409/24215	6.54763e-05	0.00366893	0.00316093	72349/83945/67603/19164/216233/66505/13829/24064/12575/64144/24066/19271/56715/17131/68606/19735/19246/229007/14466/108099/70686/11819/319520/211770/19087/13197/101809/17872/216028/71059/237847/98496/114716/208643/320472/396184/192198/269295/243499/235584/74342/17974/17171/50918	44
286	lightgreen	BP	GO:0007346	regulation of mitotic cell cycle	51/1408	499/24215	6.86145e-05	0.00381192	0.00328411	12444/18591/24100/72349/240843/26395/26407/231600/58231/26397/68067/15902/15228/20620/70601/67153/57028/12575/17685/107338/227154/26921/59041/12795/68592/19891/72772/12537/264064/20399/14183/72284/73420/66131/17127/235661/399510/241764/193385/13197/73754/545622/108911/98496/208643/50875/223255/15289/56742/12443/214230	51
287	lightgreen	MF	GO:0004721	phosphoprotein phosphatase activity	23/1408	163/24215	7.26032e-05	0.00399933	0.00344558	72349/26395/53332/56405/67603/57028/19271/68606/80915/19262/19246/19248/269643/56420/319520/77116/237860/320717/545622/252864/11431/320472/235584	23
288	lightgreen	BP	GO:0000188	inactivation of MAPK activity	6/1408	14/24215	7.65757e-05	0.00418271	0.00360356	72349/67603/70686/319520/101809/114716	6
289	lightgreen	BP	GO:0035335	peptidyl-tyrosine dephosphorylation	8/1408	26/24215	7.79119e-05	0.00422023	0.00363589	72349/56405/67603/19271/19246/19248/319520/235584	8
290	lightgreen	CC	GO:0044452	nucleolar part	24/1408	175/24215	8.09524e-05	0.00434868	0.00374656	60611/20639/77976/50493/21429/67724/12648/64144/17131/27993/66181/110816/269470/20935/73754/21771/71952/225280/67291/217995/117109/231986/21339/214230	24
291	lightgreen	CC	GO:0031082	BLOC complex	7/1408	20/24215	8.77109e-05	0.00467312	0.00402608	20615/18457/246694/12807/17828/192232/73689	7
292	lightgreen	MF	GO:0004702	signal transducer, downstream of receptor, with serine/threonine kinase activity	13/1408	66/24215	9.33842e-05	0.00489514	0.00421735	26407/29857/225724/12675/26921/59041/11477/56420/71751/399510/19094/26416/223255	13
293	lightgreen	BP	GO:0043407	negative regulation of MAP kinase activity	13/1408	66/24215	9.33842e-05	0.00489514	0.00421735	72349/67603/24064/24066/19271/19735/19246/14466/70686/319520/101809/114716/235584	13
294	lightgreen	BP	GO:0044270	cellular nitrogen compound catabolic process	38/1408	341/24215	9.65502e-05	0.00502061	0.00432545	17164/74133/69125/104776/18950/67153/14000/18458/67724/57028/12457/22339/66705/69241/68209/66446/58184/110074/433702/80912/22608/66441/207728/236732/22687/18577/75420/239528/214627/53621/213541/112403/226517/12495/50755/14853/332397/192160	38
295	lightgreen	BP	GO:0071901	negative regulation of protein serine/threonine kinase activity	17/1408	104/24215	0.000100459	0.00518242	0.00446486	72349/67603/24064/12575/24066/19271/19735/19246/14466/70686/11819/319520/19087/101809/71059/114716/235584	17
296	lightgreen	CC	GO:0098793	presynapse	40/1408	367/24215	0.000104094	0.00532766	0.00458999	30785/20615/20527/11769/76709/11972/22318/108800/94090/12919/22334/20975/108100/224624/20353/19275/72160/13167/229706/22249/109648/16783/77116/13489/12217/12669/382018/26891/268345/20964/210274/16526/16494/12495/18386/18212/15893/20743/56461/328778	40
297	lightgreen	BP	GO:0007045	cell-substrate adherens junction assembly	13/1408	67/24215	0.000109766	0.00553085	0.00476504	17387/109711/13829/18606/22339/19271/18186/68606/16410/17127/108911/13640/19229	13
298	lightgreen	BP	GO:0048041	focal adhesion assembly	13/1408	67/24215	0.000109766	0.00553085	0.00476504	17387/109711/13829/18606/22339/19271/18186/68606/16410/17127/108911/13640/19229	13
299	lightgreen	MF	GO:0004521	endoribonuclease activity	11/1408	50/24215	0.00011281	0.00564049	0.0048595	67153/14000/67724/94223/212442/69163/74097/239528/114615/117109/223642	11
300	lightgreen	MF	GO:0031267	small GTPase binding	42/1408	394/24215	0.000116373	0.00577423	0.00497472	74204/56149/26395/19305/14567/54411/117600/260302/110596/544963/71704/19387/24001/19765/13367/225870/14163/56715/75695/70727/73341/74766/217201/98402/56488/70435/226089/269608/108911/75665/245049/52850/192232/104252/78618/57778/76089/216363/75547/17356/102058/214230	42
301	lightgreen	BP	GO:0097479	synaptic vesicle localization	20/1408	136/24215	0.000117907	0.00580603	0.00500212	20615/20405/18457/19164/22318/108800/94090/80976/54524/22249/11938/14183/382018/20964/17828/73689/110058/224671/60510/20743	20
302	lightgreen	BP	GO:0006914	autophagy	39/1408	357/24215	0.000120238	0.00583246	0.00502489	20615/26395/75909/108083/19164/56480/76983/69635/20620/224630/18145/66840/117150/73674/66615/77040/240752/386649/14466/54170/12795/56505/67773/67391/98402/211134/68728/229722/217695/105193/208643/13000/225020/224647/72607/67727/15289/74374/68441	39
303	lightgreen	BP	GO:0061919	process utilizing autophagic mechanism	39/1408	357/24215	0.000120238	0.00583246	0.00502489	20615/26395/75909/108083/19164/56480/76983/69635/20620/224630/18145/66840/117150/73674/66615/77040/240752/386649/14466/54170/12795/56505/67773/67391/98402/211134/68728/229722/217695/105193/208643/13000/225020/224647/72607/67727/15289/74374/68441	39
304	lightgreen	BP	GO:0045943	positive regulation of transcription from RNA polymerase I promoter	7/1408	21/24215	0.000124978	0.0059644	0.00513856	21429/73674/270627/17872/320595/11911/217995	7
305	lightgreen	MF	GO:0004725	protein tyrosine phosphatase activity	16/1408	96/24215	0.000125836	0.0059644	0.00513856	72349/26395/53332/56405/67603/19271/19262/19246/19248/319520/77116/237860/545622/252864/11431/235584	16
306	lightgreen	BP	GO:0090305	nucleic acid phosphodiester bond hydrolysis	18/1408	116/24215	0.000126814	0.0059644	0.00513856	69920/73736/67724/66446/212442/69163/22590/433702/66899/74097/213895/215194/239528/114615/112403/83410/50755/70044	18
307	lightgreen	MF	GO:0140101	catalytic activity, acting on a tRNA	18/1408	116/24215	0.000126814	0.0059644	0.00513856	60507/244141/70791/52686/28114/110960/67724/68833/74097/353172/54632/66369/102436/98685/71941/98258/117109/211064	18
308	lightgreen	BP	GO:0019439	aromatic compound catabolic process	39/1408	358/24215	0.000127546	0.0059644	0.00513856	17164/74133/69125/18950/67153/14000/18458/67724/57028/12457/22339/66705/69241/68209/17161/66446/58184/110074/433702/80912/22608/66441/14085/207728/236732/22687/18577/75420/239528/214627/53621/213541/112403/226517/12495/50755/14853/332397/192160	39
309	lightgreen	BP	GO:0050808	synapse organization	33/1408	285/24215	0.000131747	0.00607933	0.00523758	18591/20615/13004/26364/83945/104156/19164/12295/319613/99633/13841/22249/52163/14183/14712/58235/13489/270190/12217/382018/210274/228880/216028/104027/208643/396184/13640/243312/192198/243499/18212/74342/20743	33
310	lightgreen	CC	GO:0032040	small-subunit processome	9/1408	35/24215	0.000131875	0.00607933	0.00523758	73736/68966/27993/110816/269470/75416/217995/52705/65961	9
311	lightgreen	BP	GO:0031345	negative regulation of cell projection organization	24/1408	181/24215	0.000137901	0.00627075	0.00540249	14025/20615/19089/27369/14567/19164/18208/20620/24064/13196/18186/26921/13841/14168/17758/380711/11845/237847/12569/70369/269295/76089/216363/240057	24
312	lightgreen	CC	GO:0044665	MLL1/2 complex	8/1408	28/24215	0.000139671	0.00627075	0.00540249	80886/140858/56505/67773/270627/228980/225280/67772	8
313	lightgreen	CC	GO:0071339	MLL1 complex	8/1408	28/24215	0.000139671	0.00627075	0.00540249	80886/140858/56505/67773/270627/228980/225280/67772	8
314	lightgreen	BP	GO:0071900	regulation of protein serine/threonine kinase activity	43/1408	410/24215	0.000139886	0.00627075	0.00540249	12444/18591/72349/26395/26407/26397/67603/19164/217410/21809/24064/12575/15516/22339/12005/24066/19271/19735/19246/14466/56036/70686/52163/11819/319520/211770/19087/71751/26390/13197/101809/20416/71059/114716/235584/319955/19229/76089/75547/17171/56742/12443/72699	43
315	lightgreen	BP	GO:0072657	protein localization to membrane	45/1408	436/24215	0.000143219	0.00637619	0.00549333	53310/54409/14275/83945/19305/76709/52028/104156/14567/140740/12295/22318/76260/18222/13829/66053/18145/56715/224624/66615/226849/13830/75695/81896/21937/22141/14168/67398/332175/70423/52588/228880/11845/98496/238331/12569/235281/192198/243499/76089/216363/240057/50918/56461/328778	45
316	lightgreen	BP	GO:0018105	peptidyl-serine phosphorylation	36/1408	323/24215	0.000145009	0.00641198	0.00552417	18591/17776/215303/17164/58231/56480/55984/20620/13829/24064/27373/29857/20112/22339/12005/12675/18682/17131/58184/68606/13175/17346/17165/207565/52163/270627/546071/245038/224860/17872/208643/12569/18386/26416/18212/17974	36
317	lightgreen	BP	GO:0006402	mRNA catabolic process	24/1408	182/24215	0.000150257	0.00659914	0.00568542	17164/74133/69125/18458/12457/22339/69241/66446/58184/433702/80912/22608/66441/236732/75420/239528/214627/53621/213541/112403/226517/14853/332397/192160	24
318	lightgreen	BP	GO:0006904	vesicle docking involved in exocytosis	9/1408	36/24215	0.000166825	0.00723475	0.00623301	18457/76983/104886/20912/22249/382018/212986/102058/328778	9
319	lightgreen	BP	GO:0048489	synaptic vesicle transport	19/1408	129/24215	0.000169182	0.00723475	0.00623301	20615/20405/18457/19164/22318/108800/94090/80976/54524/22249/11938/14183/382018/17828/73689/110058/224671/60510/20743	19
320	lightgreen	BP	GO:0097480	establishment of synaptic vesicle localization	19/1408	129/24215	0.000169182	0.00723475	0.00623301	20615/20405/18457/19164/22318/108800/94090/80976/54524/22249/11938/14183/382018/17828/73689/110058/224671/60510/20743	19
321	lightgreen	BP	GO:1903322	positive regulation of protein modification by small protein conjugation or removal	19/1408	129/24215	0.000169182	0.00723475	0.00623301	83945/231600/216080/67245/217410/71816/67819/12005/65113/17131/208727/109331/93836/211770/106042/102323/22195/105193/19229	19
322	lightgreen	MF	GO:0045296	cadherin binding	34/1408	302/24215	0.000180671	0.00767557	0.0066128	13855/13726/20405/81489/239719/18301/19164/56421/18222/13196/19387/15516/21873/13728/108100/108147/16978/227737/66691/19246/56505/21872/72590/208643/12569/54132/98258/50875/53860/16828/223255/20743/17356/214230	34
323	lightgreen	BP	GO:0099003	vesicle-mediated transport in synapse	19/1408	130/24215	0.000187523	0.00791495	0.00681904	20615/20405/18457/19164/22318/108800/94090/80976/54524/22249/11938/14183/382018/17828/73689/110058/224671/60510/20743	19
324	lightgreen	BP	GO:0010977	negative regulation of neuron projection development	21/1408	152/24215	0.000198181	0.00831081	0.00716008	14025/20615/19089/27369/14567/19164/18208/20620/13196/18186/26921/13841/14168/380711/11845/237847/12569/70369/269295/76089/240057	21
325	lightgreen	MF	GO:0031624	ubiquitin conjugating enzyme binding	9/1408	37/24215	0.00020916	0.00870499	0.00749969	68718/108089/71816/30945/19822/102323/244421/70797/268291	9
326	lightgreen	BP	GO:0043618	regulation of transcription from RNA polymerase II promoter in response to stress	10/1408	45/24215	0.000210259	0.00870499	0.00749969	81489/18024/22339/13198/270627/22346/13653/17872/11911/17974	10
327	lightgreen	BP	GO:2000232	regulation of rRNA processing	5/1408	11/24215	0.000226892	0.00933416	0.00804174	66138/71340/67045/73674/217995	5
328	lightgreen	BP	GO:0051493	regulation of cytoskeleton organization	46/1408	459/24215	0.000238369	0.00969618	0.00835364	54141/76709/56275/14219/76260/18080/21809/13039/544963/20620/13829/20401/57028/13367/13728/108100/18186/68606/18484/19735/74192/16765/19822/56378/14168/73420/22003/17127/235661/78798/193385/237860/68810/104027/67254/11845/104252/320472/12569/13640/50875/19229/75547/17974/50918/56742	46
329	lightgreen	BP	GO:1903311	regulation of mRNA metabolic process	25/1408	199/24215	0.000238675	0.00969618	0.00835364	54624/20815/17164/67996/69125/664883/18458/12457/22339/109331/433702/80912/22608/12537/108014/236732/19655/93686/75420/239528/19656/213541/67040/269966/332397	25
330	lightgreen	MF	GO:0140030	modification-dependent protein binding	18/1408	122/24215	0.000242948	0.00980846	0.00845037	22385/269610/66505/74022/12648/140858/22791/71735/67773/270627/241764/228880/116848/320595/26356/67772/15925/105246	18
331	lightgreen	BP	GO:0030031	cell projection assembly	47/1408	473/24215	0.000249307	0.010003	0.008618	18591/76709/52028/56455/66061/12808/66910/18208/76260/21809/13829/13196/20401/68708/68642/14163/27205/18186/208727/140858/75695/12589/319974/81896/20399/73341/14894/17758/75769/66994/195208/193385/237860/67661/228880/108911/217935/11845/104252/277939/53860/76089/216363/17974/381738/72421/64009	47
332	lightgreen	BP	GO:0010771	negative regulation of cell morphogenesis involved in differentiation	14/1408	82/24215	0.000251961	0.0100475	0.00865633	14025/14567/19164/18208/13829/18186/13841/14168/108911/12569/13640/60595/76089/240057	14
333	lightgreen	BP	GO:0021537	telencephalon development	28/1408	235/24215	0.000256655	0.0101422	0.00873787	19305/52028/19164/15902/15228/76260/18080/18222/15904/54713/18424/18186/13167/16975/20602/14168/13489/75420/67254/237847/58208/12569/269295/18212/18223/320165/17356/20674	28
334	lightgreen	CC	GO:0030133	transport vesicle	31/1408	271/24215	0.000257455	0.0101422	0.00873787	30785/20615/20527/11769/18457/116701/11972/22318/108800/94090/22334/224624/20353/72160/13167/80976/229706/16783/77116/74766/13489/26891/69162/20964/17828/218811/12495/15893/54526/20743/328778	31
335	lightgreen	MF	GO:0003725	double-stranded RNA binding	13/1408	73/24215	0.000269937	0.0105248	0.0090675	23992/109711/14000/320007/94223/15516/69163/230734/66369/239528/20853/13681/15289	13
336	lightgreen	CC	GO:0005635	nuclear envelope	40/1408	384/24215	0.000270406	0.0105248	0.0090675	12444/56149/13726/20852/98386/21428/19164/64050/11744/19387/68194/68050/224630/18145/226747/11545/30934/22174/22608/22791/72399/71720/56284/212531/17127/269470/105513/210106/68539/106042/56488/70699/380711/320595/380664/11548/67442/269966/192160/64009	40
337	lightgreen	BP	GO:0051961	negative regulation of nervous system development	35/1408	322/24215	0.00028785	0.011137	0.009595	20682/14025/20615/19089/27369/14567/19164/15902/18208/15228/15904/20620/54713/13196/94185/225164/18186/26921/13841/81896/14168/77116/380711/15213/242748/67254/11845/237847/12569/235402/70369/269295/76089/240057/20674	35
338	lightgreen	BP	GO:0006984	ER-nucleus signaling pathway	8/1408	31/24215	0.000303318	0.0116661	0.0100508	18024/226144/13198/19246/11938/244373/11911/17974	8
339	lightgreen	BP	GO:0051438	regulation of ubiquitin-protein transferase activity	10/1408	47/24215	0.000306974	0.0117372	0.0101121	19164/217410/12005/17131/211770/102323/22195/70369/100503670/65019	10
340	lightgreen	BP	GO:1901888	regulation of cell junction assembly	13/1408	74/24215	0.000310274	0.011794	0.010161	17387/11421/13829/18606/22339/83814/19271/18186/68606/17127/108911/13640/76089	13
341	lightgreen	BP	GO:0032984	macromolecular complex disassembly	24/1408	191/24215	0.00031384	0.0118602	0.0102181	20615/20405/76709/108853/20595/13829/20401/57028/14466/16765/14168/73420/22003/78798/320878/67254/101612/18627/50875/67727/74374/65019/14853/72699	24
342	lightgreen	BP	GO:0090502	RNA phosphodiester bond hydrolysis, endonucleolytic	7/1408	24/24215	0.000318959	0.011984	0.0103247	73736/67724/212442/69163/74097/213895/215194	7
343	lightgreen	BP	GO:0006413	translational initiation	16/1408	104/24215	0.000325773	0.0121248	0.0104459	224045/20181/69241/433702/108067/17346/209354/56347/239528/213541/17872/208643/27979/13681/17974/211064	16
344	lightgreen	BP	GO:0006446	regulation of translational initiation	11/1408	56/24215	0.000326436	0.0121248	0.0104459	20181/69241/433702/17346/239528/213541/17872/208643/27979/17974/211064	11
345	lightgreen	BP	GO:0120032	regulation of plasma membrane bounded cell projection assembly	22/1408	169/24215	0.000333963	0.0122655	0.0105672	76709/56455/66061/12808/21809/13829/27205/18186/208727/319974/17758/75769/195208/193385/237860/228880/108911/11845/104252/53860/216363/64009	22
346	lightgreen	BP	GO:0120031	plasma membrane bounded cell projection assembly	46/1408	466/24215	0.000333999	0.0122655	0.0105672	76709/52028/56455/66061/12808/66910/18208/76260/21809/13829/13196/20401/68708/68642/14163/27205/18186/208727/140858/75695/12589/319974/81896/20399/73341/14894/17758/75769/66994/195208/193385/237860/67661/228880/108911/217935/11845/104252/277939/53860/76089/216363/17974/381738/72421/64009	46
347	lightgreen	CC	GO:0005759	mitochondrial matrix	29/1408	251/24215	0.00033899	0.0123788	0.0106648	66108/21780/83945/64658/216767/57837/22334/67840/226153/212442/69163/69821/21915/76263/381760/56284/66493/207728/52443/110842/64655/27395/118451/52064/216456/20917/11364/233870/15511	29
348	lightgreen	BP	GO:0035196	production of miRNAs involved in gene silencing by miRNA	9/1408	40/24215	0.000392758	0.0142329	0.0122622	23992/26395/14000/94223/433702/80912/20602/239528/83701	9
349	lightgreen	BP	GO:0060491	regulation of cell projection assembly	22/1408	171/24215	0.000394142	0.0142329	0.0122622	76709/56455/66061/12808/21809/13829/27205/18186/208727/319974/17758/75769/195208/193385/237860/228880/108911/11845/104252/53860/216363/64009	22
350	lightgreen	BP	GO:0045598	regulation of fat cell differentiation	18/1408	127/24215	0.000401846	0.014431	0.0124328	19015/71660/58231/217410/15902/15904/12457/22339/12005/13198/20602/21804/50722/17127/210029/225791/26416/235320	18
351	lightgreen	BP	GO:0007044	cell-substrate junction assembly	13/1408	76/24215	0.000406517	0.0145185	0.0125082	17387/109711/13829/18606/22339/19271/18186/68606/16410/17127/108911/13640/19229	13
352	lightgreen	BP	GO:0051893	regulation of focal adhesion assembly	10/1408	49/24215	0.00043827	0.0154824	0.0133387	17387/13829/18606/22339/19271/18186/68606/17127/108911/13640	10
353	lightgreen	BP	GO:0090109	regulation of cell-substrate junction assembly	10/1408	49/24215	0.00043827	0.0154824	0.0133387	17387/13829/18606/22339/19271/18186/68606/17127/108911/13640	10
354	lightgreen	BP	GO:0050803	regulation of synapse structure or activity	20/1408	150/24215	0.000446281	0.0156801	0.013509	13004/26364/104156/319613/99633/13841/52163/58235/13489/270190/228880/216028/208643/396184/13640/192198/243499/18212/74342/240057	20
355	lightgreen	BP	GO:0046847	filopodium assembly	11/1408	58/24215	0.000448715	0.0156809	0.0135097	76709/21809/13829/20401/14163/18186/75769/193385/228880/11845/216363	11
356	lightgreen	BP	GO:0031098	stress-activated protein kinase signaling cascade	30/1408	268/24215	0.000463427	0.0161084	0.013878	72349/26395/26407/17164/58231/26397/14219/66505/22339/12005/227154/26921/20353/59041/19246/59009/211770/270190/71751/26390/399510/65106/13197/140577/252864/26416/319955/19229/223255/214230	30
357	lightgreen	BP	GO:0031050	dsRNA fragmentation	9/1408	41/24215	0.000477526	0.0164229	0.0141489	23992/26395/14000/94223/433702/80912/20602/239528/83701	9
358	lightgreen	BP	GO:0070918	production of small RNA involved in gene silencing by RNA	9/1408	41/24215	0.000477526	0.0164229	0.0141489	23992/26395/14000/94223/433702/80912/20602/239528/83701	9
359	lightgreen	BP	GO:1902903	regulation of supramolecular fiber organization	33/1408	306/24215	0.000486388	0.0166396	0.0143356	76709/19164/14219/76260/18080/21809/544963/13829/20401/57028/108100/18186/68606/19735/74192/16765/56378/14168/22003/17127/78798/237860/104027/67254/11845/104252/320472/50875/19229/75547/17974/50918/56742	33
360	lightgreen	BP	GO:0043241	protein complex disassembly	21/1408	163/24215	0.000518633	0.0175918	0.015156	20615/20405/76709/108853/20595/13829/20401/57028/14466/16765/14168/73420/22003/78798/320878/67254/18627/50875/67727/74374/14853	21
361	lightgreen	BP	GO:0043620	regulation of DNA-templated transcription in response to stress	10/1408	50/24215	0.000519636	0.0175918	0.015156	81489/18024/22339/13198/270627/22346/13653/17872/11911/17974	10
362	lightgreen	MF	GO:0004540	ribonuclease activity	15/1408	98/24215	0.000522993	0.0176137	0.0151749	69125/67153/14000/67724/94223/12457/212442/69163/74097/239528/114615/226517/229504/117109/223642	15
363	lightgreen	BP	GO:0043405	regulation of MAP kinase activity	31/1408	283/24215	0.000545334	0.0182715	0.0157416	18591/72349/26395/26407/26397/67603/19164/217410/21809/24064/22339/12005/24066/19271/19735/19246/14466/70686/319520/211770/71751/26390/13197/101809/20416/114716/235584/319955/19229/75547/72699	31
364	lightgreen	MF	GO:0019206	nucleoside kinase activity	5/1408	13/24215	0.000573033	0.0189072	0.0162893	22245/27369/80914/229949/68556	5
365	lightgreen	MF	GO:0033549	MAP kinase phosphatase activity	5/1408	13/24215	0.000573033	0.0189072	0.0162893	72349/56405/67603/319520/235584	5
366	lightgreen	BP	GO:0090069	regulation of ribosome biogenesis	5/1408	13/24215	0.000573033	0.0189072	0.0162893	66138/71340/67045/73674/217995	5
367	lightgreen	BP	GO:0045786	negative regulation of cell cycle	42/1408	425/24215	0.000579178	0.0190065	0.0163748	24100/240843/26395/56275/231600/17164/12952/68067/15902/21981/28114/20620/67153/29857/12575/20112/15516/17685/13198/50915/12795/68592/19891/72772/11787/14453/11819/14183/72284/66131/17127/235661/193385/13197/545622/71059/12569/26416/68755/12443/65019/20674	42
368	lightgreen	CC	GO:0008021	synaptic vesicle	22/1408	176/24215	0.000587739	0.0190065	0.0163748	30785/20615/20527/11972/22318/108800/94090/22334/224624/20353/72160/13167/229706/16783/77116/13489/26891/20964/12495/15893/20743/328778	22
369	lightgreen	BP	GO:0050770	regulation of axonogenesis	22/1408	176/24215	0.000587739	0.0190065	0.0163748	14025/26395/14567/19164/18208/18080/54713/22339/13728/18186/59041/13841/14168/67095/237860/217692/12569/13640/18377/320563/18212/240057	22
370	lightgreen	BP	GO:1902905	positive regulation of supramolecular fiber organization	22/1408	176/24215	0.000587739	0.0190065	0.0163748	76709/19164/14219/18080/21809/544963/57028/108100/18186/68606/19735/74192/56378/22003/17127/104027/11845/104252/320472/19229/17974/56742	22
371	lightgreen	BP	GO:0016570	histone modification	42/1408	426/24215	0.000607353	0.0195435	0.0168375	22385/54624/13433/269610/56275/84505/64050/69612/27374/22339/193796/71041/20591/68606/208727/140858/76246/109331/71148/18600/319974/66979/56505/381813/67773/270627/56397/217864/20937/228880/116848/71458/320595/71952/74026/104263/30941/234135/18627/52690/107392/57741	42
372	lightgreen	BP	GO:1902115	regulation of organelle assembly	21/1408	165/24215	0.000610367	0.0195438	0.0168377	54141/76709/56275/56455/66061/108083/76983/20620/13196/117150/19822/73420/17758/195208/193385/229722/20239/225020/53860/75547/64009	21
373	lightgreen	CC	GO:0044306	neuron projection terminus	24/1408	200/24215	0.000617411	0.0196724	0.0169485	11769/76709/11972/22318/12919/20975/101513/108100/19275/22249/109648/20284/13489/12217/12669/382018/268345/20964/16526/16494/396184/18386/18212/56461	24
374	lightgreen	BP	GO:0051056	regulation of small GTPase mediated signal transduction	27/1408	236/24215	0.000621742	0.0197138	0.0169842	244668/26395/110596/71704/24064/20401/24001/14163/56715/18186/78255/16765/319974/70727/73341/68178/193385/50753/75687/380711/75104/269608/217692/11845/11548/75547/240057	27
375	lightgreen	MF	GO:0003714	transcription corepressor activity	22/1408	177/24215	0.000635093	0.0200393	0.0172647	14025/22294/81489/12398/21885/66505/15260/27374/21888/13198/208727/20602/20893/93686/106931/217864/12396/71458/239099/231986/12443/57741	22
376	lightgreen	CC	GO:0043197	dendritic spine	21/1408	166/24215	0.000661287	0.0207651	0.0178899	76709/109711/50997/13196/108100/97387/77116/13489/114301/211134/210274/241638/228880/217692/104027/12569/192198/140492/18212/19229/64009	21
377	lightgreen	BP	GO:0050768	negative regulation of neurogenesis	32/1408	299/24215	0.000669259	0.0208962	0.0180029	20682/14025/20615/19089/27369/14567/19164/15902/18208/15228/15904/20620/54713/13196/225164/18186/26921/13841/14168/380711/15213/242748/67254/11845/237847/12569/235402/70369/269295/76089/240057/20674	32
378	lightgreen	BP	GO:1905037	autophagosome organization	14/1408	90/24215	0.000671893	0.0208962	0.0180029	108083/19164/76983/66840/117150/66615/77040/240752/386649/14466/68728/229722/225020/67727	14
379	lightgreen	BP	GO:0042063	gliogenesis	31/1408	287/24215	0.000690669	0.0212239	0.0182852	18591/20682/17936/224045/26395/104156/19164/15902/11484/15228/15904/18424/17181/18606/27374/94185/19271/17937/13167/19262/16975/108067/209354/252864/67254/20238/12569/235402/18377/18212/17356	31
380	lightgreen	MF	GO:0019205	nucleobase-containing compound kinase activity	9/1408	43/24215	0.000692226	0.0212239	0.0182852	53310/22245/27369/22169/18103/21915/80914/229949/68556	9
381	lightgreen	MF	GO:0044390	ubiquitin-like protein conjugating enzyme binding	9/1408	43/24215	0.000692226	0.0212239	0.0182852	68718/108089/71816/30945/19822/102323/244421/70797/268291	9
382	lightgreen	BP	GO:0048545	response to steroid hormone	28/1408	250/24215	0.000698169	0.0212239	0.0182852	19015/26395/20181/12952/21809/18145/58184/11545/17979/14466/18600/11819/270627/66663/11928/93686/16601/20608/69790/22195/50996/20606/11548/104263/67040/18212/75547/15289	28
383	lightgreen	CC	GO:1902555	endoribonuclease complex	7/1408	27/24215	0.000702021	0.0212239	0.0182852	23992/14000/67724/94223/74097/239528/117109	7
384	lightgreen	CC	GO:1905348	endonuclease complex	7/1408	27/24215	0.000702021	0.0212239	0.0182852	23992/14000/67724/94223/74097/239528/117109	7
385	lightgreen	BP	GO:1903391	regulation of adherens junction organization	10/1408	52/24215	0.000720071	0.0216688	0.0186685	17387/13829/18606/22339/19271/18186/68606/17127/108911/13640	10
386	lightgreen	BP	GO:0097193	intrinsic apoptotic signaling pathway	31/1408	288/24215	0.000731931	0.0218301	0.0188075	23992/26395/18024/81535/21981/22334/18950/106298/12575/19765/17685/74126/13198/68606/59041/11545/19246/22590/66593/21937/68539/65106/11911/70369/215693/57896/319955/50755/223255/17974/57741	31
387	lightgreen	BP	GO:0000462	maturation of SSU-rRNA from tricistronic rRNA transcript (SSU-rRNA, 5.8S rRNA, LSU-rRNA)	8/1408	35/24215	0.000735507	0.0218301	0.0188075	73736/68966/213895/110816/215194/217995/52705/65961	8
388	lightgreen	BP	GO:0009163	nucleoside biosynthetic process	8/1408	35/24215	0.000735507	0.0218301	0.0188075	22245/18103/18950/68833/80914/98258/23918/68556	8
389	lightgreen	BP	GO:0022411	cellular component disassembly	35/1408	339/24215	0.000741966	0.0219217	0.0188864	20615/20405/76709/108853/21809/20595/13829/20401/57028/66840/107338/73674/66615/14466/12795/16765/18600/56505/14168/67391/73420/22003/78798/320878/67254/13000/101612/18627/50875/67727/74374/65019/14853/102058/72699	35
390	lightgreen	MF	GO:0017016	Ras GTPase binding	38/1408	378/24215	0.000750411	0.0220709	0.0190149	74204/26395/14567/54411/117600/110596/544963/71704/19387/24001/19765/13367/225870/14163/56715/70727/73341/74766/217201/98402/56488/70435/226089/269608/108911/75665/245049/52850/192232/104252/78618/57778/76089/216363/75547/17356/102058/214230	38
391	lightgreen	BP	GO:0045444	fat cell differentiation	26/1408	227/24215	0.000763076	0.0222541	0.0191727	19015/52028/71660/58231/71371/217410/15902/76260/104776/15904/106326/12457/22339/12005/13198/19735/20602/21804/50722/17127/210029/225791/26416/18627/235320/12443	26
392	lightgreen	BP	GO:0006612	protein targeting to membrane	13/1408	81/24215	0.000763485	0.0222541	0.0191727	14275/19305/76709/14567/140740/12295/13829/56715/66615/13830/67398/12569/216363	13
393	lightgreen	BP	GO:0030900	forebrain development	37/1408	367/24215	0.000829417	0.0240679	0.0207354	269610/19305/52028/239719/19164/15902/15228/76260/18080/18222/15904/54713/18424/12005/18186/13167/22174/13175/16975/20602/11819/14183/14168/13489/75420/223701/67254/237847/58208/12569/269295/18212/76089/18223/320165/17356/20674	37
394	lightgreen	CC	GO:0044309	neuron spine	21/1408	169/24215	0.000836721	0.0241719	0.020825	76709/109711/50997/13196/108100/97387/77116/13489/114301/211134/210274/241638/228880/217692/104027/12569/192198/140492/18212/19229/64009	21
395	lightgreen	CC	GO:0099568	cytoplasmic region	30/1408	278/24215	0.000847617	0.0243061	0.0209406	13726/26395/56455/109711/19164/14219/12808/13829/319613/19387/20401/12005/65113/13728/108100/12331/14183/12217/382018/233071/12741/245049/11845/60595/53860/19229/75547/20743/50918/102058	30
396	lightgreen	BP	GO:0010801	negative regulation of peptidyl-threonine phosphorylation	5/1408	14/24215	0.000848842	0.0243061	0.0209406	13829/24064/17131/114716/208643	5
397	lightgreen	BP	GO:0072528	pyrimidine-containing compound biosynthetic process	7/1408	28/24215	0.000889471	0.0253577	0.0218467	22245/22169/18103/21915/80914/110074/68556	7
398	lightgreen	BP	GO:0000184	nuclear-transcribed mRNA catabolic process, nonsense-mediated decay	8/1408	36/24215	0.000897988	0.0253779	0.021864	74133/18458/433702/66441/75420/226517/14853/192160	8
399	lightgreen	CC	GO:1902562	H4 histone acetyltransferase complex	8/1408	36/24215	0.000897988	0.0253779	0.021864	64050/140858/66979/56505/67773/56397/108946/74026	8
400	lightgreen	MF	GO:0047485	protein N-terminus binding	17/1408	125/24215	0.000926347	0.0260661	0.0224569	26395/19305/76983/80906/11545/17979/19891/20602/22003/382018/13197/20937/228880/11845/13000/319955/60595	17
401	lightgreen	BP	GO:0071875	adrenergic receptor signaling pathway	6/1408	21/24215	0.000973203	0.0269973	0.0232592	11515/19735/11550/11548/76089/75547	6
402	lightgreen	BP	GO:0050773	regulation of dendrite development	21/1408	171/24215	0.000974801	0.0269973	0.0232592	14025/170728/19164/12808/18222/20620/13196/108100/16975/17165/52163/211134/241638/228880/217692/11845/12569/18212/76089/18223/64009	21
403	lightgreen	BP	GO:0000245	spliceosomal complex assembly	9/1408	45/24215	0.000979792	0.0269973	0.0232592	20815/67996/20222/66978/74200/433702/57905/19655/19656	9
404	lightgreen	BP	GO:0048713	regulation of oligodendrocyte differentiation	9/1408	45/24215	0.000979792	0.0269973	0.0232592	15902/11484/15904/18606/27374/94185/19262/252864/235402	9
405	lightgreen	BP	GO:0048278	vesicle docking	10/1408	54/24215	0.000980208	0.0269973	0.0232592	18457/76983/104886/20912/22249/382018/67727/212986/102058/328778	10
406	lightgreen	BP	GO:0090407	organophosphate biosynthetic process	45/1408	477/24215	0.00099722	0.0273296	0.0235455	18591/54409/19015/26395/11515/212627/22169/104111/18103/68087/75678/218442/18950/56176/320951/68262/13139/108147/21915/240752/11545/80914/110074/12331/192185/353172/207728/102247/52815/13489/74450/21871/229949/66459/98496/12495/228859/15551/214932/19229/69718/225651/23918/56738/17171	45
407	lightgreen	MF	GO:0019902	phosphatase binding	23/1408	195/24215	0.00100489	0.0273296	0.0235455	53310/20852/20405/17776/12952/12874/22031/78887/19246/19891/97387/72590/17127/384783/20853/17872/20416/226517/207393/243312/243819/26416/67727	23
408	lightgreen	CC	GO:0070382	exocytic vesicle	23/1408	195/24215	0.00100489	0.0273296	0.0235455	30785/20615/20527/11972/22318/108800/94090/22334/224624/20353/72160/13167/229706/16783/77116/13489/26891/20964/12495/15893/54526/20743/328778	23
409	lightgreen	BP	GO:0006399	tRNA metabolic process	20/1408	160/24215	0.00102067	0.0276433	0.0238157	60507/244141/70791/52686/28114/110960/67724/66446/72085/230734/74097/353172/54632/66369/102436/114615/98685/71941/117109/211064	20
410	lightgreen	BP	GO:0048511	rhythmic process	32/1408	307/24215	0.00104365	0.0281481	0.0242507	224045/12952/15902/15904/27373/11504/12457/27374/22339/12234/20591/18143/19275/22174/30953/20893/12426/13489/16601/381677/21847/13653/228980/20937/11911/195646/12569/15465/232087/18212/18627/224671	32
411	lightgreen	MF	GO:0015485	cholesterol binding	8/1408	37/24215	0.00108801	0.0290435	0.0250221	54200/59045/18145/226144/20652/71720/244373/228983	8
412	lightgreen	BP	GO:1901659	glycosyl compound biosynthetic process	8/1408	37/24215	0.00108801	0.0290435	0.0250221	22245/18103/18950/68833/80914/98258/23918/68556	8
413	lightgreen	MF	GO:0002039	p53 binding	12/1408	74/24215	0.00109472	0.0290435	0.0250221	77976/12005/53325/109331/22608/12795/17165/270627/215693/57896/67772/57741	12
414	lightgreen	BP	GO:0009142	nucleoside triphosphate biosynthetic process	12/1408	74/24215	0.00109472	0.0290435	0.0250221	26395/22169/18103/18950/21915/11545/52815/21871/229949/98496/12495/23918	12
415	lightgreen	BP	GO:0046426	negative regulation of JAK-STAT cascade	10/1408	55/24215	0.00113655	0.0299091	0.0257679	216233/22346/230514/216028/237847/396184/192198/269295/243499/74342	10
416	lightgreen	BP	GO:1904893	negative regulation of STAT cascade	10/1408	55/24215	0.00113655	0.0299091	0.0257679	216233/22346/230514/216028/237847/396184/192198/269295/243499/74342	10
417	lightgreen	BP	GO:0051489	regulation of filopodium assembly	9/1408	46/24215	0.00115614	0.0303021	0.0261064	76709/21809/13829/18186/75769/193385/228880/11845/216363	9
418	lightgreen	BP	GO:0016571	histone methylation	17/1408	128/24215	0.0012106	0.0315165	0.0271527	54624/13433/269610/84505/27374/193796/140858/76246/109331/319974/381813/20937/116848/71458/104263/234135/52690	17
419	lightgreen	BP	GO:0021954	central nervous system neuron development	13/1408	85/24215	0.00121217	0.0315165	0.0271527	15228/18080/110596/54713/18186/13175/14183/13489/270190/235402/18212/76089/332397	13
420	lightgreen	BP	GO:0016079	synaptic vesicle exocytosis	12/1408	75/24215	0.00123549	0.0318679	0.0274554	20615/19164/22318/94090/80976/54524/22249/11938/382018/110058/60510/20743	12
421	lightgreen	BP	GO:0140029	exocytic process	12/1408	75/24215	0.00123549	0.0318679	0.0274554	20615/18457/19164/76983/104886/13829/20912/22249/382018/212986/102058/328778	12
422	lightgreen	CC	GO:0005774	vacuolar membrane	26/1408	235/24215	0.00126966	0.0326198	0.0281032	11972/59045/75909/13056/19164/215335/114128/56722/18174/15516/76482/18145/240334/73067/77040/14466/54170/14688/16783/77116/20778/21871/66290/67727/74374/68441	26
423	lightgreen	BP	GO:0010770	positive regulation of cell morphogenesis involved in differentiation	20/1408	163/24215	0.00128537	0.0328034	0.0282614	14025/26395/76709/14567/18208/18080/18222/13829/18606/22339/108100/18186/59041/16975/67095/13640/320563/18212/18223/50918	20
424	lightgreen	BP	GO:0006986	response to unfolded protein	14/1408	96/24215	0.0012869	0.0328034	0.0282614	80517/18024/67819/74126/13198/19246/76299/68292/67623/17872/11911/17974/12443/75212	14
425	lightgreen	MF	GO:0008138	protein tyrosine/serine/threonine phosphatase activity	8/1408	38/24215	0.0013088	0.0331019	0.0285186	72349/56405/67603/80915/319520/237860/252864/235584	8
426	lightgreen	BP	GO:0035924	cellular response to vascular endothelial growth factor stimulus	8/1408	38/24215	0.0013088	0.0331019	0.0285186	18591/54409/17164/22339/18186/13655/240185/26416	8
427	lightgreen	MF	GO:0042393	histone binding	22/1408	187/24215	0.00132214	0.0333096	0.0286975	22385/269610/271305/66505/13039/74022/12648/140858/109331/22791/71735/67773/270627/241764/228880/116848/320595/26356/67772/101612/105246/57741	22
428	lightgreen	CC	GO:0005813	centrosome	44/1408	471/24215	0.00136909	0.0343594	0.0296019	259279/22294/13726/54141/70573/52028/56698/56455/11972/66061/18024/17164/19364/19164/74477/76260/18080/20620/30945/78887/225164/17131/71710/70470/12795/75695/12589/73420/235661/19087/20501/66994/83679/380711/75665/225745/217935/11911/277939/211660/73689/98258/216363/228730	44
429	lightgreen	BP	GO:0048668	collateral sprouting	7/1408	30/24215	0.00138119	0.0344622	0.0296905	14025/12808/18080/13841/14168/13640/18377	7
430	lightgreen	BP	GO:0006635	fatty acid beta-oxidation	11/1408	66/24215	0.00138379	0.0344622	0.0296905	19015/19305/18634/23986/93747/13167/15107/110842/384783/11364/102632	11
431	lightgreen	BP	GO:0140053	mitochondrial gene expression	12/1408	76/24215	0.00139093	0.0345077	0.0297297	21780/64658/66084/67840/226153/69163/69821/353172/66493/102436/118451/211064	12
432	lightgreen	MF	GO:0005085	guanyl-nucleotide exchange factor activity	22/1408	188/24215	0.00141708	0.035023	0.0301737	224045/110596/71704/24001/107338/14163/56715/78255/66691/108067/209354/70727/73341/50753/226089/269608/140580/192232/50907/76089/216363/75547	22
433	lightgreen	BP	GO:0032970	regulation of actin filament-based process	34/1408	339/24215	0.00143828	0.0354122	0.030509	76709/14219/76260/21809/13039/544963/13829/20401/57028/108100/18186/68606/18484/74192/16765/56378/11938/14168/22003/17127/11928/237860/104027/11845/104252/320472/319710/12569/13640/50875/19229/75547/17974/50918	34
434	lightgreen	BP	GO:2000278	regulation of DNA biosynthetic process	15/1408	108/24215	0.00145811	0.0357649	0.0308128	18591/26407/12575/15516/67459/227737/22791/17165/20399/21750/214627/16526/21781/214987/19229	15
435	lightgreen	BP	GO:0010506	regulation of autophagy	25/1408	225/24215	0.00146721	0.0358528	0.0308886	26395/108083/56480/76983/69635/20620/18145/117150/73674/14466/54170/12795/56505/67773/98402/211134/68728/229722/208643/13000/225020/72607/15289/74374/68441	25
436	lightgreen	BP	GO:0140056	organelle localization by membrane tethering	10/1408	57/24215	0.00151035	0.0366521	0.0315772	18457/76983/104886/20912/22249/382018/67727/212986/102058/328778	10
437	lightgreen	BP	GO:0051260	protein homooligomerization	34/1408	340/24215	0.0015112	0.0366521	0.0315772	19305/116701/56615/20181/50997/11676/56421/67819/12005/20510/226153/18484/226823/30934/13830/110074/14466/18632/330401/235661/268345/193385/106931/19656/241638/16494/16538/12495/382571/11668/15925/23918/11364/241794	34
438	lightgreen	BP	GO:0009266	response to temperature stimulus	18/1408	142/24215	0.00151699	0.0366559	0.0315804	20480/224045/83945/74011/69241/108067/209354/21804/245688/74100/270190/329910/381677/210029/15551/15939/11364/15511	18
439	lightgreen	BP	GO:0045860	positive regulation of protein kinase activity	40/1408	420/24215	0.00155119	0.0373436	0.0321729	12444/18591/26395/26407/58231/26397/19164/68067/11421/55984/21809/105278/12575/15516/22339/12005/17937/227154/19246/16975/108099/56036/207565/52163/13489/71751/26390/13197/13653/75104/20416/12569/319955/19229/76089/75547/17171/56742/12443/214230	40
440	lightgreen	CC	GO:0060076	excitatory synapse	8/1408	39/24215	0.00156377	0.0374111	0.0322311	108100/14183/12217/382018/243312/192198/18212/74342	8
441	lightgreen	MF	GO:0035257	nuclear hormone receptor binding	17/1408	131/24215	0.00156551	0.0374111	0.0322311	19015/13433/20181/12952/23872/11545/17979/18600/19822/20602/21804/17127/69790/104263/60595/18627/321000	17
442	lightgreen	BP	GO:0016236	macroautophagy	21/1408	178/24215	0.00162317	0.0386469	0.0332958	20615/108083/19164/56480/76983/18145/66840/117150/66615/77040/240752/386649/14466/211134/68728/229722/217695/225020/224647/67727/74374	21
443	lightgreen	MF	GO:0017075	syntaxin-1 binding	6/1408	23/24215	0.00163817	0.0386998	0.0333413	22318/69635/319613/20912/22249/382018	6
444	lightgreen	BP	GO:0021895	cerebral cortex neuron differentiation	6/1408	23/24215	0.00163817	0.0386998	0.0333413	269610/19305/19164/15904/54713/13489	6
445	lightgreen	BP	GO:0050807	regulation of synapse organization	18/1408	143/24215	0.00164325	0.0386998	0.0333413	13004/26364/104156/99633/13841/52163/58235/13489/270190/228880/216028/208643/396184/13640/192198/243499/18212/74342	18
446	lightgreen	BP	GO:0006744	ubiquinone biosynthetic process	5/1408	16/24215	0.00167985	0.0391364	0.0337175	66108/230027/12850/71365/52064	5
447	lightgreen	BP	GO:1901663	quinone biosynthetic process	5/1408	16/24215	0.00167985	0.0391364	0.0337175	66108/230027/12850/71365/52064	5
448	lightgreen	BP	GO:2000059	negative regulation of protein ubiquitination involved in ubiquitin-dependent protein catabolic process	5/1408	16/24215	0.00167985	0.0391364	0.0337175	19164/68833/270627/100503670/65019	5
449	lightgreen	BP	GO:0099504	synaptic vesicle cycle	16/1408	121/24215	0.00174203	0.04044	0.0348406	20615/20405/19164/22318/108800/94090/80976/54524/22249/11938/382018/20964/110058/224671/60510/20743	16
450	lightgreen	CC	GO:0031253	cell projection membrane	28/1408	266/24215	0.00179636	0.0410653	0.0353794	14275/76709/50997/11421/13829/13196/57028/18174/20975/15516/13367/19271/27205/107448/16410/14688/13489/240185/268345/193385/210274/20778/11911/11845/207911/68525/18386/19881	28
451	lightgreen	MF	GO:0008349	MAP kinase kinase kinase kinase activity	4/1408	10/24215	0.00180056	0.0410653	0.0353794	26921/59041/399510/223255	4
452	lightgreen	BP	GO:0036499	PERK-mediated unfolded protein response	4/1408	10/24215	0.00180056	0.0410653	0.0353794	18024/19246/11911/17974	4
453	lightgreen	BP	GO:0098787	mRNA cleavage involved in mRNA processing	4/1408	10/24215	0.00180056	0.0410653	0.0353794	433702/66899/83410/70044	4
454	lightgreen	BP	GO:1905097	regulation of guanyl-nucleotide exchange factor activity	4/1408	10/24215	0.00180056	0.0410653	0.0353794	16765/209354/193385/75687	4
455	lightgreen	CC	GO:0005938	cell cortex	26/1408	241/24215	0.00181985	0.0413603	0.0356335	13726/26395/109711/19164/14219/12808/13829/20401/12005/65113/13728/12331/14183/12217/382018/233071/12741/245049/11845/60595/53860/19229/75547/20743/50918/102058	26
456	lightgreen	MF	GO:0070063	RNA polymerase binding	9/1408	49/24215	0.00184375	0.0416125	0.0358508	54624/106298/13830/76246/70470/17979/239528/106583/18627	9
457	lightgreen	BP	GO:1900024	regulation of substrate adhesion-dependent cell spreading	9/1408	49/24215	0.00184375	0.0416125	0.0358508	76709/13829/18606/20440/18186/108911/13640/60595/50918	9
458	lightgreen	BP	GO:0098930	axonal transport	8/1408	40/24215	0.00185653	0.0416328	0.0358682	20615/18457/319613/21750/67095/12217/17828/73689	8
459	lightgreen	BP	GO:0007411	axon guidance	22/1408	192/24215	0.00185746	0.0416328	0.0358682	107449/18208/15228/76260/54713/18424/17181/22339/225743/18186/107448/13841/11787/58235/19649/270190/58208/12569/13640/53625/225020/20564	22
460	lightgreen	BP	GO:1905114	cell surface receptor signaling pathway involved in cell-cell signaling	44/1408	479/24215	0.00189833	0.0421316	0.036298	20682/14275/13726/73389/54624/21885/50997/58231/27041/19164/84035/27373/12005/21888/13728/12234/108100/13198/226778/76246/22249/21804/14183/77938/20312/77116/13489/21887/17127/195208/106042/13653/228880/17986/140577/13000/20238/319998/26416/67772/19229/12443/20674/64009	44
461	lightgreen	CC	GO:0061695	transferase complex, transferring phosphorus-containing groups	28/1408	267/24215	0.00189839	0.0421316	0.036298	12444/54624/83945/69920/212627/56421/28077/74197/12575/69241/11757/12675/18682/240752/11477/76246/70470/108099/56036/66979/270627/19087/235459/71751/319944/108097/228980/12443	28
462	lightgreen	BP	GO:0043624	cellular protein complex disassembly	16/1408	122/24215	0.00189916	0.0421316	0.036298	20405/76709/108853/20595/13829/20401/57028/16765/14168/73420/22003/78798/320878/67254/50875/14853	16
463	lightgreen	CC	GO:0044437	vacuolar part	26/1408	242/24215	0.00192903	0.0426486	0.0367434	11972/59045/75909/13056/19164/215335/114128/56722/18174/15516/76482/18145/240334/73067/77040/14466/54170/14688/16783/77116/20778/21871/66290/67727/74374/68441	26
464	lightgreen	CC	GO:0005912	adherens junction	43/1408	466/24215	0.00194916	0.0429476	0.037001	17387/26364/26395/76709/109711/74194/27041/319939/18222/14000/18458/20401/24066/108100/18186/17131/74192/227737/16410/12331/56378/12527/21872/21804/16363/58235/84004/19087/240185/68810/230959/66988/11845/396184/13640/60595/54132/100503670/50875/19229/240087/17356/65019	43
465	lightgreen	BP	GO:0110053	regulation of actin filament organization	25/1408	230/24215	0.00198856	0.0436678	0.0376215	76709/14219/76260/21809/544963/13829/20401/57028/108100/18186/68606/74192/16765/56378/22003/17127/237860/104027/11845/104252/320472/50875/19229/17974/50918	25
466	lightgreen	BP	GO:0017158	regulation of calcium ion-dependent exocytosis	11/1408	69/24215	0.00200452	0.0437227	0.0376688	22318/94090/80976/54524/20912/22249/11938/382018/110058/60510/54526	11
467	lightgreen	BP	GO:0034620	cellular response to unfolded protein	11/1408	69/24215	0.00200452	0.0437227	0.0376688	18024/67819/74126/13198/19246/67623/17872/11911/17974/12443/75212	11
468	lightgreen	BP	GO:2000058	regulation of protein ubiquitination involved in ubiquitin-dependent protein catabolic process	7/1408	32/24215	0.00206282	0.0447231	0.0385307	19164/12005/68833/270627/100503670/19229/65019	7
469	lightgreen	CC	GO:0001650	fibrillar center	16/1408	123/24215	0.00206797	0.0447231	0.0385307	60611/20639/77976/50493/21429/12648/64144/17131/27993/73754/21771/225280/67291/217995/231986/214230	16
470	lightgreen	BP	GO:0006376	mRNA splice site selection	6/1408	24/24215	0.0020779	0.0447231	0.0385307	67996/66978/74200/57905/19655/19656	6
471	lightgreen	BP	GO:0051894	positive regulation of focal adhesion assembly	6/1408	24/24215	0.0020779	0.0447231	0.0385307	18606/22339/19271/18186/68606/17127	6
472	lightgreen	BP	GO:0007015	actin filament organization	34/1408	347/24215	0.00211756	0.0452083	0.0389487	76709/109711/14219/12808/76566/76260/21809/544963/13829/20401/57028/13367/108100/18186/68606/74192/12331/16765/56378/68178/22003/17127/19261/237860/320878/104027/11845/104252/320472/60595/50875/19229/17974/50918	34
473	lightgreen	BP	GO:0097485	neuron projection guidance	22/1408	194/24215	0.00211815	0.0452083	0.0389487	107449/18208/15228/76260/54713/18424/17181/22339/225743/18186/107448/13841/11787/58235/19649/270190/58208/12569/13640/53625/225020/20564	22
474	lightgreen	BP	GO:0000288	nuclear-transcribed mRNA catabolic process, deadenylation-dependent decay	9/1408	50/24215	0.00213441	0.0452083	0.0389487	69125/18458/12457/69241/66446/58184/239528/53621/332397	9
475	lightgreen	BP	GO:0050771	negative regulation of axonogenesis	9/1408	50/24215	0.00213441	0.0452083	0.0389487	14025/14567/19164/18208/18186/13841/14168/12569/240057	9
476	lightgreen	CC	GO:0070161	anchoring junction	44/1408	482/24215	0.00213851	0.0452083	0.0389487	17387/26364/26395/76709/109711/74194/27041/319939/18222/14000/18458/20401/24066/108100/18186/17131/74192/227737/227937/16410/12331/56378/12527/21872/21804/16363/58235/84004/19087/240185/68810/230959/66988/11845/396184/13640/60595/54132/100503670/50875/19229/240087/17356/65019	44
477	lightgreen	BP	GO:0032956	regulation of actin cytoskeleton organization	30/1408	295/24215	0.00214913	0.0452083	0.0389487	76709/14219/76260/21809/13039/544963/13829/20401/57028/108100/18186/68606/18484/74192/16765/56378/22003/17127/237860/104027/11845/104252/320472/12569/13640/50875/19229/75547/17974/50918	30
478	lightgreen	BP	GO:0070371	ERK1 and ERK2 cascade	30/1408	295/24215	0.00214913	0.0452083	0.0389487	18591/20682/72349/26395/54411/67603/14219/14538/24064/27374/22339/24066/18584/18186/16410/19246/13841/14183/12426/319520/20312/13489/13036/270190/20416/252864/381126/19229/76089/15289	30
479	lightgreen	MF	GO:0032934	sterol binding	8/1408	41/24215	0.00219083	0.0455544	0.0392468	54200/59045/18145/226144/20652/71720/244373/228983	8
480	lightgreen	BP	GO:0042181	ketone biosynthetic process	8/1408	41/24215	0.00219083	0.0455544	0.0392468	66108/59045/230027/12850/50722/71365/13653/52064	8
481	lightgreen	BP	GO:0061028	establishment of endothelial barrier	8/1408	41/24215	0.00219083	0.0455544	0.0392468	21873/21937/21872/207728/12741/76089/17356/50918	8
482	lightgreen	MF	GO:0001882	nucleoside binding	35/1408	361/24215	0.00219362	0.0455544	0.0392468	74194/57837/20624/104886/18080/69635/18950/246710/140743/68708/15516/224624/18176/19769/54170/209354/213895/67398/235661/17532/75668/26942/11845/320982/19416/11842/60595/52398/53860/20917/56738/68441/14853/233870/328778	35
483	lightgreen	MF	GO:0004519	endonuclease activity	16/1408	124/24215	0.00224912	0.0461877	0.0397925	27041/19364/67153/14000/67724/94223/66705/212442/69163/74097/239528/114615/52864/208194/117109/223642	16
484	lightgreen	BP	GO:0032922	circadian regulation of gene expression	10/1408	60/24215	0.00225237	0.0461877	0.0397925	12952/15902/27373/12457/27374/18143/20893/13489/11911/18627	10
485	lightgreen	MF	GO:0004518	nuclease activity	22/1408	195/24215	0.00225972	0.0461877	0.0397925	27041/19364/69125/67153/14000/67724/18606/94223/12457/66705/212442/69163/74097/239528/114615/52864/112403/226517/208194/229504/117109/223642	22
486	lightgreen	BP	GO:0006743	ubiquinone metabolic process	5/1408	17/24215	0.00226675	0.0461877	0.0397925	66108/230027/12850/71365/52064	5
487	lightgreen	MF	GO:0070577	lysine-acetylated histone binding	5/1408	17/24215	0.00226675	0.0461877	0.0397925	22385/270627/228880/116848/105246	5
488	lightgreen	MF	GO:0140033	acetylation-dependent protein binding	5/1408	17/24215	0.00226675	0.0461877	0.0397925	22385/270627/228880/116848/105246	5
489	lightgreen	BP	GO:0006979	response to oxidative stress	36/1408	376/24215	0.00236638	0.0478758	0.0412468	20852/23992/26395/56615/104156/18024/19164/50493/69675/69635/68194/18174/19765/11757/12675/18584/19275/59041/11545/16410/22590/12795/17764/79464/66593/11938/12850/65106/66680/268345/11911/70369/11668/319955/19229/223255	36
490	lightgreen	BP	GO:0033157	regulation of intracellular protein transport	36/1408	376/24215	0.00236638	0.0478758	0.0412468	13726/76709/66061/14567/19164/22318/21809/13829/19387/56722/12575/67045/15516/12005/73674/11545/13830/19246/12795/56505/52163/21937/207728/22687/17127/12669/230514/75687/22195/192232/216456/13000/12569/26416/223642/72699	36
491	lightgreen	BP	GO:0051403	stress-activated MAPK cascade	25/1408	233/24215	0.00237169	0.0478758	0.0412468	72349/26395/26407/17164/14219/66505/22339/12005/227154/26921/20353/59041/19246/59009/211770/270190/71751/26390/65106/13197/140577/252864/26416/319955/19229	25
492	lightgreen	BP	GO:0030705	cytoskeleton-dependent intracellular transport	18/1408	148/24215	0.00241568	0.0486127	0.0418817	20615/26395/18457/52028/56455/66061/319613/12589/81896/16783/21750/67095/12217/17828/245049/60595/73689/72421	18
493	lightgreen	MF	GO:0000149	SNARE binding	16/1408	125/24215	0.00244329	0.0490166	0.0422297	20615/22318/76983/94090/69635/319613/80976/54524/20912/22249/382018/218811/110058/67727/60510/54526	16
494	lightgreen	BP	GO:0008089	anterograde axonal transport	7/1408	33/24215	0.00248864	0.0497728	0.0428811	20615/18457/319613/21750/67095/17828/73689	7
495	black	BP	GO:0010498	proteasomal protein catabolic process	34/667	395/24215	5.3719e-09	2.58657e-05	2.30426e-05	14673/14265/68477/58799/19053/54197/93759/12759/50789/30940/226541/66861/67845/53378/29864/64295/26965/232286/233877/11907/268882/237500/20437/75841/242960/107568/68889/19823/66510/19820/77891/12488/14775/19188	34
496	black	MF	GO:0019787	ubiquitin-like protein transferase activity	35/667	448/24215	3.75729e-08	7.47534e-05	6.65946e-05	68477/69792/225055/54197/81003/50789/67841/71745/109910/71779/11798/19821/226541/67845/29864/52323/26965/233877/19647/66889/109161/20437/75841/68031/242960/74646/107568/19823/66510/19820/77891/242521/319817/66589/67923	35
497	black	MF	GO:0004842	ubiquitin-protein transferase activity	34/667	431/24215	4.65753e-08	7.47534e-05	6.65946e-05	68477/69792/225055/54197/81003/50789/71745/109910/71779/11798/19821/226541/67845/29864/52323/26965/233877/19647/66889/109161/20437/75841/68031/242960/74646/107568/19823/66510/19820/77891/242521/319817/66589/67923	34
498	black	BP	GO:0022613	ribonucleoprotein complex biogenesis	32/667	395/24215	6.29012e-08	7.57174e-05	6.74533e-05	68995/13205/66409/78688/93759/78394/67684/15519/70930/21357/68184/20630/59028/57750/16418/68295/50911/97112/229317/68147/56195/101739/23881/94061/20901/216987/328110/20227/69731/50529/52521/18148	32
499	black	MF	GO:0043021	ribonucleoprotein complex binding	17/667	134/24215	1.74443e-07	0.000167988	0.000149654	13205/14265/69089/68184/20630/70998/29819/16589/16418/97112/229317/56292/105083/18148/69956/24067/276770	17
500	black	BP	GO:0010256	endomembrane system organization	26/667	325/24215	1.36577e-06	0.00109603	0.000976404	12390/19344/68942/69605/19324/18472/68018/12759/109168/56363/56426/77963/56041/232664/232286/16582/75964/68953/319277/101187/70361/70675/229593/104303/26417/73130	26
501	black	BP	GO:0071826	ribonucleoprotein complex subunit organization	20/667	211/24215	1.74349e-06	0.00110926	0.000988189	68995/13205/78688/67684/15519/21357/68184/20630/16418/68295/229317/56195/101739/23881/20901/328110/20227/105083/69731/50529	20
502	black	MF	GO:0003729	mRNA binding	20/667	215/24215	2.33236e-06	0.00110926	0.000988189	13205/14265/66409/67039/67684/15519/68184/229317/56195/23881/68219/64602/66870/68134/331401/67031/50529/74326/319817/19291	20
503	black	BP	GO:0022618	ribonucleoprotein complex assembly	19/667	200/24215	3.04543e-06	0.00110926	0.000988189	68995/13205/78688/67684/15519/21357/68184/20630/16418/68295/229317/56195/101739/23881/20901/328110/20227/69731/50529	19
504	black	CC	GO:0000151	ubiquitin ligase complex	24/667	298/24215	3.07932e-06	0.00110926	0.000988189	23885/69792/58799/225055/50789/67841/71745/19763/19821/226541/12151/114893/29864/52323/26965/233877/210766/20437/242960/19823/77891/242521/66589/67923	24
505	black	MF	GO:0001882	nucleoside binding	27/667	361/24215	3.09611e-06	0.00110926	0.000988189	14673/19344/235072/71966/19324/76784/15519/81003/56297/74006/68146/80718/109168/68365/100972/13178/67166/67790/11855/75423/72065/75540/14677/19889/104303/24067/56212	27
506	black	CC	GO:0008287	protein serine/threonine phosphatase complex	9/667	45/24215	3.15715e-06	0.00110926	0.000988189	19053/19046/19052/104570/94186/19056/56392/382030/235542	9
507	black	CC	GO:1903293	phosphatase complex	9/667	45/24215	3.15715e-06	0.00110926	0.000988189	19053/19046/19052/104570/94186/19056/56392/382030/235542	9
508	black	MF	GO:0005525	GTP binding	26/667	341/24215	3.31473e-06	0.00110926	0.000988189	14673/19344/235072/71966/19324/76784/15519/81003/56297/74006/68146/80718/109168/68365/100972/67166/67790/11855/75423/72065/75540/14677/19889/104303/24067/56212	26
509	black	BP	GO:0042787	protein ubiquitination involved in ubiquitin-dependent protein catabolic process	16/667	148/24215	3.45563e-06	0.00110926	0.000988189	68477/54197/12759/71745/67845/29864/26965/19647/268882/20437/75841/68031/107568/19823/66510/67923	16
510	black	BP	GO:0016482	cytosolic transport	15/667	132/24215	3.73868e-06	0.00112511	0.00100231	27681/245944/53612/226541/68365/69178/13858/77963/65114/67804/66700/22134/22135/104303/26417	15
511	black	MF	GO:0032550	purine ribonucleoside binding	26/667	346/24215	4.31689e-06	0.0012227	0.00108925	14673/19344/235072/71966/19324/76784/15519/81003/56297/74006/68146/80718/109168/68365/100972/67166/67790/11855/75423/72065/75540/14677/19889/104303/24067/56212	26
512	black	MF	GO:0001883	purine nucleoside binding	26/667	350/24215	5.31032e-06	0.00141645	0.00126186	14673/19344/235072/71966/19324/76784/15519/81003/56297/74006/68146/80718/109168/68365/100972/67166/67790/11855/75423/72065/75540/14677/19889/104303/24067/56212	26
513	black	MF	GO:0032549	ribonucleoside binding	26/667	351/24215	5.58933e-06	0.00141645	0.00126186	14673/19344/235072/71966/19324/76784/15519/81003/56297/74006/68146/80718/109168/68365/100972/67166/67790/11855/75423/72065/75540/14677/19889/104303/24067/56212	26
514	black	MF	GO:0061630	ubiquitin protein ligase activity	20/667	230/24215	6.50747e-06	0.00156667	0.00139568	69792/54197/71745/71779/11798/19821/67845/29864/26965/19647/66889/20437/75841/68031/107568/19823/66510/19820/77891/66589	20
515	black	BP	GO:0043161	proteasome-mediated ubiquitin-dependent protein catabolic process	25/667	334/24215	7.03657e-06	0.00161338	0.00143729	14673/68477/58799/19053/93759/12759/50789/226541/66861/67845/53378/29864/64295/26965/233877/268882/20437/75841/242960/107568/19823/66510/19820/77891/12488	25
516	black	BP	GO:0006397	mRNA processing	29/667	423/24215	7.39817e-06	0.00161919	0.00144247	14265/67959/67836/68278/67039/78688/67684/74213/54614/20630/225160/27632/24128/68295/56195/101739/114642/20901/19647/68219/66880/328110/331401/20227/66935/69731/18148/60532/53607	29
517	black	MF	GO:0061659	ubiquitin-like protein ligase activity	20/667	234/24215	8.41834e-06	0.00176236	0.00157001	69792/54197/71745/71779/11798/19821/67845/29864/26965/19647/66889/20437/75841/68031/107568/19823/66510/19820/77891/66589	20
518	black	CC	GO:0005774	vacuolar membrane	20/667	235/24215	8.96905e-06	0.00179942	0.00160302	234729/20498/53331/53612/81003/100862375/68365/80743/66734/71900/67166/57436/65114/114143/108664/69668/234967/14677/72124/67739	20
519	black	MF	GO:0032561	guanyl ribonucleotide binding	26/667	362/24215	9.67434e-06	0.00186328	0.00165991	14673/19344/235072/71966/19324/76784/15519/81003/56297/74006/68146/80718/109168/68365/100972/67166/67790/11855/75423/72065/75540/14677/19889/104303/24067/56212	26
520	black	MF	GO:0019001	guanyl nucleotide binding	26/667	363/24215	1.01559e-05	0.00188079	0.00167552	14673/19344/235072/71966/19324/76784/15519/81003/56297/74006/68146/80718/109168/68365/100972/67166/67790/11855/75423/72065/75540/14677/19889/104303/24067/56212	26
521	black	CC	GO:0044437	vacuolar part	20/667	242/24215	1.3826e-05	0.00246563	0.00219652	234729/20498/53331/53612/81003/100862375/68365/80743/66734/71900/67166/57436/65114/114143/108664/69668/234967/14677/72124/67739	20
522	black	CC	GO:0044433	cytoplasmic vesicle part	29/667	439/24215	1.49073e-05	0.00256353	0.00228374	12390/19344/68942/27681/234729/66884/53331/245944/53612/11750/80718/58800/80743/69178/12757/13858/100226/66147/56041/232664/65114/68953/67804/320150/72993/72065/66700/28084/67739	29
523	black	BP	GO:0031647	regulation of protein stability	20/667	244/24215	1.55931e-05	0.00258899	0.00230642	54197/76563/93759/20913/64010/15519/66671/67955/12759/50789/170822/56426/100226/66889/65114/20437/75841/407786/18148/70315	20
524	black	BP	GO:0050680	negative regulation of epithelial cell proliferation	14/667	134/24215	2.06234e-05	0.00321115	0.00286067	12390/52615/18612/245866/64010/66214/225341/11946/13805/68259/56426/67694/20901/18148	14
525	black	BP	GO:0000377	RNA splicing, via transesterification reactions with bulged adenosine as nucleophile	19/667	229/24215	2.1341e-05	0.00321115	0.00286067	14265/67836/68278/67039/78688/67684/54614/20630/68295/56195/101739/20901/66880/328110/20227/69731/18148/60532/53607	19
526	black	BP	GO:0000398	mRNA splicing, via spliceosome	19/667	229/24215	2.1341e-05	0.00321115	0.00286067	14265/67836/68278/67039/78688/67684/54614/20630/68295/56195/101739/20901/66880/328110/20227/69731/18148/60532/53607	19
527	black	BP	GO:0000375	RNA splicing, via transesterification reactions	19/667	230/24215	2.26767e-05	0.00330874	0.00294761	14265/67836/68278/67039/78688/67684/54614/20630/68295/56195/101739/20901/66880/328110/20227/69731/18148/60532/53607	19
528	black	BP	GO:0007030	Golgi organization	12/667	102/24215	2.43277e-05	0.00342145	0.00304802	19324/109168/56426/56041/16582/75964/70361/70675/229593/104303/26417/73130	12
529	black	BP	GO:0009123	nucleoside monophosphate metabolic process	20/667	252/24215	2.48704e-05	0.00342145	0.00304802	18648/270166/14923/14635/12499/26430/11564/74006/78330/11946/15452/16418/229363/66592/73078/103850/12868/319801/27425/12859	20
530	black	CC	GO:0019866	organelle inner membrane	29/667	453/24215	2.66065e-05	0.00355862	0.00317022	12390/69089/68349/20656/270166/52469/21917/93759/66154/78330/11946/27377/66841/19299/66592/73078/67003/26457/66427/67712/12868/27425/216821/22117/381510/67184/12859/74868/100126824	29
531	black	MF	GO:0043022	ribosome binding	9/667	58/24215	2.75838e-05	0.00358962	0.00319784	14265/69089/68184/29819/16418/229317/56292/105083/276770	9
532	black	BP	GO:0016197	endosomal transport	19/667	236/24215	3.23809e-05	0.004103	0.00365518	27681/245944/53612/74006/226541/68365/80743/69178/13858/77963/65114/67804/319277/66700/22134/22135/104303/26417/28084	19
533	black	BP	GO:0006376	mRNA splice site selection	6/667	24/24215	3.76173e-05	0.00461516	0.00411144	78688/67684/20630/56195/101739/328110	6
534	black	CC	GO:0010008	endosome membrane	16/667	179/24215	3.83398e-05	0.00461516	0.00411144	68942/27681/234729/53331/53612/80718/80743/69178/65114/68953/67804/72993/72065/66700/28084/67739	16
535	black	BP	GO:0009167	purine ribonucleoside monophosphate metabolic process	19/667	241/24215	4.31331e-05	0.00506551	0.00451264	18648/270166/14923/14635/12499/26430/11564/74006/78330/11946/15452/16418/229363/66592/73078/12868/319801/27425/12859	19
536	black	BP	GO:0009126	purine nucleoside monophosphate metabolic process	19/667	242/24215	4.56301e-05	0.00506797	0.00451484	18648/270166/14923/14635/12499/26430/11564/74006/78330/11946/15452/16418/229363/66592/73078/12868/319801/27425/12859	19
537	black	BP	GO:0006403	RNA localization	16/667	182/24215	4.69079e-05	0.00506797	0.00451484	14265/68278/225160/70640/29819/21749/16418/97112/23881/234814/331401/101187/22117/18148/276770/72124	16
538	black	MF	GO:0019003	GDP binding	9/667	62/24215	4.76501e-05	0.00506797	0.00451484	19344/81003/80718/68365/100972/67166/72065/14677/24067	9
539	black	BP	GO:0009161	ribonucleoside monophosphate metabolic process	19/667	244/24215	5.1013e-05	0.00506797	0.00451484	18648/270166/14923/14635/12499/26430/11564/74006/78330/11946/15452/16418/229363/66592/73078/12868/319801/27425/12859	19
540	black	MF	GO:0001056	RNA polymerase III activity	5/667	16/24215	5.3013e-05	0.00506797	0.00451484	67065/78929/74414/67005/20016	5
541	black	BP	GO:0006895	Golgi to endosome transport	5/667	16/24215	5.3013e-05	0.00506797	0.00451484	226541/68365/13858/22134/22135	5
542	black	BP	GO:0044766	multi-organism transport	5/667	16/24215	5.3013e-05	0.00506797	0.00451484	12390/14265/225160/13858/331401	5
543	black	BP	GO:1902579	multi-organism localization	5/667	16/24215	5.3013e-05	0.00506797	0.00451484	12390/14265/225160/13858/331401	5
544	black	BP	GO:0008380	RNA splicing	24/667	354/24215	5.31339e-05	0.00506797	0.00451484	14265/67959/67836/68278/67039/78688/67684/54614/20630/225160/68295/56195/101739/114642/20901/66880/328110/331401/20227/66935/69731/18148/60532/53607	24
545	black	CC	GO:0005813	centrosome	29/667	471/24215	5.36795e-05	0.00506797	0.00451484	245866/104570/18472/76251/66214/78929/170822/66296/13589/68259/66302/77963/67694/19647/26370/18536/68219/16582/74360/233276/11792/26426/234915/66935/218100/18148/14677/232987/75296	29
546	black	BP	GO:0016050	vesicle organization	21/667	292/24215	6.67489e-05	0.00610363	0.00543746	12390/19344/68942/53331/66687/19324/18472/53612/29809/80743/69178/53378/77963/100226/56041/232664/232286/67804/319277/229593/12488	21
547	black	BP	GO:0051236	establishment of RNA localization	14/667	149/24215	6.71843e-05	0.00610363	0.00543746	14265/68278/225160/29819/21749/16418/97112/23881/331401/101187/22117/18148/276770/72124	14
548	black	MF	GO:0043422	protein kinase B binding	5/667	17/24215	7.34027e-05	0.00654507	0.00583072	93759/19052/218397/72993/18148	5
549	black	CC	GO:0005840	ribosome	18/667	230/24215	7.4785e-05	0.00654709	0.00583252	68995/13205/68184/64656/68463/68611/107734/229317/94061/14548/68499/56292/28028/50529/52521/66223/18148/69956	18
550	black	BP	GO:0007033	vacuole organization	14/667	151/24215	7.76677e-05	0.00667803	0.00594917	54197/78246/19324/67841/80743/66734/60599/77963/100226/71900/57436/65114/75964/69668	14
551	black	CC	GO:0044455	mitochondrial membrane part	16/667	192/24215	8.88844e-05	0.00750839	0.0066889	69089/68349/52469/78330/11946/14545/66841/20280/73078/67003/12868/27425/216821/67184/71703/12859	16
552	black	CC	GO:0005666	DNA-directed RNA polymerase III complex	5/667	18/24215	9.93366e-05	0.00824665	0.00734658	67065/78929/74414/67005/20016	5
553	black	CC	GO:0031414	N-terminal protein acetyltransferase complex	4/667	10/24215	0.000104952	0.00856515	0.00763032	72117/56292/70646/78304	4
554	black	BP	GO:1903902	positive regulation of viral life cycle	8/667	54/24215	0.000108055	0.00867145	0.00772502	12390/13205/14265/68942/21357/98415/68953/66700	8
555	black	BP	GO:2001242	regulation of intrinsic apoptotic signaling pathway	14/667	157/24215	0.000118118	0.00932355	0.00830595	13205/68349/20656/78688/93759/12759/74006/54722/233575/20437/72567/67184/14775/12581	14
556	black	CC	GO:0044440	endosomal part	16/667	198/24215	0.000127486	0.00990074	0.00882014	68942/27681/234729/53331/53612/80718/80743/69178/65114/68953/67804/72993/72065/66700/28084/67739	16
557	black	MF	GO:0003924	GTPase activity	19/667	262/24215	0.000131197	0.00991348	0.00883149	14673/19344/13205/71966/19324/76784/81003/74006/80718/109168/68365/100972/67790/11855/72065/14677/104303/24067/56212	19
558	black	CC	GO:0005685	U1 snRNP	5/667	19/24215	0.000131768	0.00991348	0.00883149	67684/54614/20630/328110/53607	5
559	black	BP	GO:0031648	protein destabilization	7/667	44/24215	0.000184088	0.0131224	0.0116902	54197/93759/50789/65114/20437/75841/18148	7
560	black	CC	GO:0098687	chromosomal region	22/667	337/24215	0.000184363	0.0131224	0.0116902	14265/235072/19053/19046/19052/18472/69535/19357/74355/225160/20892/70998/21749/26428/72162/56150/13144/331401/50793/69556/53951/72124	22
561	black	BP	GO:0006281	DNA repair	26/667	432/24215	0.000184598	0.0131224	0.0116902	14885/69714/66403/93759/268395/17420/110052/76251/26430/19357/19718/20892/98415/24128/230484/70020/210766/26370/11792/109275/319801/15361/69724/18148/66589/12581	26
562	black	BP	GO:2001243	negative regulation of intrinsic apoptotic signaling pathway	10/667	90/24215	0.000185322	0.0131224	0.0116902	13205/68349/20656/78688/93759/12759/233575/67184/14775/12581	10
563	black	BP	GO:0034250	positive regulation of cellular amide metabolic process	12/667	126/24215	0.000192763	0.0134515	0.0119834	13205/14265/52469/12759/21357/16589/16418/68134/67031/18148/26417/276770	12
564	black	BP	GO:0050657	nucleic acid transport	13/667	146/24215	0.000207756	0.0139573	0.0124339	14265/68278/225160/29819/16418/97112/23881/331401/101187/22117/18148/276770/72124	13
565	black	BP	GO:0050658	RNA transport	13/667	146/24215	0.000207756	0.0139573	0.0124339	14265/68278/225160/29819/16418/97112/23881/331401/101187/22117/18148/276770/72124	13
566	black	BP	GO:0045727	positive regulation of translation	11/667	109/24215	0.00021243	0.0139573	0.0124339	13205/14265/52469/21357/16589/16418/68134/67031/18148/26417/276770	11
567	black	BP	GO:0008631	intrinsic apoptotic signaling pathway in response to oxidative stress	7/667	45/24215	0.000212873	0.0139573	0.0124339	20656/78688/93759/56426/19823/52521/14775	7
568	black	CC	GO:0005743	mitochondrial inner membrane	25/667	412/24215	0.000215398	0.0139573	0.0124339	69089/68349/20656/270166/52469/66154/78330/11946/27377/66841/19299/66592/73078/67003/26457/66427/67712/12868/27425/216821/22117/67184/12859/74868/100126824	25
569	black	MF	GO:0015631	tubulin binding	20/667	295/24215	0.000217694	0.0139573	0.0124339	14265/66884/18472/74006/29877/70998/21749/74895/13589/66734/77963/67694/67166/26370/16582/74360/233276/70892/78933/232987	20
570	black	CC	GO:0071010	prespliceosome	5/667	21/24215	0.000220302	0.0139573	0.0124339	67684/54614/20630/16589/328110	5
571	black	CC	GO:0000428	DNA-directed RNA polymerase complex	12/667	128/24215	0.000223504	0.0139763	0.0124508	67065/14885/69792/216151/17420/66671/78929/74414/67005/225283/407786/20016	12
572	black	BP	GO:0007034	vacuolar transport	11/667	110/24215	0.00023027	0.0142148	0.0126633	68942/27681/245944/53612/80743/77963/71900/65114/68953/66700/28084	11
573	black	CC	GO:0030135	coated vesicle	13/667	149/24215	0.000253981	0.01548	0.0137904	53612/80718/68365/80743/12757/13858/66147/56041/70361/69668/22134/22135/68421	13
574	black	CC	GO:0030880	RNA polymerase complex	12/667	130/24215	0.000258322	0.0155478	0.0138508	67065/14885/69792/216151/17420/66671/78929/74414/67005/225283/407786/20016	12
575	black	BP	GO:0008637	apoptotic mitochondrial changes	11/667	112/24215	0.000269769	0.0159776	0.0142338	20656/19053/78688/66494/67841/74006/14630/65114/19823/14775/30954	11
576	black	BP	GO:0048284	organelle fusion	14/667	170/24215	0.000272101	0.0159776	0.0142338	12390/53331/66687/53612/74006/14545/29809/80743/66592/100226/56041/70675/66700/215708	14
577	black	BP	GO:0006091	generation of precursor metabolites and energy	21/667	324/24215	0.000282076	0.0163638	0.0145778	69089/68349/20656/18648/19046/14635/12499/66494/11564/78330/16418/66841/73078/18597/12868/109042/319801/18432/77781/12859/100126824	21
578	black	BP	GO:0010639	negative regulation of organelle organization	22/667	349/24215	0.000300288	0.0172129	0.0153342	78688/78246/93759/69535/66494/66214/19357/74006/70640/29877/21749/56363/13589/56150/56292/54369/68953/319801/18148/63985/14775/100034363	22
579	black	BP	GO:0046034	ATP metabolic process	16/667	215/24215	0.00032611	0.0184732	0.016457	18648/270166/14923/14635/12499/26430/74006/78330/11946/16418/66592/73078/12868/319801/27425/12859	16
580	black	BP	GO:0039702	viral budding via host ESCRT complex	4/667	13/24215	0.000334506	0.0187284	0.0166844	68942/27681/68953/66700	4
581	black	BP	GO:2001020	regulation of response to DNA damage stimulus	14/667	174/24215	0.000345339	0.019044	0.0169655	14265/93759/110052/26430/12759/225160/230484/233575/210766/72567/319801/67872/18148/12581	14
582	black	BP	GO:0019068	virion assembly	5/667	23/24215	0.000348053	0.019044	0.0169655	68942/27681/19324/68953/66700	5
583	black	BP	GO:1905515	non-motile cilium assembly	8/667	64/24215	0.000361186	0.0195406	0.0174078	235072/245866/68146/68259/67694/18536/234915/140810	8
584	black	BP	GO:1902600	hydrogen ion transmembrane transport	7/667	49/24215	0.000366402	0.0196025	0.017463	11946/66592/114143/108664/12868/27425/12859	7
585	black	BP	GO:0009205	purine ribonucleoside triphosphate metabolic process	17/667	240/24215	0.000382591	0.0202437	0.0180342	18648/270166/14923/14635/12499/26430/74006/78330/11946/16418/66592/73078/54369/12868/319801/27425/12859	17
586	black	BP	GO:0045333	cellular respiration	13/667	156/24215	0.000397131	0.0207846	0.0185161	69089/68349/20656/66494/11564/78330/66841/73078/18597/12868/18432/12859/100126824	13
587	black	MF	GO:0003899	DNA-directed 5'-3' RNA polymerase activity	6/667	36/24215	0.000411074	0.021283	0.0189601	67065/216151/78929/74414/67005/20016	6
588	black	CC	GO:0036452	ESCRT complex	5/667	24/24215	0.000429747	0.0219475	0.0195521	68942/27681/68953/66700/28084	5
589	black	BP	GO:0097193	intrinsic apoptotic signaling pathway	19/667	288/24215	0.000434991	0.0219475	0.0195521	13205/68349/20656/78688/93759/12759/74006/66861/56426/54722/233575/20437/72567/18432/67184/19823/52521/14775/12581	19
590	black	CC	GO:0005635	nuclear envelope	23/667	384/24215	0.000455104	0.0219475	0.0195521	12390/23885/69714/21917/93759/18472/218397/11750/64656/29819/13010/53378/56150/18536/68953/320271/382030/101187/381510/60532/26417/276770/72124	23
591	black	BP	GO:0045292	mRNA cis splicing, via spliceosome	4/667	14/24215	0.000458134	0.0219475	0.0195521	20630/101739/328110/20227	4
592	black	BP	GO:0000209	protein polyubiquitination	14/667	179/24215	0.000460058	0.0219475	0.0195521	54197/109910/71779/11798/226541/67845/12400/109161/75841/68031/66510/77891/319817/66589	14
593	black	BP	GO:0009199	ribonucleoside triphosphate metabolic process	17/667	244/24215	0.000462485	0.0219475	0.0195521	18648/270166/14923/14635/12499/26430/74006/78330/11946/16418/66592/73078/54369/12868/319801/27425/12859	17
594	black	BP	GO:0015980	energy derivation by oxidation of organic compounds	17/667	244/24215	0.000462485	0.0219475	0.0195521	69089/68349/20656/19046/66494/11564/78330/66841/73078/18597/12868/109042/319801/18432/77781/12859/100126824	17
595	black	BP	GO:0006892	post-Golgi vesicle-mediated transport	9/667	83/24215	0.000462749	0.0219475	0.0195521	245944/53612/226541/68365/13858/229593/22134/22135/19889	9
596	black	BP	GO:0048193	Golgi vesicle transport	16/667	222/24215	0.000464931	0.0219475	0.0195521	245944/19324/53612/226541/68365/13858/56041/75964/67804/75841/70361/229593/22134/22135/19889/104303	16
597	black	BP	GO:0042254	ribosome biogenesis	18/667	267/24215	0.000472316	0.0219805	0.0195815	13205/66409/93759/78394/70930/59028/57750/16418/50911/97112/229317/68147/94061/216987/20227/50529/52521/18148	18
598	black	MF	GO:0034062	5'-3' RNA polymerase activity	6/667	37/24215	0.000479326	0.0219805	0.0195815	67065/216151/78929/74414/67005/20016	6
599	black	MF	GO:0097747	RNA polymerase activity	6/667	37/24215	0.000479326	0.0219805	0.0195815	67065/216151/78929/74414/67005/20016	6
600	black	CC	GO:0005798	Golgi-associated vesicle	10/667	102/24215	0.000514088	0.0233522	0.0208035	53612/80718/68365/12757/56041/320150/70361/69668/22134/22135	10
601	black	BP	GO:0000470	maturation of LSU-rRNA	5/667	25/24215	0.000525096	0.0236293	0.0210503	66409/57750/16418/94061/18148	5
602	black	BP	GO:0009144	purine nucleoside triphosphate metabolic process	17/667	248/24215	0.000556362	0.0248045	0.0220972	18648/270166/14923/14635/12499/26430/74006/78330/11946/16418/66592/73078/54369/12868/319801/27425/12859	17
603	black	BP	GO:0000045	autophagosome assembly	9/667	86/24215	0.000601913	0.0265891	0.0236871	54197/78246/19324/67841/66734/60599/100226/57436/75964	9
604	black	BP	GO:0006098	pentose-phosphate shunt	4/667	15/24215	0.000611168	0.0267525	0.0238326	18648/21351/66646/319801	4
605	black	BP	GO:0061025	membrane fusion	15/667	206/24215	0.000621788	0.0269721	0.0240283	12390/53331/66687/53612/11750/74006/14545/29809/80743/66592/100226/56041/70675/66700/215708	15
606	black	CC	GO:0030140	trans-Golgi network transport vesicle	5/667	26/24215	0.000635501	0.0271477	0.0241847	80718/68365/12757/22134/22135	5
607	black	CC	GO:0005759	mitochondrial matrix	17/667	251/24215	0.00063711	0.0271477	0.0241847	20656/270166/268395/216151/64656/68463/14651/68611/15526/107734/66841/94061/68499/66399/28028/50529/66223	17
608	black	CC	GO:0000315	organellar large ribosomal subunit	7/667	54/24215	0.000670908	0.0280906	0.0250247	68463/68611/107734/94061/68499/28028/66223	7
609	black	CC	GO:0005762	mitochondrial large ribosomal subunit	7/667	54/24215	0.000670908	0.0280906	0.0250247	68463/68611/107734/94061/68499/28028/66223	7
610	black	MF	GO:0140098	catalytic activity, acting on RNA	21/667	347/24215	0.000693171	0.0287726	0.0256322	67065/13205/68278/70047/76563/216151/78394/78929/70640/59028/66044/24128/72162/74414/11792/67005/101148/69724/234374/20016/217057	21
611	black	BP	GO:0051052	regulation of DNA metabolic process	23/667	397/24215	0.000718201	0.0295567	0.0263308	93759/69535/15519/110052/26430/19718/225160/77805/70640/21749/98415/13010/72162/66592/230484/233877/19647/210766/319801/66869/18148/26417/70315	23
612	black	MF	GO:0045296	cadherin binding	19/667	302/24215	0.000773399	0.0309565	0.0275778	13205/235072/65962/67959/68942/66409/67425/21917/19324/69178/13589/229317/53378/13858/56041/101869/67804/66870/12488	19
613	black	CC	GO:0000313	organellar ribosome	9/667	89/24215	0.000773573	0.0309565	0.0275778	64656/68463/68611/107734/94061/68499/28028/50529/66223	9
614	black	CC	GO:0005761	mitochondrial ribosome	9/667	89/24215	0.000773573	0.0309565	0.0275778	64656/68463/68611/107734/94061/68499/28028/50529/66223	9
615	black	CC	GO:0055029	nuclear DNA-directed RNA polymerase complex	11/667	127/24215	0.000789821	0.0309565	0.0275778	67065/14885/69792/17420/66671/78929/74414/67005/225283/407786/20016	11
616	black	BP	GO:0046755	viral budding	4/667	16/24215	0.000797219	0.0309565	0.0275778	68942/27681/68953/66700	4
617	black	CC	GO:0071004	U2-type prespliceosome	4/667	16/24215	0.000797219	0.0309565	0.0275778	67684/54614/16589/328110	4
618	black	BP	GO:1902188	positive regulation of viral release from host cell	4/667	16/24215	0.000797219	0.0309565	0.0275778	12390/68942/68953/66700	4
619	black	BP	GO:1905037	autophagosome organization	9/667	90/24215	0.000838934	0.0320637	0.0285642	54197/78246/19324/67841/66734/60599/100226/57436/75964	9
620	black	BP	GO:0044403	symbiosis, encompassing mutualism through parasitism	20/667	328/24215	0.00083905	0.0320637	0.0285642	12390/68995/13205/14265/68942/27681/19324/67955/21357/68184/225160/98415/80743/13858/26965/68953/331401/319278/66700/14775	20
621	black	CC	GO:0044391	ribosomal subunit	14/667	191/24215	0.00087419	0.0331435	0.0295261	68995/13205/64656/68463/68611/107734/229317/94061/68499/28028/50529/52521/66223/18148	14
622	black	CC	GO:0030136	clathrin-coated vesicle	9/667	91/24215	0.000908716	0.0341833	0.0304524	80718/68365/80743/12757/13858/66147/22134/22135/68421	9
623	black	CC	GO:0044431	Golgi apparatus part	26/667	482/24215	0.00095803	0.035759	0.0318561	213819/245944/19324/53612/81003/100862375/74006/11777/80718/170760/226541/68365/56846/12757/56041/233575/75964/320150/70361/78752/69668/229593/14348/22134/22135/104303	26
624	black	BP	GO:0006914	autophagy	21/667	357/24215	0.00099343	0.0365142	0.0325289	54197/78246/93759/19324/11750/67154/67841/74006/170822/74159/80743/66734/67006/60599/100226/57436/67790/75964/319801/72244/26417	21
625	black	BP	GO:0061919	process utilizing autophagic mechanism	21/667	357/24215	0.00099343	0.0365142	0.0325289	54197/78246/93759/19324/11750/67154/67841/74006/170822/74159/80743/66734/67006/60599/100226/57436/67790/75964/319801/72244/26417	21
626	black	BP	GO:0045116	protein neddylation	4/667	17/24215	0.00101993	0.0369246	0.0328945	18002/114893/234664/19823	4
627	black	BP	GO:1902176	negative regulation of oxidative stress-induced intrinsic apoptotic signaling pathway	4/667	17/24215	0.00101993	0.0369246	0.0328945	20656/78688/93759/14775	4
628	black	BP	GO:0051058	negative regulation of small GTPase mediated signal transduction	7/667	58/24215	0.00103611	0.0372305	0.033167	70527/19053/218397/233877/320271/75415/12488	7
629	black	BP	GO:0015931	nucleobase-containing compound transport	13/667	174/24215	0.00110789	0.0395146	0.0352019	14265/68278/225160/29819/16418/97112/23881/331401/101187/22117/18148/276770/72124	13
630	black	MF	GO:0036459	thiol-dependent ubiquitinyl hydrolase activity	9/667	94/24215	0.0011468	0.0401507	0.0357685	70527/30940/170822/230484/210766/66124/72201/235461/70675	9
631	black	MF	GO:0101005	ubiquitinyl hydrolase activity	9/667	94/24215	0.0011468	0.0401507	0.0357685	70527/30940/170822/230484/210766/66124/72201/235461/70675	9
632	black	BP	GO:0009141	nucleoside triphosphate metabolic process	17/667	265/24215	0.00116031	0.0401507	0.0357685	18648/270166/14923/14635/12499/26430/74006/78330/11946/16418/66592/73078/54369/12868/319801/27425/12859	17
633	black	BP	GO:0042176	regulation of protein catabolic process	20/667	337/24215	0.00116599	0.0401507	0.0357685	14673/14265/27681/19052/12759/30940/13010/53378/56150/232286/65114/279766/237500/75841/242960/68889/235542/67184/14775/19188	20
634	black	BP	GO:0019058	viral life cycle	13/667	175/24215	0.00116741	0.0401507	0.0357685	12390/13205/14265/68942/27681/19324/21357/98415/80743/13858/68953/319278/66700	13
635	black	CC	GO:0005770	late endosome	13/667	176/24215	0.00122959	0.041989	0.0374062	68942/27681/53331/53612/80718/68365/80743/13010/66734/66889/65114/66700/26417	13
636	black	BP	GO:0019682	glyceraldehyde-3-phosphate metabolic process	4/667	18/24215	0.00128296	0.0435031	0.0387551	18648/21351/66646/319801	4
637	black	BP	GO:0006364	rRNA processing	13/667	178/24215	0.00136222	0.0454	0.0404449	66409/93759/78394/70930/59028/57750/16418/50911/68147/94061/216987/20227/18148	13
638	black	BP	GO:0016236	macroautophagy	13/667	178/24215	0.00136222	0.0454	0.0404449	54197/78246/93759/19324/67841/80743/66734/60599/100226/57436/75964/319801/26417	13
639	black	MF	GO:0008135	translation factor activity, RNA binding	8/667	78/24215	0.00136718	0.0454	0.0404449	68995/76784/68184/78655/16418/229317/66399/276770	8
640	black	BP	GO:0000245	spliceosomal complex assembly	6/667	45/24215	0.00139416	0.0459785	0.0409602	78688/67684/20630/56195/101739/328110	6
641	black	BP	GO:0000387	spliceosomal snRNP assembly	5/667	31/24215	0.00146544	0.0473608	0.0421917	20630/68295/20901/20227/69731	5
642	black	BP	GO:0000460	maturation of 5.8S rRNA	5/667	31/24215	0.00146544	0.0473608	0.0421917	59028/57750/16418/50911/18148	5
643	black	MF	GO:0004843	thiol-dependent ubiquitin-specific protease activity	8/667	79/24215	0.00148525	0.0473608	0.0421917	70527/30940/170822/230484/210766/66124/235461/70675	8
644	black	BP	GO:0022904	respiratory electron transport chain	8/667	79/24215	0.00148525	0.0473608	0.0421917	20656/78330/66841/73078/12868/18432/12859/100126824	8
645	black	BP	GO:0048524	positive regulation of viral process	8/667	79/24215	0.00148525	0.0473608	0.0421917	12390/13205/14265/68942/21357/98415/68953/66700	8
646	black	BP	GO:0045454	cell redox homeostasis	7/667	62/24215	0.00154184	0.0488419	0.0435111	21672/56551/66861/52837/11792/14775/100126824	7
647	black	CC	GO:0000159	protein phosphatase type 2A complex	4/667	19/24215	0.00158994	0.0497115	0.0442858	19053/19052/94186/235542	4
648	black	BP	GO:0000466	maturation of 5.8S rRNA from tricistronic rRNA transcript (SSU-rRNA, 5.8S rRNA, LSU-rRNA)	4/667	19/24215	0.00158994	0.0497115	0.0442858	59028/57750/50911/18148	4
649	turquoise	CC	GO:0098794	postsynapse	88/1571	478/24215	3.78082e-19	2.5203e-15	1.90713e-15	14807/108069/53869/20511/17978/14401/16560/17756/17762/237213/14816/94221/67579/20742/14799/18015/77579/19206/72555/56637/14805/268980/18607/20662/12558/110355/27360/12877/17919/13518/11352/84092/13821/26422/242274/26409/13131/72685/11426/15194/14400/18125/14812/20430/234353/11441/67865/12361/94190/245537/18667/54725/60409/64085/109676/243725/210933/235086/74053/320127/242443/208922/103967/330914…	88
650	turquoise	MF	GO:0051020	GTPase binding	85/1571	489/24215	5.8928e-17	1.96407e-13	1.48623e-13	110157/320634/16211/109880/12121/238799/14020/78287/11303/18141/21927/268451/19159/18643/78808/215821/20742/14799/11736/66482/218210/19418/55946/223435/207227/16443/72238/20662/223254/105445/17919/75734/19731/228359/58869/13722/271981/83409/67299/259302/20430/234353/29875/74105/19893/382253/212999/71310/11765/60409/243725/208846/17918/73192/227800/19347/238130/226407/69940/116838/100504663/192786…	85
651	turquoise	CC	GO:0032279	asymmetric synapse	53/1571	241/24215	2.55038e-15	5.66695e-12	4.28822e-12	108069/17978/17756/17762/14816/67579/20742/14799/18015/19206/72555/56637/14805/268980/18607/20662/12558/27360/12877/13518/84092/13821/242274/26409/13131/72685/11426/15194/18125/14812/11441/12361/54725/64085/109676/243725/74053/320127/103967/116837/108071/12288/17755/14806/108073/14811/27204/26875/13869/12386/66673/12168/99371	53
652	turquoise	CC	GO:0098984	neuron to neuron synapse	53/1571	243/24215	3.67626e-15	6.12648e-12	4.63596e-12	108069/17978/17756/17762/14816/67579/20742/14799/18015/19206/72555/56637/14805/268980/18607/20662/12558/27360/12877/13518/84092/13821/242274/26409/13131/72685/11426/15194/18125/14812/11441/12361/54725/64085/109676/243725/74053/320127/103967/116837/108071/12288/17755/14806/108073/14811/27204/26875/13869/12386/66673/12168/99371	53
653	turquoise	MF	GO:0031267	small GTPase binding	70/1571	394/24215	1.11693e-14	1.48909e-11	1.12681e-11	110157/320634/16211/109880/12121/238799/14020/78287/11303/18141/21927/268451/18643/78808/14799/11736/66482/218210/19418/55946/223435/207227/16443/72238/20662/223254/105445/17919/19731/228359/58869/271981/67299/259302/20430/29875/74105/382253/212999/71310/11765/60409/208846/17918/73192/227800/19347/238130/226407/69940/116838/192786/329877/319934/320127/241308/98910/98732/74998/235380/116837/226432…	70
654	turquoise	BP	GO:0061564	axon development	77/1571	461/24215	1.62289e-14	1.80303e-11	1.36437e-11	13642/109880/99412/53869/29869/16001/11789/14365/18028/17756/22439/21960/18738/17762/83431/20358/78808/110532/319504/77579/19206/50769/20356/11658/56637/19876/12558/17919/93691/18187/70827/13518/18845/16574/24136/20482/70747/13131/67299/13839/74132/243743/20430/233781/22284/382253/245537/20563/330938/18007/269473/105689/76499/214585/320027/18209/245450/54214/70430/17967/231637/13508/18750/12167/1…	77
655	turquoise	CC	GO:0014069	postsynaptic density	51/1571	237/24215	2.15004e-14	2.04745e-11	1.54932e-11	108069/17978/17756/17762/14816/67579/20742/14799/18015/19206/72555/56637/14805/268980/18607/20662/12558/27360/12877/13518/84092/13821/242274/26409/13131/72685/11426/15194/18125/14812/11441/12361/54725/64085/109676/243725/74053/320127/103967/116837/108071/12288/17755/14806/14811/27204/26875/13869/12386/66673/12168	51
656	turquoise	CC	GO:0099572	postsynaptic specialization	51/1571	239/24215	3.06207e-14	2.55147e-11	1.93072e-11	108069/17978/17756/17762/14816/67579/20742/14799/18015/19206/72555/56637/14805/268980/18607/20662/12558/27360/12877/13518/84092/13821/242274/26409/13131/72685/11426/15194/18125/14812/11441/12361/54725/64085/109676/243725/74053/320127/103967/116837/108071/12288/17755/14806/14811/27204/26875/13869/12386/66673/12168	51
657	turquoise	BP	GO:0007409	axonogenesis	73/1571	431/24215	3.80826e-14	2.82065e-11	2.13441e-11	13642/109880/99412/53869/29869/16001/11789/14365/18028/17756/22439/21960/18738/17762/83431/20358/78808/110532/319504/77579/19206/50769/20356/11658/56637/19876/12558/17919/93691/18187/70827/13518/18845/16574/24136/20482/13131/67299/13839/74132/243743/20430/22284/382253/245537/20563/330938/18007/105689/76499/214585/320027/18209/245450/54214/70430/231637/13508/18750/12167/17755/328572/232906/77018/1…	73
658	turquoise	CC	GO:0098793	presynapse	65/1571	367/24215	1.16433e-13	7.76142e-11	5.87312e-11	13002/12313/14807/108069/12287/12725/20511/17978/14365/13712/16560/83431/14816/14799/16570/218038/78771/107767/15165/76338/14805/16443/104015/18189/14823/12558/75734/14417/73094/14812/20430/11441/67865/12361/94190/170571/18667/330938/54725/60409/17918/223604/116838/320127/104082/16490/235380/116837/16485/56508/108071/12288/383348/14806/108073/269774/14811/27204/236794/26875/208898/16531/18191/241…	65
659	turquoise	MF	GO:0017016	Ras GTPase binding	66/1571	378/24215	1.50467e-13	9.11832e-11	6.8999e-11	110157/320634/16211/109880/12121/238799/14020/78287/18141/21927/268451/18643/78808/11736/66482/218210/19418/55946/223435/207227/16443/72238/20662/223254/105445/17919/19731/228359/58869/271981/67299/259302/20430/29875/382253/212999/71310/11765/60409/208846/17918/73192/227800/19347/238130/226407/69940/116838/192786/329877/319934/320127/241308/98910/98732/74998/235380/116837/226432/217944/56508/2377…	66
660	turquoise	BP	GO:0031346	positive regulation of cell projection organization	70/1571	417/24215	2.00585e-13	1.11425e-10	8.4316e-11	23854/109880/99412/103742/53869/16001/11789/18643/17762/83431/16570/18015/50769/20356/56637/19876/22359/102774/12877/17919/11352/18761/24136/53872/20482/242274/19266/15572/15194/12492/16974/20430/29875/12361/382253/245537/17257/330938/243725/77480/224617/99982/116838/18102/18759/74143/103199/54214/68750/227541/208922/320840/103967/116837/107035/50772/269254/13405/231225/234776/225523/13508/17755/…	70
661	turquoise	BP	GO:0016570	histone modification	70/1571	426/24215	5.78208e-13	2.96487e-10	2.24354e-10	103136/214162/20926/78656/13018/12387/70238/20185/17977/18193/246103/54169/12914/252870/224826/56399/13831/225131/13194/20874/21372/59026/269424/14897/13714/81004/192195/70088/14050/17765/18125/75560/214899/22589/17257/244349/108155/72895/194388/99982/18854/22289/75302/70790/108829/228829/16468/277250/217127/109115/94246/214133/208146/228019/98403/75605/228790/20466/235626/225888/238247/99890/109…	70
662	turquoise	CC	GO:0033267	axon part	48/1571	235/24215	9.61438e-13	4.57782e-10	3.46407e-10	13002/14807/20511/11789/215690/16536/17762/83431/20742/14799/319504/218038/19206/107767/19876/14805/16443/20273/18189/70827/16497/242274/73094/14812/20430/11441/94190/54725/76499/66797/16490/16485/17755/108058/14806/110862/108073/269774/14811/16554/236794/26875/208898/16531/20265/11735/110876/19349	48
663	turquoise	BP	GO:0010976	positive regulation of neuron projection development	58/1571	321/24215	1.03719e-12	4.60929e-10	3.48788e-10	109880/99412/53869/16001/17762/83431/16570/18015/50769/20356/56637/19876/22359/12877/17919/11352/24136/53872/20482/242274/19266/15572/12492/16974/20430/29875/12361/382253/245537/17257/330938/243725/77480/224617/99982/116838/18102/18759/74143/103199/54214/227541/208922/320840/116837/107035/50772/269254/13405/13508/17755/12805/328572/232906/18213/12168/241514/54712	58
664	turquoise	BP	GO:0010769	regulation of cell morphogenesis involved in differentiation	55/1571	298/24215	1.65833e-12	6.90902e-10	5.2281e-10	109880/99412/53869/29869/12929/17756/22439/21960/17762/83431/110829/26420/13132/20356/56637/19876/12558/22215/17919/70827/18845/24136/53872/20482/665113/19266/13131/74132/243743/20430/12361/382253/245537/20563/330938/243725/76499/210933/320027/224617/74143/54214/68750/103967/22129/231637/13508/17755/328572/232906/330662/18213/16554/12168/54712	55
665	turquoise	BP	GO:0009416	response to light stimulus	51/1571	275/24215	8.8449e-12	3.46824e-09	2.62444e-09	214162/109880/12290/20511/27103/17688/83429/13712/70238/12298/19272/26420/15574/18015/15251/22632/15357/218461/71991/50769/20356/12914/50505/13194/22592/56210/11352/50754/20318/15194/19893/245537/17257/80750/244666/56469/66704/68142/213311/99982/18854/18708/67068/233805/12288/328572/110911/14811/72108/17252/66915	51
666	turquoise	BP	GO:0045666	positive regulation of neuron differentiation	66/1571	414/24215	1.06976e-11	3.96169e-09	2.99784e-09	109880/99412/53869/16001/19130/17762/83431/17977/16570/18015/70834/50779/50769/20356/56637/19876/21417/22359/12877/17919/11352/24136/53872/20482/242274/19266/13131/15572/12492/16974/20430/29875/12361/382253/245537/17257/330938/243725/77480/224617/99982/116838/18102/18759/74143/103199/54214/227541/208922/320840/116837/107035/50772/269254/13405/13508/17755/21413/12805/328572/232906/18213/12168/2415…	66
667	turquoise	BP	GO:0022604	regulation of cell morphogenesis	71/1571	463/24215	1.14122e-11	4.00389e-09	3.02977e-09	109880/99412/53869/29869/12929/69232/17756/22439/21960/17762/83431/110829/13822/26420/14674/77579/13132/20356/56637/19876/93871/12558/22215/27418/17919/70827/18845/24136/227634/53872/20482/665113/19266/13131/74132/245880/243743/20430/12361/382253/245537/17257/20563/330938/214897/243725/76499/210933/320027/224617/116838/74143/54214/68750/103967/22129/58194/116837/231637/20196/100177/13508/17755/32…	71
668	turquoise	BP	GO:0042391	regulation of membrane potential	64/1571	396/24215	1.20144e-11	4.00439e-09	3.03015e-09	338370/14807/12290/12287/83429/12289/16536/12298/17762/14799/319504/20191/15165/12177/170762/56637/13052/14805/20273/18189/14682/14169/11931/58869/269523/15194/14812/11441/245537/17257/14629/109676/243725/235086/238271/226407/224617/223604/116838/320127/99526/16490/56543/116837/231637/13405/16485/56508/12288/108058/11983/20541/14806/110862/20269/12296/14811/170738/13483/238161/16531/20265/11735/1…	64
669	turquoise	BP	GO:0018205	peptidyl-lysine modification	55/1571	322/24215	3.87339e-11	1.22952e-08	9.3039e-09	103136/214162/20926/78656/13018/12387/22196/11863/17246/17977/18193/54169/12914/320213/13831/54473/237107/269424/192195/70088/17765/18125/75560/70316/22589/17257/244349/66867/56469/223870/108155/215351/72895/194388/106021/99982/75302/228829/16468/217127/109115/94246/214133/208146/231915/228019/98403/20466/235626/225888/238247/109263/72195/328572/69726	55
670	turquoise	CC	GO:0030427	site of polarized growth	39/1571	191/24215	1.29084e-10	3.78297e-08	2.8626e-08	12313/11789/17762/83431/22288/16570/77579/243931/19206/56637/13052/18189/12877/70827/64930/59069/15572/20430/11441/29875/22284/382253/50876/243725/269473/76499/12402/17967/192119/231637/269254/56508/13508/17755/211712/320365/26875/338355/241514	39
671	turquoise	BP	GO:0001508	action potential	32/1571	136/24215	1.30526e-10	3.78297e-08	2.8626e-08	338370/12290/12287/12289/12298/14799/319504/20191/15165/170762/13052/20273/14682/14812/11441/109676/99526/16490/13405/16485/56508/12288/108058/14806/20269/12296/14811/13483/16531/20265/11735/110876	32
672	turquoise	BP	GO:0050770	regulation of axonogenesis	37/1571	176/24215	1.59544e-10	4.43133e-08	3.35322e-08	109880/99412/53869/29869/17756/22439/21960/17762/83431/20356/56637/19876/12558/17919/70827/18845/24136/20482/13131/74132/243743/20430/382253/20563/330938/76499/320027/54214/231637/13508/17755/328572/232906/18213/16554/12168/54712	37
673	turquoise	CC	GO:0030426	growth cone	38/1571	186/24215	2.1841e-10	5.82368e-08	4.40682e-08	12313/11789/17762/83431/22288/16570/77579/243931/19206/56637/13052/18189/12877/70827/64930/59069/15572/20430/11441/29875/22284/382253/50876/243725/269473/76499/12402/17967/192119/231637/269254/56508/13508/17755/211712/26875/338355/241514	38
674	turquoise	CC	GO:0098800	inner mitochondrial membrane protein complex	29/1571	117/24215	2.52671e-10	6.4781e-08	4.90202e-08	12858/68198/53600/54405/12867/228033/407785/17993/67130/11957/28080/20463/67264/66046/66928/595136/17992/68197/70316/71679/66091/66694/57423/68342/69773/11958/11983/93757/230075	29
675	turquoise	BP	GO:1990138	neuron projection extension	35/1571	163/24215	2.69509e-10	6.65389e-08	5.03504e-08	53869/29869/27103/12387/21960/17762/83431/20356/56637/17919/18187/18845/20404/74132/243743/20430/29875/22284/382253/245537/17257/20563/76499/214585/99982/116838/54214/116837/13508/17755/328572/18213/236794/12168/266692	35
676	turquoise	CC	GO:0098798	mitochondrial protein complex	32/1571	141/24215	3.51677e-10	8.37242e-08	6.33547e-08	12858/68198/53600/54405/12867/228033/407785/17993/223696/67130/11957/28080/20463/67264/52231/66046/66928/595136/17992/68197/70316/71679/66091/66694/57423/68342/69773/11958/11983/93757/230075/68512	32
677	turquoise	BP	GO:0043161	proteasome-mediated ubiquitin-dependent protein catabolic process	54/1571	334/24215	4.75698e-10	1.09345e-07	8.27421e-08	22196/21927/66771/74315/17246/66753/110616/94253/71991/13132/67118/56637/224826/225131/13194/21372/76577/52231/70247/22222/81004/50754/269523/18786/53323/170823/74132/192193/15204/57296/99375/80750/14629/56469/20588/223870/73469/67615/106021/18854/218215/232539/67490/329152/236904/68795/217194/381338/51902/230249/140630/23807/66440/26446	54
678	turquoise	CC	GO:0097060	synaptic membrane	52/1571	316/24215	5.2363e-10	1.1635e-07	8.80433e-08	14807/108069/20511/14401/237213/14816/94221/67579/14799/72555/14805/104015/268980/18189/14823/12558/12877/13821/26422/242274/15194/14400/14812/234353/11441/12361/245537/170571/60409/64085/109676/235086/74053/320127/242443/208922/103967/330914/116837/170707/13405/16485/108071/12288/383348/20541/14806/108073/14811/16531/18191/11735	52
679	turquoise	BP	GO:0010498	proteasomal protein catabolic process	60/1571	395/24215	6.58811e-10	1.41666e-07	1.07199e-07	20316/22196/21927/66771/74315/17246/66753/20338/110616/94253/71991/13132/67118/56637/224826/225131/13194/21372/76577/52231/70247/22222/81004/50754/269523/18786/53323/170823/74132/192193/15204/57296/94190/99375/80750/14629/56469/20588/223870/73469/67615/106021/18854/218215/99011/232539/67490/66435/329152/236904/68795/217194/381338/51902/230249/54607/140630/23807/66440/26446	60
680	turquoise	BP	GO:0048588	developmental cell growth	41/1571	220/24215	8.18493e-10	1.70502e-07	1.2902e-07	53869/29869/27103/12387/21960/17762/83431/20356/56637/17919/18187/18845/24136/20404/74132/243743/20430/29875/22284/382253/245537/17257/20563/26398/76499/214585/320027/99982/116838/54214/116837/13508/17755/108058/328572/18213/236794/238161/23807/12168/266692	41
681	turquoise	BP	GO:0048193	Golgi vesicle transport	41/1571	222/24215	1.08524e-09	2.19218e-07	1.65884e-07	216131/99412/53334/78287/19159/17912/94221/20742/71169/11736/56494/20334/66482/70028/54160/70829/12847/66352/26422/20333/269523/15194/11765/60409/317717/17918/338337/320615/77371/69940/18759/11980/320714/54214/226744/218035/20660/72108/215474/11735/99371	41
682	turquoise	BP	GO:0009314	response to radiation	58/1571	382/24215	1.28874e-09	2.5267e-07	1.91197e-07	214162/109880/12290/20511/27103/17688/83429/13712/70238/12298/19272/17246/26420/15574/18015/15251/22632/15357/218461/71991/50769/20356/12914/50505/13194/22592/56210/11352/50754/22166/14050/20318/15194/19893/245537/17257/18004/80750/244666/56469/235559/66704/68142/66467/213311/99982/18854/18708/72931/67068/233805/12288/328572/110911/14811/72108/17252/66915	58
683	turquoise	CC	GO:0042734	presynaptic membrane	21/1571	70/24215	1.76224e-09	3.35631e-07	2.53974e-07	108069/20511/14816/14805/18189/14823/12558/14812/11441/12361/170571/116837/16485/108071/12288/383348/14806/108073/14811/16531/18191	21
684	turquoise	CC	GO:0043194	axon initial segment	10/1571	15/24215	2.85596e-09	5.10378e-07	3.86206e-07	215690/16536/319504/20273/242274/108058/110862/20265/11735/110876	10
685	turquoise	CC	GO:0034703	cation channel complex	38/1571	203/24215	2.96026e-09	5.10378e-07	3.86206e-07	12313/12290/12287/12289/16536/12298/14799/19042/20191/238871/15165/72555/14805/20273/58869/22066/16497/14812/269109/66797/242443/16490/56543/228071/16491/16485/12288/108058/14806/110862/20269/12296/14811/13483/238161/16531/20265/110876	38
686	turquoise	CC	GO:0031252	cell leading edge	54/1571	351/24215	2.96151e-09	5.10378e-07	3.86206e-07	109333/20511/16337/11789/11966/12387/75723/17756/12289/19159/17762/83431/19272/20742/14799/77579/218038/57748/15165/72555/19876/16443/106957/12558/20874/27418/71096/240880/11352/64930/228359/245880/232288/20430/234353/11441/29875/382253/243725/76499/18764/17918/99167/18102/18759/66797/16490/27494/231637/70549/269774/12386/319565/14107	54
687	turquoise	CC	GO:0044431	Golgi apparatus part	67/1571	482/24215	2.98601e-09	5.10378e-07	3.86206e-07	216131/320634/108011/99412/20340/12121/17155/53869/53334/68299/17912/58246/94221/56494/11782/20334/11774/107767/67630/76338/70028/16004/12211/240119/76303/54160/12847/66352/69065/228960/26422/20333/80877/67549/20318/269682/192193/75985/233781/74105/11765/23821/60409/235574/76499/22021/26877/338337/217030/320615/19347/234356/77371/208884/236727/11980/226744/218035/217664/77929/20660/230249/72108/2…	67
688	turquoise	CC	GO:0044304	main axon	22/1571	79/24215	3.45983e-09	5.7658e-07	4.36302e-07	20511/215690/16536/17762/20742/319504/19876/20273/16497/242274/11441/54725/66797/16490/16485/17755/108058/110862/16554/20265/11735/110876	22
689	turquoise	BP	GO:0060560	developmental growth involved in morphogenesis	42/1571	240/24215	3.68425e-09	5.99006e-07	4.53272e-07	53869/29869/27103/12387/21960/19014/17762/83431/20356/56637/19876/17919/18187/18845/24136/20404/74132/243743/16974/20430/29875/22284/382253/245537/17257/20563/54725/76499/214585/320027/99982/116838/54214/116837/75605/13508/17755/328572/18213/236794/12168/266692	42
690	turquoise	BP	GO:0016358	dendrite development	45/1571	269/24215	4.46025e-09	7.07905e-07	5.35677e-07	210108/17756/56637/19876/268980/22359/102774/22215/223254/17919/93691/70827/11352/53872/665113/19266/13131/15572/13839/20430/11441/29875/12361/382253/245537/17257/60409/243725/210933/74053/320027/77480/224617/74143/227541/242443/208922/103967/50772/56508/13508/17755/236794/12386/270120	45
691	turquoise	MF	GO:0061659	ubiquitin-like protein ligase activity	41/1571	234/24215	5.43003e-09	8.41781e-07	6.36981e-07	19014/66313/66771/74315/70208/17246/94253/67118/224826/59026/22215/14897/65247/22222/80890/53323/74132/73998/21848/15204/99375/56469/12402/207304/73469/67615/106021/70790/218215/218203/100763/19302/98403/269700/329152/68795/381338/51902/140630/23807/268281	41
692	turquoise	BP	GO:0016197	endosomal transport	41/1571	236/24215	7.00949e-09	1.06194e-06	8.03576e-07	216131/53869/20479/53334/14020/72477/78287/11303/68299/17101/11736/70834/56494/218441/13132/223593/69150/70028/72238/18711/70827/228359/228960/80877/269523/15194/77573/70160/11765/235567/225326/320615/19347/100504663/100502841/218035/67298/74349/20660/213326/19349	41
693	turquoise	CC	GO:0044455	mitochondrial membrane part	36/1571	192/24215	7.31323e-09	1.08333e-06	8.19766e-07	12858/68198/53600/54405/12867/228033/407785/17993/223696/67130/11957/28080/20463/67264/52231/66046/66928/595136/17992/68197/70316/66142/14148/12866/71679/66091/74143/66694/57423/68342/69773/11958/11983/93757/230075/68512	36
694	turquoise	BP	GO:0007611	learning or memory	44/1571	265/24215	8.34223e-09	1.18523e-06	8.96871e-07	214162/109880/12290/27103/83429/21960/17762/13688/14799/18015/15251/218038/15357/218461/104015/18189/11352/16497/15572/15194/14812/11441/14266/245537/17257/23821/50876/56469/210933/15558/11980/76376/320127/66797/13123/17967/208922/108071/18750/12288/108073/14811/72108/66673	44
695	turquoise	BP	GO:0007612	learning	32/1571	159/24215	8.3567e-09	1.18523e-06	8.96871e-07	214162/109880/12290/27103/83429/21960/18015/15251/218038/15357/218461/104015/18189/11352/15572/15194/14812/11441/245537/17257/56469/210933/11980/76376/320127/66797/108071/12288/108073/14811/72108/66673	32
696	turquoise	BP	GO:0035637	multicellular organismal signaling	29/1571	135/24215	8.86865e-09	1.23163e-06	9.31986e-07	12290/21960/12289/16536/12298/14799/319504/20191/238871/170762/13052/20273/11441/109676/16490/56543/16485/56508/12288/20541/14806/108073/20269/12296/13483/16531/20265/11735/110876	29
697	turquoise	CC	GO:0005746	mitochondrial respiratory chain	21/1571	76/24215	9.12204e-09	1.24097e-06	9.39051e-07	12858/68198/54405/12867/407785/17993/67130/20463/67264/66046/66928/595136/17992/68197/70316/66142/12866/66091/66694/68342/230075	21
698	turquoise	BP	GO:0051648	vesicle localization	38/1571	212/24215	1.02701e-08	1.36921e-06	1.03609e-06	109880/53869/12387/53334/83431/11736/218038/11774/55946/104015/18189/213760/12558/17281/14169/17919/75734/228359/20404/72685/15194/77573/20430/94190/245537/17257/76499/214585/17918/219228/226407/116838/103967/116837/110380/27062/26875/208898	38
699	turquoise	MF	GO:0004674	protein serine/threonine kinase activity	62/1571	448/24215	1.36848e-08	1.75428e-06	1.32748e-06	110157/232533/109880/69131/109333/29869/27103/228026/15257/56542/26420/72508/26399/23955/223435/56637/13548/18607/26405/110355/20874/18761/15259/665113/26409/69181/18647/53886/15467/12361/382253/110094/18004/214897/26398/217718/328329/108737/18759/67333/227541/16798/69562/228012/213452/320129/50772/338372/232341/18750/11480/12167/18751/108058/269774/15258/333050/12168/19082/12572/26408/12995	62
700	turquoise	MF	GO:0019787	ubiquitin-like protein transferase activity	62/1571	448/24215	1.36848e-08	1.75428e-06	1.32748e-06	70238/22196/21927/19014/66313/66771/74315/70208/17246/72194/94253/71991/67118/224826/12211/59026/22215/14897/65247/22222/80890/50754/16351/53323/74132/73998/21848/15204/67150/99375/56469/12402/414872/207304/213311/73469/30050/67615/67455/106021/70790/218215/218203/100763/232539/67490/19302/212390/22129/98403/269700/329152/236904/68795/381338/51902/218793/140630/75785/66155/23807/268281	62
701	turquoise	BP	GO:0010770	positive regulation of cell morphogenesis involved in differentiation	32/1571	163/24215	1.56889e-08	1.97324e-06	1.49317e-06	109880/99412/53869/12929/17762/83431/110829/26420/13132/20356/56637/19876/17919/24136/53872/20482/19266/20430/12361/382253/330938/224617/74143/54214/68750/13508/17755/328572/330662/18213/12168/54712	32
702	turquoise	MF	GO:0017137	Rab GTPase binding	31/1571	155/24215	1.66018e-08	2.04939e-06	1.55079e-06	12121/14020/78287/268451/78808/11736/55946/207227/72238/17919/228359/58869/271981/71310/11765/60409/17918/227800/19347/226407/116838/329877/319934/98910/98732/74998/235380/116837/237782/194401/102442	31
703	turquoise	MF	GO:0046873	metal ion transmembrane transporter activity	60/1571	431/24215	1.88052e-08	2.27919e-06	1.72468e-06	338370/14807/12290/12287/20511/22785/12289/16536/12298/20191/380836/15165/213053/14805/59033/20273/106957/381290/11931/107723/54338/20515/22066/16497/74552/14812/320707/235574/22063/238271/18764/19347/223604/236727/76376/30057/242443/16490/56543/16522/233280/16491/16485/328133/12288/20541/14806/110862/108073/20269/12296/14811/170738/236794/54403/16531/94249/94219/20265/110876	60
704	turquoise	BP	GO:0010970	transport along microtubule	28/1571	132/24215	2.12969e-08	2.49062e-06	1.88467e-06	12121/56542/16560/67042/17762/83431/16570/15251/11774/55946/17281/70827/13518/16574/15194/19893/17257/214585/74019/17918/71435/99167/213081/17755/16561/72938/319565/74682	28
705	turquoise	BP	GO:0099111	microtubule-based transport	28/1571	132/24215	2.12969e-08	2.49062e-06	1.88467e-06	12121/56542/16560/67042/17762/83431/16570/15251/11774/55946/17281/70827/13518/16574/15194/19893/17257/214585/74019/17918/71435/99167/213081/17755/16561/72938/319565/74682	28
706	turquoise	BP	GO:0051961	negative regulation of nervous system development	49/1571	322/24215	2.25922e-08	2.59654e-06	1.96482e-06	13642/29869/27103/210108/12387/21960/19014/17246/74203/18015/19270/13618/13132/20356/56637/22215/69064/70827/64930/13131/74132/16974/233781/245537/17257/20563/330938/13209/66867/18007/269473/74019/19347/320027/99982/67207/103199/50913/103967/22129/192119/243937/20660/19716/231474/18213/13869/269784/270120	49
707	turquoise	CC	GO:0034702	ion channel complex	44/1571	274/24215	2.33265e-08	2.6355e-06	1.9943e-06	12313/12290/12287/14401/12289/16536/12298/237213/78808/14799/19042/20191/238871/15165/72555/14805/20273/58869/22066/16497/14400/14812/11441/269109/66797/242443/16490/56543/228071/16491/16485/12288/108058/14806/110862/20269/12296/14811/13483/238161/16531/20265/433926/110876	44
708	turquoise	CC	GO:1990351	transporter complex	47/1571	305/24215	2.9319e-08	3.22719e-06	2.44204e-06	12313/12290/12287/14401/12289/16536/12298/237213/78808/14799/19042/20191/238871/15165/72555/14805/20273/11931/30059/58869/22066/16497/14400/14812/11441/269109/66694/66797/242443/16490/56543/228071/16491/16485/12288/108058/14806/110862/20269/12296/14811/13483/238161/16531/20265/433926/110876	47
709	turquoise	BP	GO:0048675	axon extension	26/1571	118/24215	2.96158e-08	3.22719e-06	2.44204e-06	53869/29869/21960/17762/83431/20356/56637/17919/18187/18845/74132/243743/20430/22284/382253/245537/20563/76499/214585/54214/13508/17755/328572/18213/236794/12168	26
710	turquoise	BP	GO:0033044	regulation of chromosome organization	48/1571	315/24215	3.00159e-08	3.22719e-06	2.44204e-06	12462/214162/20926/13018/11789/12387/20185/18768/217232/18193/219150/50505/56399/52563/107047/226026/20874/237107/14897/18761/98956/17765/18125/214899/30949/22589/17257/245474/21951/17535/108155/215351/72895/99982/18854/75302/70790/103677/16468/217127/51810/228012/98403/20466/329152/225876/328572/66440	48
711	turquoise	BP	GO:0050890	cognition	46/1571	296/24215	3.15806e-08	3.34152e-06	2.52856e-06	214162/109880/12290/27103/83429/21960/17762/13688/14799/18015/15251/218038/15357/218461/70028/104015/18189/11352/16497/15572/15194/14812/20430/11441/14266/245537/17257/23821/50876/56469/210933/15558/11980/76376/320127/66797/13123/17967/208922/108071/18750/12288/108073/14811/72108/66673	46
712	turquoise	MF	GO:0061630	ubiquitin protein ligase activity	39/1571	230/24215	3.21655e-08	3.35024e-06	2.53515e-06	19014/66313/66771/74315/70208/17246/94253/67118/224826/59026/22215/14897/65247/22222/80890/53323/74132/73998/21848/15204/99375/12402/207304/73469/67615/106021/70790/218215/218203/100763/19302/269700/329152/68795/381338/51902/140630/23807/268281	39
713	turquoise	MF	GO:0008066	glutamate receptor activity	12/1571	27/24215	3.71383e-08	3.78768e-06	2.86616e-06	14807/108069/14816/14799/14805/14823/14812/242443/108071/14806/108073/14811	12
714	turquoise	MF	GO:0015077	monovalent inorganic cation transmembrane transporter activity	51/1571	347/24215	3.75017e-08	3.78768e-06	2.86616e-06	12858/338370/14807/66144/20511/12864/16536/12867/228033/11973/15165/11957/14805/28080/59033/20273/20463/11931/107723/54338/20515/16497/17992/66142/12866/238271/18764/71679/223604/236727/76376/66694/226139/16490/56543/16522/16491/16485/11958/11964/20541/14806/110862/20269/170738/236794/54403/16531/94249/20265/110876	51
715	turquoise	CC	GO:0044309	neuron spine	32/1571	169/24215	3.86149e-08	3.84189e-06	2.90719e-06	108069/20511/17978/14816/14799/77579/72555/56637/268980/110355/17919/11352/84092/242274/14812/20430/11441/67865/94190/18667/243725/320127/103967/320129/56508/333605/108071/20541/14811/236794/241514/99371	32
716	turquoise	CC	GO:0098791	Golgi subcompartment	56/1571	399/24215	4.19322e-08	4.10851e-06	3.10894e-06	320634/108011/99412/20340/12121/17155/53869/53334/68299/17912/58246/56494/11782/20334/11774/107767/67630/76338/70028/16004/12211/240119/76303/66352/69065/228960/26422/20333/80877/67549/269682/192193/75985/233781/74105/11765/23821/60409/235574/76499/22021/26877/320615/19347/234356/208884/236727/11980/226744/217664/77929/20660/26875/207806/99371/67464	56
717	turquoise	BP	GO:0050768	negative regulation of neurogenesis	46/1571	299/24215	4.31437e-08	4.10851e-06	3.10894e-06	13642/29869/27103/210108/12387/21960/19014/17246/74203/18015/19270/13618/13132/20356/56637/22215/69064/70827/64930/13131/74132/233781/245537/17257/20563/330938/13209/66867/18007/269473/19347/320027/99982/67207/50913/103967/22129/192119/243937/20660/19716/231474/18213/13869/269784/270120	46
718	turquoise	CC	GO:1902495	transmembrane transporter complex	46/1571	299/24215	4.31437e-08	4.10851e-06	3.10894e-06	12313/12290/12287/14401/12289/16536/12298/237213/78808/14799/19042/20191/238871/15165/72555/14805/20273/11931/58869/22066/16497/14400/14812/11441/269109/66694/66797/242443/16490/56543/228071/16491/16485/12288/108058/14806/110862/20269/12296/14811/13483/238161/16531/20265/433926/110876	46
719	turquoise	BP	GO:0045665	negative regulation of neuron differentiation	39/1571	233/24215	4.61742e-08	4.33517e-06	3.28046e-06	13642/29869/27103/210108/21960/19014/17246/74203/19270/13618/13132/20356/56637/22215/69064/70827/64930/13131/74132/233781/245537/17257/20563/330938/13209/66867/18007/269473/19347/320027/67207/50913/103967/22129/243937/19716/231474/269784/270120	39
720	turquoise	BP	GO:1903829	positive regulation of cellular protein localization	54/1571	381/24215	5.23453e-08	4.81766e-06	3.64556e-06	12462/53869/11789/19014/17762/13822/17246/20742/19042/13132/20356/56637/18189/18607/20411/59026/237107/218832/17919/18761/50754/53886/192193/56330/29875/57296/245474/269473/329506/108155/218333/17918/77574/269109/18854/70790/18759/67943/217127/226744/16173/74998/233919/18708/231637/20660/76793/328572/13483/13869/23807/99237/11735/28042	54
721	turquoise	CC	GO:0005743	mitochondrial inner membrane	57/1571	412/24215	5.27586e-08	4.81766e-06	3.64556e-06	12858/68198/11671/53600/12864/11740/54405/12867/228033/27404/380836/14057/407785/17993/223696/67130/11957/28080/67267/20463/14732/67264/15108/14571/30059/66046/72039/66928/595136/231279/17992/15204/68197/70316/66142/14148/12866/71679/66091/110323/52538/74143/66694/57423/30057/226139/68342/230125/69773/11958/66292/11983/93757/110911/94281/69186/230075	57
722	turquoise	BP	GO:0030705	cytoskeleton-dependent intracellular transport	29/1571	148/24215	7.61796e-08	6.86234e-06	5.19278e-06	12121/56542/16560/67042/17762/83431/16570/15251/11774/55946/17281/70827/13518/16574/15194/19893/17257/214585/74019/17918/71435/99167/213081/17755/16554/16561/72938/319565/74682	29
723	turquoise	CC	GO:0070469	respiratory chain	21/1571	85/24215	7.76038e-08	6.89742e-06	5.21933e-06	12858/68198/54405/12867/407785/17993/67130/20463/67264/66046/66928/595136/17992/68197/70316/66142/12866/66091/66694/68342/230075	21
724	turquoise	CC	GO:0045211	postsynaptic membrane	40/1571	247/24215	7.90576e-08	6.93419e-06	5.24715e-06	14807/108069/14401/237213/14816/94221/67579/14799/72555/14805/268980/12558/12877/26422/242274/14400/14812/234353/11441/245537/60409/64085/109676/235086/74053/242443/208922/103967/330914/170707/13405/108071/12288/383348/20541/14806/108073/14811/16531/11735	40
725	turquoise	CC	GO:0043197	dendritic spine	31/1571	166/24215	8.70961e-08	7.54003e-06	5.7056e-06	108069/20511/17978/14816/14799/77579/72555/56637/268980/110355/17919/11352/84092/242274/14812/20430/11441/67865/94190/18667/243725/320127/103967/320129/56508/333605/108071/20541/14811/241514/99371	31
726	turquoise	MF	GO:0004842	ubiquitin-protein transferase activity	58/1571	431/24215	1.06951e-07	9.1402e-06	6.91645e-06	70238/22196/21927/19014/66313/66771/74315/70208/17246/72194/94253/71991/67118/224826/12211/59026/22215/14897/65247/22222/80890/50754/16351/53323/74132/73998/21848/15204/67150/99375/12402/414872/207304/213311/73469/30050/67615/67455/106021/70790/218215/218203/100763/232539/19302/212390/22129/269700/329152/236904/68795/381338/51902/218793/140630/75785/23807/268281	58
727	turquoise	MF	GO:0016887	ATPase activity	57/1571	425/24215	1.54153e-07	1.28023e-05	9.68761e-06	320632/66144/17688/71382/20479/16560/17686/13680/11303/17912/228033/11973/27404/16570/72047/77579/217716/212880/19356/50769/11957/28080/17919/381290/11931/16574/269523/11426/19687/72151/66881/54343/22589/320707/50770/17535/13209/235574/234733/668880/68142/71679/76295/11980/57423/54380/207165/216877/81000/231912/11964/71389/16554/54667/16561/12572/18861	57
728	turquoise	BP	GO:0016050	vesicle organization	44/1571	292/24215	1.54679e-07	1.28023e-05	9.68761e-06	12725/53869/20479/53334/14020/78287/11303/17101/11736/74479/56494/20334/11774/69150/104015/72238/15463/24136/84092/228960/20333/271981/209131/71310/102607/18571/235567/214585/225326/209018/317717/227800/77371/18759/11980/98910/103967/218035/74349/110380/27062/215474/99371/19349	44
729	turquoise	BP	GO:0000209	protein polyubiquitination	32/1571	179/24215	1.55564e-07	1.28023e-05	9.68761e-06	70238/17222/70097/74315/217232/71991/67118/52563/59026/22215/14897/80985/53323/74132/21951/12402/69010/207304/67615/106021/70790/218215/100763/232539/22129/381338/51902/218793/140630/23807/66440/268281	32
730	turquoise	BP	GO:0007041	lysosomal transport	20/1571	81/24215	1.59136e-07	1.29366e-05	9.78919e-06	20479/78287/68299/17101/11736/11774/218441/70827/269523/12492/77573/11765/100504663/218035/67298/74349/20660/27057/213326/19349	20
731	turquoise	MF	GO:0003712	transcription cofactor activity	58/1571	437/24215	1.7234e-07	1.38412e-05	1.04737e-05	17978/12395/12387/18028/15257/19130/11863/19014/20185/17977/18193/68558/57748/219249/12914/64898/56070/21372/22215/269424/15259/81004/20482/56790/56809/19017/21848/214899/54343/244349/107566/102423/56469/211586/244879/99982/18854/109115/51810/81000/56381/226442/98403/75605/228790/20466/27223/230753/268903/18751/72195/21413/328572/329650/192285/15258/17933/320713	58
732	turquoise	BP	GO:0015672	monovalent inorganic cation transport	59/1571	448/24215	1.77119e-07	1.40556e-05	1.0636e-05	338370/66144/11966/20479/12289/16536/228033/11973/15165/11957/28080/59033/20273/105727/14682/14169/381290/11931/64930/107723/54338/20515/16497/18125/109676/238271/18764/71679/15558/108737/223604/269109/236727/57423/226139/16490/56543/16522/13405/232341/16491/16485/11958/11964/108058/20541/12805/110862/170738/236794/54403/13483/238161/75785/16531/94249/20265/11735/110876	59
733	turquoise	BP	GO:0050772	positive regulation of axonogenesis	21/1571	89/24215	1.81143e-07	1.42059e-05	1.07497e-05	109880/99412/53869/17762/83431/20356/56637/19876/17919/24136/20482/20430/382253/330938/54214/13508/17755/328572/18213/12168/54712	21
734	turquoise	MF	GO:0060589	nucleoside-triphosphatase regulator activity	43/1571	285/24215	2.05635e-07	1.53085e-05	1.15841e-05	320634/14020/18643/78808/94221/18015/56784/50779/207227/72238/14682/15463/208263/11931/99349/228359/228850/271981/259302/67865/94190/20563/71310/107566/210933/227800/238130/226407/71302/71435/277854/320127/98910/98732/330914/244867/11983/347722/232906/330662/69632/329679/226525	43
735	turquoise	MF	GO:0015631	tubulin binding	44/1571	295/24215	2.07867e-07	1.53085e-05	1.15841e-05	23947/99412/53869/11789/16560/17756/17762/56486/83431/16570/18015/67269/72416/212307/102774/13518/16574/227634/73094/11426/15194/19017/77521/56330/330938/76499/74081/668880/68142/74019/18102/74143/103967/75786/218035/231912/67886/237711/235626/56430/319670/17755/72972/16561	44
736	turquoise	BP	GO:0010257	NADH dehydrogenase complex assembly	14/1571	42/24215	2.08243e-07	1.53085e-05	1.15841e-05	68198/54405/17993/67264/66046/229211/66928/595136/68197/70316/66091/68342/230075/208501	14
737	turquoise	BP	GO:0032981	mitochondrial respiratory chain complex I assembly	14/1571	42/24215	2.08243e-07	1.53085e-05	1.15841e-05	68198/54405/17993/67264/66046/229211/66928/595136/68197/70316/66091/68342/230075/208501	14
738	turquoise	BP	GO:0097031	mitochondrial respiratory chain complex I biogenesis	14/1571	42/24215	2.08243e-07	1.53085e-05	1.15841e-05	68198/54405/17993/67264/66046/229211/66928/595136/68197/70316/66091/68342/230075/208501	14
739	turquoise	CC	GO:0098803	respiratory chain complex	19/1571	75/24215	2.08982e-07	1.53085e-05	1.15841e-05	12858/68198/54405/12867/407785/17993/67130/67264/66046/66928/595136/17992/68197/70316/66142/66091/66694/68342/230075	19
740	turquoise	BP	GO:0007632	visual behavior	18/1571	68/24215	2.11986e-07	1.53598e-05	1.16229e-05	214162/109880/12290/20511/83429/18015/15251/15357/218461/11352/15194/245537/17257/56469/67068/12288/14811/72108	18
741	turquoise	BP	GO:0006892	post-Golgi vesicle-mediated transport	20/1571	83/24215	2.4473e-07	1.75416e-05	1.32739e-05	78287/17912/94221/20742/11736/56494/66482/70028/70829/66352/26422/11765/17918/320615/69940/54214/226744/20660/11735/99371	20
742	turquoise	CC	GO:0019866	organelle inner membrane	59/1571	453/24215	2.5957e-07	1.8049e-05	1.36578e-05	12858/68198/11671/53600/12864/11740/54405/12867/228033/27404/380836/14057/407785/17993/223696/67130/11957/28080/67267/20463/14732/67264/15108/14571/30059/66046/72039/66928/595136/231279/17992/15204/68197/70316/66142/14148/12866/71679/66091/110323/52538/74143/66694/57423/30057/226139/68342/244745/233115/230125/69773/11958/66292/11983/93757/110911/94281/69186/230075	59
743	turquoise	MF	GO:0005244	voltage-gated ion channel activity	33/1571	192/24215	2.59932e-07	1.8049e-05	1.36578e-05	338370/12290/12287/12725/12289/16536/12298/15165/14805/20273/16497/67549/26372/14812/238271/18764/223604/242443/16490/56543/16522/16491/16485/12288/110862/108073/20269/12296/14811/170738/16531/20265/110876	33
744	turquoise	MF	GO:0022832	voltage-gated channel activity	33/1571	192/24215	2.59932e-07	1.8049e-05	1.36578e-05	338370/12290/12287/12725/12289/16536/12298/15165/14805/20273/16497/67549/26372/14812/238271/18764/223604/242443/16490/56543/16522/16491/16485/12288/110862/108073/20269/12296/14811/170738/16531/20265/110876	33
745	turquoise	BP	GO:0006281	DNA repair	57/1571	432/24215	2.6764e-07	1.83926e-05	1.39178e-05	17688/70238/17686/15574/18972/16882/217716/22632/19356/57748/71991/382985/50505/252870/13194/226026/59026/22592/56210/14897/269523/14050/19687/72151/319604/15204/22589/53610/99375/17535/244666/102423/67561/235559/68142/72170/66467/114741/71726/99982/18854/70790/54380/235134/20422/269254/27223/236904/72931/235626/245555/99890/225876/665775/12572/18861/268281	57
746	turquoise	CC	GO:0005747	mitochondrial respiratory chain complex I	14/1571	43/24215	2.90376e-07	1.93565e-05	1.46472e-05	68198/54405/407785/17993/67130/67264/66046/66928/595136/68197/70316/66091/68342/230075	14
747	turquoise	CC	GO:0030964	NADH dehydrogenase complex	14/1571	43/24215	2.90376e-07	1.93565e-05	1.46472e-05	68198/54405/407785/17993/67130/67264/66046/66928/595136/68197/70316/66091/68342/230075	14
748	turquoise	CC	GO:0045271	respiratory chain complex I	14/1571	43/24215	2.90376e-07	1.93565e-05	1.46472e-05	68198/54405/407785/17993/67130/67264/66046/66928/595136/68197/70316/66091/68342/230075	14
749	turquoise	CC	GO:0016607	nuclear speck	43/1571	290/24215	3.35879e-07	2.2168e-05	1.67747e-05	23994/110157/69131/66070/55935/15257/20931/66313/17762/72047/66874/15251/20384/212880/12177/69823/13548/20658/226026/14897/56417/66625/15441/75560/66537/14266/244349/18983/244666/106021/72826/230234/68750/67769/51810/81000/66185/74648/69562/230753/268903/69207/56194	43
750	turquoise	CC	GO:0005635	nuclear envelope	52/1571	384/24215	3.9527e-07	2.58321e-05	1.95473e-05	16211/16650/16337/13026/11789/12387/238799/13680/22196/18141/83431/69938/74412/80913/20191/218210/12177/13618/170762/16004/18189/13831/209361/13518/208263/15572/14400/18125/74132/21951/212999/211586/223870/234733/73192/18854/228829/231861/234865/98488/226432/244745/233115/72145/30944/20660/56430/103468/81702/238161/319565/266692	52
751	turquoise	BP	GO:0006605	protein targeting	43/1571	292/24215	4.06999e-07	2.63395e-05	1.99313e-05	71382/20813/53600/56494/11774/218441/12177/223696/59026/218832/70827/75734/27058/30059/58869/26422/50754/242557/11426/53886/12492/72587/56330/57296/108155/72170/66661/77574/18854/233919/19302/218035/69773/20660/76793/11983/27057/93757/23807/11735/28042/68512/19349	43
752	turquoise	BP	GO:0032870	cellular response to hormone stimulus	60/1571	470/24215	4.10937e-07	2.63395e-05	1.99313e-05	20683/16001/16337/11789/17978/22026/12387/232339/22196/19014/20185/83431/14081/13688/72508/107476/17977/353187/13132/56637/56399/18607/14732/20411/102774/22215/12877/18761/64930/20402/19017/13839/74132/20430/110784/18667/75747/20588/108155/17918/234594/109241/70790/18759/329877/74143/16173/13123/51810/231207/16798/67490/18708/19267/230753/77128/18750/18751/328572/69726	60
753	turquoise	MF	GO:0005543	phospholipid binding	50/1571	365/24215	4.63402e-07	2.94194e-05	2.22619e-05	13026/18738/19159/18643/17912/74412/20742/18015/11736/74479/52635/218038/218441/15165/72125/13132/69150/76303/226971/209131/13131/73094/74781/109135/29875/94190/70160/102607/108155/68842/69940/71302/192786/18759/74143/319934/227449/330914/228071/72145/333605/17755/27062/347722/232906/142682/26875/74682/74478/266692	50
754	turquoise	CC	GO:0005911	cell-cell junction	58/1571	451/24215	4.99964e-07	3.14411e-05	2.37917e-05	109333/11789/12387/75723/19159/19272/110829/327826/17470/13052/268980/18189/12558/20411/27360/18711/13518/11931/209630/22066/192195/54357/19273/232288/29875/12361/54725/18571/56332/109676/74392/18764/99167/18133/319387/18759/170644/17967/99526/58194/18708/27494/14924/110380/70549/108058/20541/211712/238161/75785/12386/239857/20265/12168/11735/14107/77446/110876	58
755	turquoise	BP	GO:0050808	synapse organization	42/1571	285/24215	5.41793e-07	3.37483e-05	2.55376e-05	12387/21960/12298/17762/22288/77579/18189/12558/223254/64930/19266/18027/20430/11441/245537/17257/54725/64085/243725/210933/17918/219228/245450/319387/67943/103967/237979/231637/242384/93888/333605/108071/18750/12296/18213/236794/26875/13869/12386/107932/18191/11735	42
756	turquoise	MF	GO:0030331	estrogen receptor binding	14/1571	45/24215	5.46778e-07	3.37483e-05	2.55376e-05	17978/12387/19014/20185/14816/17977/18193/268980/15108/19017/234594/16798/18708/268903	14
757	turquoise	BP	GO:0007018	microtubule-based movement	38/1571	247/24215	6.27741e-07	3.83901e-05	2.90501e-05	16211/12121/56542/16560/67042/17762/83431/16570/15251/11774/55946/102774/17281/70827/13518/16574/51938/15194/19893/17257/214585/668880/74019/17918/234663/71435/99167/213081/70426/19726/226162/67068/17755/16554/16561/72938/319565/74682	38
758	turquoise	CC	GO:0061695	transferase complex, transferring phosphorus-containing groups	40/1571	267/24215	6.50844e-07	3.94411e-05	2.98454e-05	69131/20020/16337/12455/21374/70422/18972/13132/50505/72238/20411/218832/209361/22592/20017/75137/18647/231329/214899/110094/70885/74769/225326/72895/66467/100504663/103677/109115/19302/214812/69562/18708/20422/245555/237782/20019/71389/19082/12572/26408	40
759	turquoise	CC	GO:0005802	trans-Golgi network	31/1571	182/24215	7.26e-07	4.35992e-05	3.29919e-05	320634/108011/12121/53869/68299/17912/11782/11774/107767/70028/16004/12211/69065/228960/26422/80877/75985/74105/11765/23821/235574/76499/320615/19347/236727/11980/226744/77929/20660/26875/99371	31
760	turquoise	BP	GO:0072657	protein localization to membrane	56/1571	436/24215	8.1524e-07	4.82285e-05	3.64949e-05	109880/53869/20813/75869/94221/20742/19206/170762/13132/223696/18189/18607/12558/20411/93730/17919/27058/11931/66352/30059/665113/242557/11426/16974/14812/56330/12361/109676/76499/108155/17918/207304/226407/66661/77574/269109/192786/18759/213081/329877/67943/54214/226744/98732/74998/18708/231637/241263/69773/56430/108058/14806/12296/13483/11735/12995	56
761	turquoise	MF	GO:0008017	microtubule binding	34/1571	211/24215	8.17555e-07	4.82285e-05	3.64949e-05	23947/99412/53869/11789/16560/17756/17762/56486/83431/16570/18015/212307/13518/16574/227634/73094/11426/77521/76499/74081/668880/74019/74143/103967/75786/218035/231912/67886/237711/56430/319670/17755/72972/16561	34
762	turquoise	BP	GO:1905475	regulation of protein localization to membrane	26/1571	139/24215	9.03173e-07	5.28119e-05	3.99631e-05	53869/94221/20742/13132/18189/18607/12558/20411/93730/17919/56330/108155/17918/207304/77574/269109/18759/67943/226744/74998/18708/231637/108058/13483/11735/12995	26
763	turquoise	CC	GO:0098589	membrane region	54/1571	417/24215	9.88116e-07	5.72764e-05	4.33414e-05	320634/108011/16001/16337/12387/11303/21960/11740/19707/11782/218210/19206/13618/13132/239393/56637/13052/16443/104015/72238/12558/14682/110355/22359/20411/18711/11931/94212/22066/83409/73094/18125/16974/11441/29875/12361/320707/73699/22063/12402/74053/56543/170707/13405/16491/18750/12288/12805/110862/238161/13869/16531/12168/14269	54
764	turquoise	MF	GO:0035258	steroid hormone receptor binding	19/1571	83/24215	1.13163e-06	6.50295e-05	4.92083e-05	17978/12387/19014/20185/14816/17977/18193/268980/15108/19017/74132/74053/234594/99982/16798/18708/268903/18751/328572	19
765	turquoise	BP	GO:0034968	histone lysine methylation	21/1571	99/24215	1.20038e-06	6.83907e-05	5.17518e-05	103136/214162/20926/12387/18193/192195/17765/22589/17257/108155/194388/99982/75302/16468/94246/214133/235626/225888/238247/109263/69726	21
766	turquoise	BP	GO:0031056	regulation of histone modification	26/1571	142/24215	1.37854e-06	7.72664e-05	5.8468e-05	214162/20926/13018/12387/20185/18193/56399/20874/14897/17765/18125/214899/22589/17257/108155/72895/99982/18854/75302/70790/16468/217127/98403/20466/225876/328572	26
767	turquoise	BP	GO:0051966	regulation of synaptic transmission, glutamatergic	17/1571	69/24215	1.37934e-06	7.72664e-05	5.8468e-05	14807/108069/21960/14816/243931/14805/18189/14823/12558/94190/245537/15558/226407/320127/108071/14806/108073	17
768	turquoise	BP	GO:0032869	cellular response to insulin stimulus	29/1571	170/24215	1.58447e-06	8.80176e-05	6.66035e-05	20683/16001/16337/11789/232339/83431/13688/72508/56637/18607/14732/20411/12877/18761/64930/20402/20430/75747/20588/108155/17918/18759/329877/74143/231207/18708/19267/18750/18751	29
769	turquoise	BP	GO:0048511	rhythmic process	43/1571	307/24215	1.59846e-06	8.80609e-05	6.66363e-05	20683/214162/16001/17978/19130/20185/26420/353187/12914/56637/13548/18044/110355/22215/19017/18595/14583/214899/14812/11441/53610/18667/66704/108155/236899/213311/18854/13123/242443/51810/16490/75605/20466/269254/230753/268903/107515/12167/328572/93757/14811/18213/16531	43
770	turquoise	MF	GO:0008022	protein C-terminus binding	35/1571	227/24215	1.62837e-06	8.87538e-05	6.71606e-05	20683/12287/71382/12387/20479/22196/70097/94221/14799/19042/218038/15165/13132/50505/252870/104015/21372/71096/17975/11931/242274/12361/70160/11765/17535/56469/243725/244879/74053/226562/18708/225523/21413/328572/12572	35
771	turquoise	BP	GO:0061387	regulation of extent of cell growth	22/1571	109/24215	1.63767e-06	8.87538e-05	6.71606e-05	53869/29869/21960/17762/83431/20356/56637/17919/18845/74132/243743/20430/382253/20563/76499/320027/54214/13508/17755/328572/18213/12168	22
772	turquoise	BP	GO:0019226	transmission of nerve impulse	19/1571	85/24215	1.66307e-06	8.94036e-05	6.76524e-05	12290/21960/16536/12298/14799/319504/20273/11441/16490/16485/56508/14806/108073/20269/13483/16531/20265/11735/110876	19
773	turquoise	BP	GO:0030516	regulation of axon extension	20/1571	93/24215	1.70551e-06	9.02294e-05	6.82773e-05	53869/21960/17762/83431/20356/56637/17919/18845/74132/243743/20430/382253/20563/76499/54214/13508/17755/328572/18213/12168	20
774	turquoise	BP	GO:0035249	synaptic transmission, glutamatergic	20/1571	93/24215	1.70551e-06	9.02294e-05	6.82773e-05	14807/108069/12725/21960/12298/14816/18015/243931/14805/18189/14823/12558/94190/245537/15558/226407/320127/108071/14806/108073	20
775	turquoise	BP	GO:0007034	vacuolar transport	22/1571	110/24215	1.92301e-06	0.000100935	7.63784e-05	20479/78287/68299/17101/11736/56494/11774/218441/70827/269523/12492/77573/70160/11765/100504663/218035/67298/74349/20660/27057/213326/19349	22
776	turquoise	CC	GO:0044306	neuron projection terminus	32/1571	200/24215	1.99211e-06	0.000103138	7.80452e-05	13002/14807/12287/12725/11789/13712/218038/107767/15165/14805/16443/73094/14812/20430/67865/94190/18667/330938/320127/16490/13405/16485/56508/14806/108073/269774/14811/236794/26875/208898/16531/19349	32
777	turquoise	BP	GO:0099565	chemical synaptic transmission, postsynaptic	19/1571	86/24215	2.00598e-06	0.000103138	7.80452e-05	14816/14799/56637/14805/18189/14812/11441/245537/17257/243725/235086/226407/224617/116838/320127/116837/231637/14806/14811	19
778	turquoise	BP	GO:0010721	negative regulation of cell development	46/1571	341/24215	2.01919e-06	0.000103138	7.80452e-05	13642/29869/27103/210108/12387/21960/19014/17246/74203/18015/19270/13618/13132/20356/56637/22215/69064/70827/64930/13131/74132/233781/245537/17257/20563/330938/13209/66867/18007/269473/19347/320027/99982/67207/50913/103967/22129/192119/243937/20660/19716/231474/18213/13869/269784/270120	46
779	turquoise	BP	GO:0097479	synaptic vesicle localization	25/1571	136/24215	2.02686e-06	0.000103138	7.80452e-05	109880/12387/218038/11774/55946/104015/18189/213760/12558/14169/75734/20404/72685/20430/94190/245537/214585/219228/226407/116838/103967/116837/27062/26875/208898	25
780	turquoise	BP	GO:0033108	mitochondrial respiratory chain complex assembly	17/1571	71/24215	2.11639e-06	0.000106878	8.0875e-05	68198/54405/17993/67267/67264/76178/66046/229211/66928/595136/68197/70316/66091/68342/93757/230075/208501	17
781	turquoise	BP	GO:0051052	regulation of DNA metabolic process	51/1571	397/24215	2.47709e-06	0.000124153	9.39471e-05	12462/20926/17688/16001/16337/12387/70238/17686/21927/18643/18768/15574/16882/19356/71991/219150/50505/56637/237107/14897/18761/98956/68968/50754/14050/19017/18595/72151/319604/22589/17257/245474/99375/21951/17535/26398/68142/231440/99982/18854/70790/103677/51810/245007/27223/236904/235626/109263/81702/12168/18861	51
782	turquoise	MF	GO:0005261	cation channel activity	42/1571	302/24215	2.5316e-06	0.000125937	9.52978e-05	338370/14807/12290/12287/12289/16536/12298/14799/20191/15165/14805/20273/58869/22066/16497/14812/11441/22063/238271/18764/19347/223604/76376/242443/16490/56543/16522/16491/16485/12288/226025/14806/110862/108073/20269/12296/14811/170738/16531/94249/20265/110876	42
783	turquoise	BP	GO:0007215	glutamate receptor signaling pathway	17/1571	72/24215	2.60431e-06	0.000126718	9.58883e-05	14807/14816/67579/19418/72555/14805/18189/14823/14682/19017/14812/245537/242443/108071/108073/14811/75785	17
784	turquoise	CC	GO:0016605	PML body	17/1571	72/24215	2.60431e-06	0.000126718	9.58883e-05	15257/22196/12914/226026/15259/20482/74132/22589/244349/80750/17535/56469/235559/106021/18854/72145/15258	17
785	turquoise	BP	GO:1902117	positive regulation of organelle assembly	17/1571	72/24215	2.60431e-06	0.000126718	9.58883e-05	20479/19130/26420/102774/15194/72587/18571/231464/226407/234594/98732/319675/231225/234776/225523/328572/232906	17
786	turquoise	BP	GO:0034765	regulation of ion transmembrane transport	53/1571	420/24215	2.71248e-06	0.000131025	9.91474e-05	338370/12290/12287/12289/16536/12298/94221/20191/238871/19418/15165/72555/20273/18189/18607/14169/381290/11931/16497/67549/15194/19017/18125/245537/109676/22063/238271/18764/17918/77574/108737/269109/16490/56543/228071/16522/13405/16491/16485/108071/18750/12288/108058/20541/110862/12296/170738/13483/238161/75785/16531/20265/11735	53
787	turquoise	BP	GO:0008542	visual learning	16/1571	65/24215	2.83965e-06	0.00013618	0.000103049	214162/109880/12290/83429/18015/15251/15357/218461/11352/15194/245537/17257/56469/12288/14811/72108	16
788	turquoise	BP	GO:0008306	associative learning	20/1571	96/24215	2.87542e-06	0.000136653	0.000103406	214162/109880/12290/83429/21960/18015/15251/15357/218461/11352/15194/14812/11441/245537/17257/56469/12288/108073/14811/72108	20
789	turquoise	BP	GO:0060078	regulation of postsynaptic membrane potential	19/1571	88/24215	2.8905e-06	0.000136653	0.000103406	14799/56637/14805/18189/14169/14812/11441/245537/17257/243725/235086/226407/224617/116838/320127/116837/231637/14806/14811	19
790	turquoise	BP	GO:0045773	positive regulation of axon extension	14/1571	51/24215	2.93187e-06	0.000137055	0.000103711	53869/17762/83431/20356/56637/17919/20430/382253/54214/13508/17755/328572/18213/12168	14
791	turquoise	BP	GO:0030900	forebrain development	48/1571	367/24215	2.94013e-06	0.000137055	0.000103711	20511/12387/18028/19130/16560/21960/20185/83431/327826/18015/77579/15251/67269/20356/56637/19876/12558/67199/14682/102774/18187/64930/24136/13131/67299/15194/13839/243743/16974/22284/22589/20563/11804/330938/226407/99982/66797/17967/50913/226162/192119/235626/16485/225523/15531/232906/13869/319565	48
792	turquoise	BP	GO:0009411	response to UV	24/1571	130/24215	2.97962e-06	0.000137932	0.000104374	27103/17688/70238/19272/26420/15574/22632/71991/12914/50505/13194/22592/56210/50754/20318/80750/244666/68142/99982/18854/18708/233805/328572/66915	24
793	turquoise	MF	GO:0030695	GTPase regulator activity	37/1571	253/24215	3.01605e-06	0.000138655	0.000104921	320634/14020/78808/94221/18015/56784/50779/207227/72238/14682/15463/228359/228850/271981/259302/67865/94190/20563/71310/107566/210933/227800/238130/226407/71302/71435/277854/320127/98910/98732/330914/244867/347722/232906/330662/69632/226525	37
794	turquoise	BP	GO:0051656	establishment of organelle localization	51/1571	400/24215	3.08465e-06	0.000140838	0.000106573	16211/109880/12121/53869/12387/20479/53334/16560/17762/83431/16570/77579/15251/218038/11774/55946/69150/104015/18607/213760/52563/67665/17281/14169/70827/75734/20404/72685/67299/15194/20430/94190/245537/17257/76499/214585/17918/226407/71435/116838/51810/103967/116837/110380/225523/17755/27062/26875/208898/16561/319565	51
795	turquoise	CC	GO:0043679	axon terminus	30/1571	185/24215	3.10648e-06	0.000140869	0.000106597	13002/14807/12287/12725/13712/218038/107767/15165/14805/16443/73094/14812/20430/67865/94190/18667/330938/320127/16490/16485/56508/14806/108073/269774/14811/236794/26875/208898/16531/19349	30
796	turquoise	BP	GO:0051650	establishment of vesicle localization	31/1571	195/24215	3.28381e-06	0.000147904	0.00011192	109880/53869/12387/53334/83431/218038/11774/55946/104015/213760/17281/14169/75734/20404/72685/15194/20430/94190/245537/17257/76499/214585/17918/226407/116838/103967/116837/110380/27062/26875/208898	31
797	turquoise	BP	GO:1904375	regulation of protein localization to cell periphery	20/1571	97/24215	3.40359e-06	0.000152271	0.000115224	53869/94221/13822/20742/13132/18189/18607/20411/93730/17919/17918/207304/269109/18759/226744/74998/18708/108058/13483/12995	20
798	turquoise	CC	GO:0005874	microtubule	50/1571	391/24215	3.53017e-06	0.000155923	0.000117988	23947/12462/99412/12121/53869/11789/17978/66411/215690/16560/17756/17762/20185/56486/83431/16570/217232/56637/104015/72416/212307/21372/13518/227634/81004/11426/77521/29875/76499/68142/17918/234663/75991/67501/67880/51810/103967/75786/231912/67886/237711/110380/67068/56430/319670/17755/20541/16561/241514/99371	50
799	turquoise	BP	GO:0019228	neuronal action potential	13/1571	45/24215	3.53201e-06	0.000155923	0.000117988	14799/20273/11441/16490/16485/56508/14806/20269/13483/16531/20265/11735/110876	13
800	turquoise	MF	GO:0022836	gated channel activity	42/1571	306/24215	3.55597e-06	0.000155948	0.000118007	338370/14807/12290/12287/12725/14401/12289/16536/12298/237213/14799/20191/15165/14805/20273/58869/16497/67549/26372/14400/14812/11441/238271/18764/223604/242443/16490/56543/16522/16491/16485/12288/14806/110862/108073/20269/12296/14811/170738/16531/20265/110876	42
801	turquoise	BP	GO:0008361	regulation of cell size	29/1571	177/24215	3.65306e-06	0.000159159	0.000120437	12725/53869/29869/22439/21960/17762/83431/20356/97998/56637/17919/18845/64930/74132/243743/20430/382253/20563/76499/108155/320027/99982/54214/13508/17755/328572/18213/16531/12168	29
802	turquoise	CC	GO:0008023	transcription elongation factor complex	14/1571	52/24215	3.77369e-06	0.000163347	0.000123606	20926/69131/12455/20922/100041294/58523/70122/27224/72895/218333/114741/19302/69562/93736	14
803	turquoise	BP	GO:0034762	regulation of transmembrane transport	54/1571	436/24215	3.8474e-06	0.000165463	0.000125207	338370/12290/12287/12289/16536/12298/94221/20191/238871/19418/15165/72555/20273/18189/18607/14169/381290/11931/16497/67549/15194/19017/18125/56330/245537/109676/22063/238271/18764/17918/77574/108737/269109/16490/56543/228071/16522/13405/16491/16485/108071/18750/12288/108058/20541/110862/12296/170738/13483/238161/75785/16531/20265/11735	54
804	turquoise	MF	GO:0042393	histone binding	30/1571	187/24215	3.88895e-06	0.000166178	0.000125748	103136/214162/20926/17688/54650/70238/219249/21372/17975/81004/70122/17765/21848/214899/22589/21951/102423/78658/233532/114741/208146/226432/75605/27223/381280/70802/99890/18751/192285/320713	30
805	turquoise	BP	GO:0016236	macroautophagy	29/1571	178/24215	4.09763e-06	0.00017398	0.000131652	19335/17966/56486/15251/12177/72238/225131/17281/18711/64930/20333/26409/269523/242557/18786/15194/77573/74781/225326/74302/320528/226407/100504663/98732/100502841/76559/72145/237782/19349	29
806	turquoise	BP	GO:1902275	regulation of chromatin organization	28/1571	169/24215	4.27914e-06	0.000180537	0.000136613	214162/20926/13018/12387/20185/18193/56399/20874/14897/17765/18125/214899/22589/17257/108155/72895/99982/18854/75302/70790/16468/217127/51810/228012/98403/20466/225876/328572	28
807	turquoise	CC	GO:0043198	dendritic shaft	16/1571	67/24215	4.35291e-06	0.000182494	0.000138094	12287/20511/12387/17756/14799/15165/56637/110355/11441/15558/320129/108071/12288/20541/108073/241514	16
808	turquoise	BP	GO:0030534	adult behavior	29/1571	180/24215	5.13906e-06	0.000214106	0.000162016	12725/20511/83429/12298/17762/67269/14805/20273/18189/102774/14169/11352/64930/13131/18125/11441/245537/17257/15558/219228/70430/66797/11496/12288/69727/108073/15258/16531/20265	29
809	turquoise	CC	GO:0036464	cytoplasmic ribonucleoprotein granule	28/1571	171/24215	5.40162e-06	0.000223647	0.000169235	17762/74203/80913/16570/74480/75901/17975/53872/15194/72587/29875/18983/13209/24127/270086/217980/100121/234594/67207/68564/353190/51810/381305/236511/225929/233833/68011/18861	28
810	turquoise	BP	GO:0044089	positive regulation of cellular component biogenesis	58/1571	488/24215	6.20309e-06	0.000255246	0.000193146	23854/109880/103742/11789/12387/20479/19130/18643/17762/83431/110829/71902/26420/57748/56637/18189/102774/17919/18761/64930/19266/269523/15194/72587/20430/29875/245537/17257/64085/18571/76499/210933/218333/231464/75991/226407/234594/245450/319387/98732/103967/116837/105372/269254/242384/319675/231225/234776/225523/56430/78757/18750/17755/328572/232906/18213/329679/19349	58
811	turquoise	BP	GO:0071805	potassium ion transmembrane transport	27/1571	163/24215	6.32962e-06	0.000258854	0.000195877	338370/12289/16536/15165/11931/107723/16497/109676/238271/18764/108737/223604/269109/236727/16490/56543/16522/16491/16485/110862/170738/236794/13483/238161/75785/16531/11735	27
812	turquoise	BP	GO:0034249	negative regulation of cellular amide metabolic process	34/1571	231/24215	6.48278e-06	0.000263501	0.000199393	27103/20185/13688/67579/74203/80913/74480/12877/16011/17975/27058/64930/53872/56417/15467/11441/17257/18983/24127/231464/234594/18854/208922/231207/15568/381305/192119/236511/225929/213988/20660/76793/18750/233833	34
813	turquoise	BP	GO:0042692	muscle cell differentiation	52/1571	422/24215	6.68408e-06	0.000270037	0.000204339	13642/20926/22026/12387/19130/22439/12298/327826/70834/77579/243931/57266/68927/13618/56637/13052/21417/13831/12558/70417/18569/16011/64930/18595/170823/17257/212999/102423/50876/18007/56469/109676/26398/210933/18209/99982/18133/16173/51810/114249/192119/18708/66923/13405/108058/20541/328572/69726/81702/238161/434156/26408	52
814	turquoise	MF	GO:0072509	divalent inorganic cation transmembrane transporter activity	28/1571	173/24215	6.78778e-06	0.000272574	0.000206259	12290/12287/22785/12289/12298/20191/380836/213053/106957/381290/22066/74552/14812/320707/235574/22063/18764/19347/76376/242443/233280/12288/20541/108073/12296/14811/94249/94219	28
815	turquoise	BP	GO:0006914	autophagy	46/1571	357/24215	6.98857e-06	0.000277296	0.000209832	23947/99412/19335/29869/27103/20479/17966/17762/56486/94221/15251/12177/56637/72238/225131/54473/17281/218832/18711/64930/20333/50754/26409/269523/242557/18786/15194/77573/74781/74769/225326/74302/320528/226407/277854/100504663/235439/67412/98732/100502841/218035/76559/72145/237782/11983/19349	46
816	turquoise	BP	GO:0061919	process utilizing autophagic mechanism	46/1571	357/24215	6.98857e-06	0.000277296	0.000209832	23947/99412/19335/29869/27103/20479/17966/17762/56486/94221/15251/12177/56637/72238/225131/54473/17281/218832/18711/64930/20333/50754/26409/269523/242557/18786/15194/77573/74781/74769/225326/74302/320528/226407/277854/100504663/235439/67412/98732/100502841/218035/76559/72145/237782/11983/19349	46
817	turquoise	BP	GO:0071804	cellular potassium ion transport	27/1571	164/24215	7.11559e-06	0.000280666	0.000212382	338370/12289/16536/15165/11931/107723/16497/109676/238271/18764/108737/223604/269109/236727/16490/56543/16522/16491/16485/110862/170738/236794/13483/238161/75785/16531/11735	27
818	turquoise	BP	GO:0098693	regulation of synaptic vesicle cycle	12/1571	41/24215	7.20432e-06	0.000282494	0.000213765	109880/104015/213760/12558/14169/75734/20430/245537/219228/226407/116838/116837	12
819	turquoise	BP	GO:0016571	histone methylation	23/1571	128/24215	7.61043e-06	0.000296631	0.000224463	103136/214162/20926/13018/12387/18193/192195/17765/22589/17257/108155/194388/99982/75302/16468/94246/214133/235626/225888/238247/99890/109263/69726	23
820	turquoise	BP	GO:0016573	histone acetylation	24/1571	137/24215	7.65386e-06	0.000296631	0.000224463	214162/78656/13018/17977/54169/12914/13831/269424/70088/18125/75560/17257/244349/108155/72895/228829/217127/109115/208146/228019/98403/20466/72195/328572	24
821	turquoise	BP	GO:0008088	axo-dendritic transport	14/1571	55/24215	7.72947e-06	0.00029783	0.00022537	16560/17762/83431/15251/11774/55946/70827/13518/16574/15194/17257/214585/17918/16561	14
822	turquoise	BP	GO:2001252	positive regulation of chromosome organization	27/1571	165/24215	7.98968e-06	0.000306087	0.000231618	12462/214162/12387/20185/18768/219150/56399/226026/20874/18761/17765/18125/22589/17257/245474/21951/17535/108155/99982/18854/75302/16468/217127/51810/20466/225876/328572	27
823	turquoise	MF	GO:0015078	hydrogen ion transmembrane transporter activity	19/1571	94/24215	8.05172e-06	0.000306701	0.000232083	12858/66144/12864/12867/228033/11973/11957/28080/20463/17992/66142/12866/71679/236727/66694/226139/11958/11964/236794	19
824	turquoise	BP	GO:0018022	peptidyl-lysine methylation	21/1571	111/24215	8.17551e-06	0.000309647	0.000234312	103136/214162/20926/12387/18193/192195/17765/22589/17257/108155/194388/99982/75302/16468/94246/214133/235626/225888/238247/109263/69726	21
825	turquoise	BP	GO:0014909	smooth muscle cell migration	18/1571	86/24215	8.31069e-06	0.000311347	0.000235599	17246/72508/16195/16011/214968/67299/19017/29875/20563/18667/17918/238130/18133/16173/231637/56508/20660/108058	18
826	turquoise	CC	GO:0000123	histone acetyltransferase complex	17/1571	78/24215	8.3138e-06	0.000311347	0.000235599	78656/12914/13831/58523/269424/68691/56790/70088/75560/244349/108155/228829/217127/109115/208146/72195/328572	17
827	turquoise	BP	GO:0009199	ribonucleoside triphosphate metabolic process	35/1571	244/24215	8.52035e-06	0.0003173	0.000240103	12858/19335/16337/11717/83429/11966/12867/20185/228033/15251/407785/11957/28080/67267/20463/67264/18640/11931/16574/269523/51797/19017/68197/55936/17257/108155/71679/15558/18102/74143/57423/11958/11964/11983/230075	35
828	turquoise	BP	GO:0006813	potassium ion transport	33/1571	224/24215	8.63661e-06	0.000318076	0.00024069	338370/20479/12289/16536/15165/14682/11931/64930/107723/16497/18125/109676/238271/18764/15558/108737/223604/269109/236727/16490/56543/16522/16491/16485/110862/170738/236794/13483/238161/75785/16531/94249/11735	33
829	turquoise	MF	GO:0035091	phosphatidylinositol binding	33/1571	224/24215	8.63661e-06	0.000318076	0.00024069	18738/19159/18643/17912/11736/74479/52635/218441/15165/72125/13132/69150/76303/226971/209131/74781/109135/29875/70160/102607/108155/68842/69940/319934/227449/330914/228071/72145/333605/27062/142682/74682/74478	33
830	turquoise	BP	GO:0034504	protein localization to nucleus	48/1571	382/24215	8.8429e-06	0.000323883	0.000245085	12462/16211/16650/19335/238799/18141/19014/17246/20742/18015/19042/218210/170762/13132/20356/56637/14682/102774/209361/18711/208263/18761/56417/22166/69181/15194/234549/212999/107566/108155/18764/106021/18854/18133/70790/217127/16173/234865/51810/18708/226432/20466/20019/103468/72195/328572/13869/319565	48
831	turquoise	BP	GO:0071375	cellular response to peptide hormone stimulus	32/1571	215/24215	9.48094e-06	0.000345355	0.000261333	20683/16001/16337/11789/12387/232339/83431/13688/72508/56637/18607/14732/20411/12877/18761/64930/20402/20430/75747/20588/108155/17918/109241/18759/329877/74143/16173/231207/18708/19267/18750/18751	32
832	turquoise	BP	GO:0099504	synaptic vesicle cycle	22/1571	121/24215	9.79797e-06	0.000354963	0.000268603	109880/12725/218038/104015/18189/213760/12558/14169/75734/20404/72685/20430/94190/245537/219228/226407/116838/103967/116837/27062/26875/208898	22
833	turquoise	CC	GO:0030118	clathrin coat	13/1571	49/24215	9.95642e-06	0.000356915	0.00027008	11774/55946/13132/104015/16004/72238/73094/77573/74105/11765/217030/218035/269774	13
834	turquoise	BP	GO:0014910	regulation of smooth muscle cell migration	17/1571	79/24215	9.95892e-06	0.000356915	0.00027008	17246/72508/16195/16011/214968/67299/19017/29875/20563/18667/17918/238130/16173/231637/56508/20660/108058	17
835	turquoise	BP	GO:0007626	locomotory behavior	35/1571	246/24215	1.02129e-05	0.00036406	0.000275487	12290/12287/12725/17978/83429/21960/12298/17762/14816/67269/20273/268980/14169/11352/64930/13131/15572/15194/17257/11804/214585/17918/319387/103199/70430/320840/11496/108071/13508/12288/14811/72108/15258/16531/20265	35
836	turquoise	CC	GO:0000151	ubiquitin ligase complex	40/1571	298/24215	1.03153e-05	0.000365756	0.00027677	70238/17222/21927/19014/66313/70208/52717/71902/217232/20338/71991/224826/52563/13194/65247/22222/50754/69181/16351/170823/99375/414872/69010/213311/242418/67455/106021/241915/218215/232539/212390/236904/68795/217194/233805/100737/140630/75785/23807/66440	40
837	turquoise	BP	GO:1990778	protein localization to cell periphery	37/1571	267/24215	1.06215e-05	0.000374617	0.000283475	53869/94221/13822/20742/19206/13132/18189/18607/12558/20411/93730/17919/11931/66352/665113/16974/12361/109676/76499/17918/207304/269109/192786/18759/329877/54214/226744/74998/18708/241263/56430/108058/12296/13483/16561/11735/12995	37
838	turquoise	CC	GO:0030117	membrane coat	19/1571	96/24215	1.10835e-05	0.00038682	0.000292709	108011/11782/20334/11774/55946/13132/104015/16004/72238/54160/12847/73094/77573/74105/11765/217030/77371/218035/269774	19
839	turquoise	CC	GO:0048475	coated membrane	19/1571	96/24215	1.10835e-05	0.00038682	0.000292709	108011/11782/20334/11774/55946/13132/104015/16004/72238/54160/12847/73094/77573/74105/11765/217030/77371/218035/269774	19
840	turquoise	MF	GO:0035257	nuclear hormone receptor binding	23/1571	131/24215	1.13153e-05	0.000390817	0.000295734	17978/12387/19014/20185/14816/17977/15251/18193/268980/15108/14897/19017/74132/74053/234594/99982/16798/18708/228790/230753/268903/18751/328572	23
841	turquoise	BP	GO:0070646	protein modification by small protein removal	23/1571	131/24215	1.13153e-05	0.000390817	0.000295734	227334/26893/110616/246103/252870/320213/84092/269523/329908/22217/22284/67561/223870/215351/73945/74841/109115/231915/228790/170707/57775/69727/320713	23
842	turquoise	BP	GO:0017148	negative regulation of translation	32/1571	217/24215	1.15075e-05	0.000393836	0.000298018	27103/20185/13688/67579/74203/80913/74480/12877/16011/17975/27058/64930/53872/56417/15467/17257/18983/24127/231464/234594/18854/208922/231207/15568/381305/192119/236511/225929/213988/76793/18750/233833	32
843	turquoise	CC	GO:0031248	protein acetyltransferase complex	18/1571	88/24215	1.1639e-05	0.000393836	0.000298018	78656/12914/13831/58523/269424/68691/56790/70088/75560/244349/108155/228829/217127/109115/208146/231713/72195/328572	18
844	turquoise	BP	GO:0045185	maintenance of protein location	18/1571	88/24215	1.1639e-05	0.000393836	0.000298018	18643/94221/102774/209361/58869/107566/18764/106021/18854/51810/16798/20660/70549/233833/72195/319565/11735/66915	18
845	turquoise	CC	GO:1902493	acetyltransferase complex	18/1571	88/24215	1.1639e-05	0.000393836	0.000298018	78656/12914/13831/58523/269424/68691/56790/70088/75560/244349/108155/228829/217127/109115/208146/231713/72195/328572	18
846	turquoise	MF	GO:0005085	guanyl-nucleotide exchange factor activity	29/1571	188/24215	1.22017e-05	0.000404846	0.00030635	19159/215821/19418/223435/16443/20662/223254/105445/19731/83409/67299/234353/19893/60409/19347/238130/226407/192786/329877/319934/241308/98732/217944/56508/237782/102442/330662/69632/99371	29
847	turquoise	BP	GO:0007623	circadian rhythm	29/1571	188/24215	1.22017e-05	0.000404846	0.00030635	214162/17978/19130/20185/26420/353187/56637/13548/22215/19017/14583/214899/53610/66704/108155/213311/18854/13123/51810/16490/75605/20466/269254/230753/268903/107515/328572/18213/16531	29
848	turquoise	BP	GO:0033962	cytoplasmic mRNA processing body assembly	8/1571	19/24215	1.22073e-05	0.000404846	0.00030635	72587/18983/13209/231464/234594/353190/381305/225929	8
849	turquoise	MF	GO:0042975	peroxisome proliferator activated receptor binding	8/1571	19/24215	1.22073e-05	0.000404846	0.00030635	19014/20185/17246/12914/19017/75302/228790/328572	8
850	turquoise	MF	GO:0001098	basal transcription machinery binding	12/1571	43/24215	1.23938e-05	0.000406982	0.000307966	21374/20922/100041294/12914/50505/58523/225131/51810/236511/21413/69726/229937	12
851	turquoise	MF	GO:0001099	basal RNA polymerase II transcription machinery binding	12/1571	43/24215	1.23938e-05	0.000406982	0.000307966	21374/20922/100041294/12914/50505/58523/225131/51810/236511/21413/69726/229937	12
852	turquoise	BP	GO:0016482	cytosolic transport	23/1571	132/24215	1.28729e-05	0.000420642	0.000318303	216131/53334/14020/72477/78287/68299/11736/70834/56494/13132/70028/72238/18711/228960/17257/11765/235567/225326/320615/19347/74349/20660/19349	23
853	turquoise	BP	GO:0048813	dendrite morphogenesis	26/1571	160/24215	1.32576e-05	0.000431098	0.000326215	56637/19876/22359/22215/223254/17919/93691/70827/11352/53872/665113/19266/15572/13839/11441/12361/382253/245537/243725/210933/77480/224617/74143/103967/13508/12386	26
854	turquoise	BP	GO:1903076	regulation of protein localization to plasma membrane	18/1571	89/24215	1.37142e-05	0.00044378	0.000335811	53869/94221/20742/13132/18189/18607/20411/17919/17918/207304/269109/18759/226744/74998/18708/108058/13483/12995	18
855	turquoise	MF	GO:0005216	ion channel activity	49/1571	400/24215	1.42766e-05	0.000459398	0.00034763	338370/14807/12290/12287/12725/14401/12289/16536/12298/237213/14799/20191/15165/14805/20273/58869/22066/16497/67549/26372/14400/14812/11441/22063/238271/18764/19347/223604/76376/242443/16490/56543/16522/16491/16485/12288/226025/14806/110862/108073/20269/12296/14811/170738/16531/94249/20265/433926/110876	49
856	turquoise	BP	GO:0018393	internal peptidyl-lysine acetylation	24/1571	142/24215	1.43347e-05	0.000459398	0.00034763	214162/78656/13018/17977/54169/12914/13831/269424/70088/18125/75560/17257/244349/108155/72895/228829/217127/109115/208146/228019/98403/20466/72195/328572	24
857	turquoise	BP	GO:0014812	muscle cell migration	19/1571	98/24215	1.51034e-05	0.000479425	0.000362785	17246/72508/16195/70417/16011/214968/67299/19017/29875/20563/18667/17918/238130/18133/16173/231637/56508/20660/108058	19
858	turquoise	BP	GO:0021549	cerebellum development	19/1571	98/24215	1.51034e-05	0.000479425	0.000362785	16001/22026/19130/77579/67269/12411/18189/67199/11352/11990/13131/20318/16974/22284/17257/330938/235439/73692/12805	19
859	turquoise	BP	GO:0010977	negative regulation of neuron projection development	25/1571	152/24215	1.55863e-05	0.000491509	0.000371928	13642/29869/210108/21960/17246/19270/13132/20356/56637/22215/70827/64930/13131/74132/233781/245537/17257/20563/18007/269473/19347/320027/103967/231474/270120	25
860	turquoise	BP	GO:0050773	regulation of dendrite development	27/1571	171/24215	1.56315e-05	0.000491509	0.000371928	210108/56637/19876/22359/22215/17919/53872/665113/19266/15572/20430/29875/12361/382253/245537/17257/243725/210933/320027/224617/74143/227541/208922/103967/50772/56508/270120	27
861	turquoise	CC	GO:0034704	calcium channel complex	13/1571	51/24215	1.59881e-05	0.000499652	0.00037809	12290/12287/12289/12298/19042/20191/238871/22066/228071/12288/108058/12296/238161	13
862	turquoise	BP	GO:0090659	walking behavior	12/1571	44/24215	1.60404e-05	0.000499652	0.00037809	83429/12298/17762/67269/20273/11352/13131/214585/12288/15258/16531/20265	12
863	turquoise	MF	GO:0005516	calmodulin binding	28/1571	181/24215	1.62134e-05	0.000500365	0.00037863	13026/17756/16536/17912/20742/77579/20191/19418/268980/27360/17919/381290/227634/18125/29875/12361/110094/238271/17918/227541/18708/67886/108058/20541/110862/108073/20269/208898	28
864	turquoise	BP	GO:0031345	negative regulation of cell projection organization	28/1571	181/24215	1.62134e-05	0.000500365	0.00037863	13642/29869/210108/21960/17246/19270/13132/20356/74201/56637/18189/22215/70827/64930/13131/74132/14812/233781/245537/17257/20563/18007/269473/19347/320027/103967/231474/270120	28
865	turquoise	BP	GO:0072384	organelle transport along microtubule	15/1571	66/24215	1.63866e-05	0.000503379	0.00038091	12121/17762/83431/16570/15251/11774/55946/17281/70827/15194/17257/71435/17755/16561/319565	15
866	turquoise	BP	GO:0050905	neuromuscular process	22/1571	125/24215	1.67343e-05	0.000511702	0.000387209	21960/110532/77579/67269/218461/50769/20273/18189/14169/11352/14812/12751/17257/11804/17918/235439/242443/16485/14811/12386/16531/20265	22
867	turquoise	BP	GO:0032868	response to insulin	30/1571	201/24215	1.68214e-05	0.000512017	0.000387447	20683/16001/16337/11789/232339/83431/13688/72508/20384/56637/18607/14732/20411/12877/18761/64930/20402/20430/75747/20588/108155/17918/18759/329877/74143/231207/18708/19267/18750/18751	30
868	turquoise	CC	GO:1990204	oxidoreductase complex	19/1571	99/24215	1.75667e-05	0.000532272	0.000402774	235339/68198/228026/54405/407785/17993/382985/67130/67264/14571/66046/66928/595136/68197/70316/66091/66694/68342/230075	19
869	turquoise	CC	GO:0035770	ribonucleoprotein granule	28/1571	182/24215	1.79944e-05	0.000542764	0.000410713	17762/74203/80913/16570/74480/75901/17975/53872/15194/72587/29875/18983/13209/24127/270086/217980/100121/234594/67207/68564/353190/51810/381305/236511/225929/233833/68011/18861	28
870	turquoise	CC	GO:0005901	caveola	18/1571	91/24215	1.88826e-05	0.000566871	0.000428955	16001/16337/12387/19206/14682/110355/20411/11931/22066/18125/16974/12402/56543/12288/238161/13869/16531/12168	18
871	turquoise	BP	GO:0009896	positive regulation of catabolic process	46/1571	371/24215	1.89935e-05	0.000566871	0.000428955	23947/27103/16337/11789/17246/15251/110616/210992/12177/13132/56637/67267/225131/13194/17281/64930/20333/50754/26409/269523/15194/192193/99375/18983/14629/56469/231464/15558/320528/226407/234594/100504663/218215/218203/98732/208922/381305/213988/77128/381338/20660/237782/11983/23807/12995/19349	46
872	turquoise	MF	GO:0044325	ion channel binding	22/1571	126/24215	1.90488e-05	0.000566871	0.000428955	12313/12387/94221/238871/16497/15194/18125/109676/243725/22063/238271/18764/77574/116838/56543/116837/12288/108058/20541/110862/238161/11735	22
873	turquoise	CC	GO:0035371	microtubule plus-end	8/1571	20/24215	1.91876e-05	0.000568466	0.000430162	11789/16570/212307/76499/17918/75991/75786/56430	8
874	turquoise	BP	GO:0006887	exocytosis	40/1571	306/24215	1.93272e-05	0.000570066	0.000431373	109880/53869/20479/69938/78808/77579/66482/107767/76338/69150/207227/104015/18189/18607/213760/17919/58869/20318/77573/11765/102607/18571/76499/17918/226407/69940/116838/17967/74998/218035/116837/56508/18750/12288/194401/27062/26875/208898/99371/19349	40
875	turquoise	BP	GO:0071482	cellular response to light stimulus	17/1571	83/24215	1.98374e-05	0.000582539	0.000440811	27103/70238/19272/26420/22632/12914/50505/13194/50754/19893/80750/68142/99982/18708/328572/17252/66915	17
876	turquoise	BP	GO:0060079	excitatory postsynaptic potential	16/1571	75/24215	2.02359e-05	0.000591635	0.000447694	56637/14805/18189/14812/11441/245537/17257/243725/226407/224617/116838/320127/116837/231637/14806/14811	16
877	turquoise	BP	GO:1901653	cellular response to peptide	34/1571	244/24215	2.11703e-05	0.000616249	0.00046632	20683/16001/16337/11789/12387/232339/83431/13688/17246/72508/56637/18607/14732/20411/12877/18761/64930/20402/20430/75747/20588/108155/17918/109241/18759/329877/74143/16173/231207/18708/19267/108071/18750/18751	34
878	turquoise	BP	GO:0009141	nucleoside triphosphate metabolic process	36/1571	265/24215	2.15404e-05	0.000624296	0.000472409	12858/19335/16337/11717/83429/11966/12867/20185/228033/15251/407785/382985/11957/28080/67267/20463/67264/18640/11931/16574/269523/51797/19017/68197/55936/17257/108155/71679/15558/18102/74143/57423/11958/11964/11983/230075	36
879	turquoise	BP	GO:0010608	posttranscriptional regulation of gene expression	53/1571	452/24215	2.23321e-05	0.000644442	0.000487654	27103/20185/74412/13688/67579/74203/72508/80913/74480/72416/67267/12877/16011/17975/27058/52477/64930/53872/56417/15572/211006/15467/20430/17257/245474/18983/13209/24127/270086/217980/66704/231464/70354/100121/234594/18854/100504663/103677/51810/208922/231207/15568/381305/192119/236511/230753/225929/213988/108071/76793/18750/233833/328572	53
880	turquoise	CC	GO:1990752	microtubule end	9/1571	26/24215	2.26358e-05	0.000649089	0.000491171	11789/16570/212307/76499/17918/75991/75786/67886/56430	9
881	turquoise	CC	GO:0030315	T-tubule	14/1571	60/24215	2.26879e-05	0.000649089	0.000491171	16001/12289/12558/381290/18125/109676/12288/108058/20541/12296/238161/20265/11735/110876	14
882	turquoise	CC	GO:0000932	P-body	15/1571	68/24215	2.39633e-05	0.000682647	0.000516564	74203/74480/75901/53872/72587/18983/13209/24127/234594/67207/353190/381305/236511/225929/233833	15
883	turquoise	CC	GO:0019898	extrinsic component of membrane	36/1571	267/24215	2.53755e-05	0.000719802	0.000544679	11789/12387/11671/19159/14674/74479/18107/20334/52635/50779/20191/69150/12558/14680/14682/14585/223254/11352/84092/14696/16497/209131/16451/269682/74781/29875/74769/225326/74302/18854/100504663/74143/76559/18708/72145/19349	36
884	turquoise	CC	GO:0000276	mitochondrial proton-transporting ATP synthase complex, coupling factor F(o)	6/1571	11/24215	2.5694e-05	0.000725746	0.000549177	228033/11957/28080/71679/57423/11958	6
885	turquoise	MF	GO:0005096	GTPase activator activity	33/1571	236/24215	2.58784e-05	0.000725857	0.000549261	320634/14020/78808/18015/56784/50779/207227/72238/14682/15463/228359/228850/271981/259302/67865/94190/71310/210933/227800/238130/226407/71302/71435/277854/98910/98732/330914/244867/347722/232906/330662/69632/226525	33
886	turquoise	BP	GO:0006475	internal protein amino acid acetylation	24/1571	147/24215	2.59157e-05	0.000725857	0.000549261	214162/78656/13018/17977/54169/12914/13831/269424/70088/18125/75560/17257/244349/108155/72895/228829/217127/109115/208146/228019/98403/20466/72195/328572	24
887	turquoise	MF	GO:0022843	voltage-gated cation channel activity	23/1571	138/24215	2.70257e-05	0.000753781	0.000570391	12290/12287/12289/16536/12298/15165/14805/16497/238271/18764/223604/16490/56543/16522/16491/16485/12288/110862/108073/12296/14811/170738/16531	23
888	turquoise	MF	GO:0022838	substrate-specific channel activity	49/1571	410/24215	2.74169e-05	0.000761505	0.000576236	338370/14807/12290/12287/12725/14401/12289/16536/12298/237213/14799/20191/15165/14805/20273/58869/22066/16497/67549/26372/14400/14812/11441/22063/238271/18764/19347/223604/76376/242443/16490/56543/16522/16491/16485/12288/226025/14806/110862/108073/20269/12296/14811/170738/16531/94249/20265/433926/110876	49
889	turquoise	BP	GO:0048489	synaptic vesicle transport	22/1571	129/24215	2.78219e-05	0.000766366	0.000579915	109880/12387/218038/11774/55946/104015/213760/14169/75734/20404/72685/20430/94190/245537/214585/226407/116838/103967/116837/27062/26875/208898	22
890	turquoise	BP	GO:0097480	establishment of synaptic vesicle localization	22/1571	129/24215	2.78219e-05	0.000766366	0.000579915	109880/12387/218038/11774/55946/104015/213760/14169/75734/20404/72685/20430/94190/245537/214585/226407/116838/103967/116837/27062/26875/208898	22
891	turquoise	BP	GO:0000226	microtubule cytoskeleton organization	55/1571	479/24215	2.85055e-05	0.000781966	0.000591719	16211/99412/12121/53869/11789/12387/215690/20479/17756/17762/20185/56486/83431/17931/110616/246103/223593/74201/20658/20874/102774/13518/51938/67299/15194/22589/17257/21951/11765/330938/18571/76499/74392/74081/668880/68142/215351/74019/234663/75991/99167/70430/51810/231214/75786/231912/192119/67886/216543/235626/225523/56430/17755/72972/319565	55
892	turquoise	BP	GO:0043010	camera-type eye development	42/1571	333/24215	2.87239e-05	0.000784726	0.000593808	20683/11789/83429/12387/15257/19130/268451/19014/327826/18015/77579/15251/22632/67269/210992/15165/50769/21417/20662/14571/24136/20482/18595/16974/19893/74019/100121/226407/213081/231214/237979/110380/13508/12288/12167/17132/232906/18213/15258/12168/14107/270120	42
893	turquoise	CC	GO:0031965	nuclear membrane	32/1571	227/24215	2.89512e-05	0.00078771	0.000596066	16211/11789/12387/238799/18141/69938/74412/80913/218210/13618/18189/13831/209361/208263/18125/74132/21951/212999/223870/18854/228829/231861/234865/98488/244745/233115/30944/103468/81702/238161/319565/266692	32
894	turquoise	BP	GO:0099003	vesicle-mediated transport in synapse	22/1571	130/24215	3.14665e-05	0.000852664	0.000645217	109880/12387/218038/11774/55946/104015/213760/14169/75734/20404/72685/20430/94190/245537/214585/226407/116838/103967/116837/27062/26875/208898	22
895	turquoise	CC	GO:0044853	plasma membrane raft	20/1571	112/24215	3.20925e-05	0.000866107	0.00065539	16001/16337/12387/19206/12558/14682/110355/20411/11931/22066/18125/16974/11441/12402/56543/12288/238161/13869/16531/12168	20
896	turquoise	BP	GO:0051457	maintenance of protein location in nucleus	7/1571	16/24215	3.24384e-05	0.000871912	0.000659782	102774/209361/107566/106021/18854/51810/72195	7
897	turquoise	BP	GO:0032535	regulation of cellular component size	43/1571	346/24215	3.31206e-05	0.000880524	0.000666299	12725/53869/29869/22439/21960/18643/17762/83431/20742/57748/20356/97998/56637/102774/17919/18845/64930/19334/15441/74132/243743/20430/382253/20563/50876/243725/76499/74392/108155/320027/99982/54214/16798/231637/110380/13508/78757/17755/328572/232906/18213/16531/12168	43
898	turquoise	MF	GO:0042623	ATPase activity, coupled	43/1571	346/24215	3.31206e-05	0.000880524	0.000666299	320632/66144/17688/71382/20479/17686/13680/11303/17912/228033/11973/27404/72047/77579/212880/19356/50769/28080/381290/11931/16574/19687/72151/66881/22589/320707/50770/17535/13209/235574/234733/71679/76295/11980/54380/207165/216877/231912/11964/71389/54667/16561/12572	43
899	turquoise	CC	GO:0048786	presynaptic active zone	11/1571	40/24215	3.3155e-05	0.000880524	0.000666299	108069/17978/14365/12558/116838/320127/116837/108073/26875/208898/16531	11
900	turquoise	BP	GO:0072659	protein localization to plasma membrane	33/1571	239/24215	3.35161e-05	0.000886582	0.000670883	53869/94221/20742/19206/13132/18189/18607/12558/20411/17919/11931/66352/665113/16974/12361/109676/76499/17918/207304/269109/192786/18759/329877/54214/226744/74998/18708/241263/108058/12296/13483/11735/12995	33
901	turquoise	CC	GO:0005813	centrosome	54/1571	471/24215	3.4982e-05	0.000921699	0.000697457	19335/53869/11789/12387/232339/15257/20479/67042/83431/17931/217232/67463/238871/74201/56637/67665/20411/102774/12877/18393/23922/14050/53886/77521/19893/17257/18004/107566/74081/217718/74019/234663/75991/99167/192786/18102/382010/100038725/51810/75786/67886/216543/319675/231225/67068/225523/56430/230249/103468/18751/68121/72938/107932/74682	54
902	turquoise	BP	GO:0008286	insulin receptor signaling pathway	19/1571	104/24215	3.61291e-05	0.000948176	0.000717492	16001/16337/11789/232339/83431/13688/72508/56637/20411/18761/64930/20402/75747/20588/108155/18708/19267/18750/18751	19
903	turquoise	BP	GO:0009205	purine ribonucleoside triphosphate metabolic process	33/1571	240/24215	3.64851e-05	0.000953763	0.00072172	12858/19335/16337/11717/83429/11966/12867/20185/228033/15251/407785/11957/28080/67267/20463/67264/18640/11931/16574/269523/19017/68197/17257/108155/71679/15558/18102/74143/57423/11958/11964/11983/230075	33
904	turquoise	BP	GO:1905477	positive regulation of protein localization to membrane	17/1571	87/24215	3.76335e-05	0.00097994	0.000741528	53869/20742/18189/18607/20411/17919/56330/17918/77574/269109/18759/67943/226744/74998/231637/13483/11735	17
905	turquoise	BP	GO:0048638	regulation of developmental growth	44/1571	359/24215	3.78029e-05	0.000980523	0.000741969	53869/29869/13046/16337/232339/19130/21960/17762/20185/83431/72508/19206/50769/20356/56637/13052/14732/102774/17919/18845/11990/74132/243743/20430/382253/17257/20563/76499/320027/109241/116838/16468/54214/17967/16798/116837/13508/12288/17755/328572/18213/238161/13869/12168	44
906	turquoise	MF	GO:0004402	histone acetyltransferase activity	13/1571	55/24215	3.8202e-05	0.000987033	0.000746895	17977/54169/12914/13831/244349/108155/269252/228829/217127/109115/228019/72195/328572	13
907	turquoise	MF	GO:0046332	SMAD binding	16/1571	79/24215	3.99173e-05	0.00102723	0.000777309	12387/66313/19042/22632/13132/12914/52662/17126/24136/20482/22284/94093/18854/12167/328572/15258	16
908	turquoise	CC	GO:0031256	leading edge membrane	22/1571	132/24215	4.00658e-05	0.00102723	0.000777309	20511/16337/11789/17756/12289/17762/19272/20742/14799/218038/15165/72555/19876/106957/71096/234353/11441/382253/76499/18102/66797/319565	22
909	turquoise	BP	GO:0060627	regulation of vesicle-mediated transport	55/1571	485/24215	4.02297e-05	0.00102748	0.000777498	109880/12121/53869/20479/53334/14020/78808/94221/11736/66482/78771/13132/76338/69150/207227/104015/72238/18607/213760/14169/17919/75734/228359/271981/20404/73094/72685/20430/94190/71310/11765/18571/235567/76499/12402/17918/227800/226407/71435/116838/226744/98910/227541/17967/218035/116837/56508/20660/18750/27062/16423/269774/26875/213326/19349	55
910	turquoise	BP	GO:0007033	vacuole organization	24/1571	151/24215	4.0647e-05	0.00103024	0.00077959	11432/19335/78287/11303/56486/17101/18711/20333/242557/77573/74781/12751/214585/225326/74302/226407/100504663/103199/98732/218035/76559/74349/237782/19349	24
911	turquoise	BP	GO:0018394	peptidyl-lysine acetylation	24/1571	151/24215	4.0647e-05	0.00103024	0.00077959	214162/78656/13018/17977/54169/12914/13831/269424/70088/18125/75560/17257/244349/108155/72895/228829/217127/109115/208146/228019/98403/20466/72195/328572	24
912	turquoise	BP	GO:0009101	glycoprotein biosynthetic process	36/1571	273/24215	4.09228e-05	0.0010333	0.000781905	99412/16795/16337/12387/13135/240119/70827/269181/269523/14583/20449/233781/16431/21951/93683/108155/26877/194388/338337/107895/234356/69038/99011/56737/214133/66435/244745/233115/217664/140484/50787/15531/328572/271786/207958/320438	36
913	turquoise	BP	GO:0034644	cellular response to UV	15/1571	71/24215	4.11155e-05	0.00103361	0.00078214	27103/70238/19272/26420/22632/12914/50505/13194/50754/80750/68142/99982/18708/328572/66915	15
914	turquoise	BP	GO:2001251	negative regulation of chromosome organization	21/1571	123/24215	4.12451e-05	0.00103361	0.00078214	20926/11789/50505/107047/237107/14897/98956/17765/214899/30949/22589/17257/21951/99982/18854/70790/103677/16468/51810/98403/20466	21
915	turquoise	BP	GO:0018023	peptidyl-lysine trimethylation	11/1571	41/24215	4.26703e-05	0.00106322	0.000804543	103136/214162/22589/17257/108155/194388/94246/214133/235626/225888/238247	11
916	turquoise	MF	GO:0015267	channel activity	51/1571	440/24215	4.29051e-05	0.00106322	0.000804543	338370/14807/12290/12287/12725/14401/53600/12289/16536/12298/237213/14799/20191/15165/223696/14805/20273/58869/22066/16497/67549/26372/14400/14812/11441/22063/238271/18764/19347/223604/76376/242443/16490/56543/16522/16491/16485/12288/226025/14806/110862/108073/20269/12296/14811/170738/16531/94249/20265/433926/110876	51
917	turquoise	MF	GO:0022803	passive transmembrane transporter activity	51/1571	440/24215	4.29051e-05	0.00106322	0.000804543	338370/14807/12290/12287/12725/14401/53600/12289/16536/12298/237213/14799/20191/15165/223696/14805/20273/58869/22066/16497/67549/26372/14400/14812/11441/22063/238271/18764/19347/223604/76376/242443/16490/56543/16522/16491/16485/12288/226025/14806/110862/108073/20269/12296/14811/170738/16531/94249/20265/433926/110876	51
918	turquoise	BP	GO:0009126	purine nucleoside monophosphate metabolic process	33/1571	242/24215	4.31507e-05	0.00106534	0.000806153	12858/16337/11717/83429/11966/12867/20185/228033/15251/407785/11957/28080/14450/67267/20463/67264/18640/11931/16574/269523/19017/231327/68197/17257/108155/71679/15558/57423/11958/11964/11983/230718/230075	33
919	turquoise	CC	GO:0060077	inhibitory synapse	8/1571	22/24215	4.33272e-05	0.00106575	0.000806463	12725/18189/14417/245537/235086/116838/116837/26875	8
920	turquoise	BP	GO:0014911	positive regulation of smooth muscle cell migration	13/1571	56/24215	4.68205e-05	0.00114073	0.000863198	17246/72508/16195/214968/67299/29875/18667/17918/238130/16173/231637/56508/108058	13
921	turquoise	BP	GO:1904377	positive regulation of protein localization to cell periphery	13/1571	56/24215	4.68205e-05	0.00114073	0.000863198	53869/13822/20742/18189/18607/20411/17919/17918/269109/18759/226744/74998/13483	13
922	turquoise	BP	GO:0017038	protein import	41/1571	329/24215	4.68887e-05	0.00114073	0.000863198	16211/16650/19335/71382/238799/53600/18141/19014/20742/18015/19042/218210/170762/13132/20356/223696/56637/14682/18761/30059/58869/56417/22166/69181/56330/234549/212999/72170/18764/18854/18133/70790/16173/234865/19302/18708/226432/69773/103468/328572/13869	41
923	turquoise	MF	GO:0019783	ubiquitin-like protein-specific protease activity	19/1571	106/24215	4.74855e-05	0.00115105	0.000871006	227334/110616/252870/320213/52231/84092/329908/22217/22284/223870/215351/73945/74841/99526/231915/170707/57775/69727/320713	19
924	turquoise	MF	GO:0008331	high voltage-gated calcium channel activity	6/1571	12/24215	4.85578e-05	0.00117278	0.000887449	12290/12287/12289/12298/12288/12296	6
925	turquoise	CC	GO:0099634	postsynaptic specialization membrane	7/1571	17/24215	5.20546e-05	0.0012499	0.000945807	14816/14799/72555/12558/14812/108071/14811	7
926	turquoise	BP	GO:0043241	protein complex disassembly	25/1571	163/24215	5.2126e-05	0.0012499	0.000945807	16001/16337/11789/20479/17756/74412/20742/20356/104015/17281/269523/20404/72685/77573/50876/270086/76499/74392/100504663/100502841/269254/110380/237782/194401/17755	25
927	turquoise	CC	GO:0034399	nuclear periphery	20/1571	116/24215	5.39712e-05	0.0012849	0.000972292	16211/12395/238799/17756/17762/22632/218210/71991/56399/56070/20411/51796/12361/53610/212999/73192/18854/51810/103468/56194	20
928	turquoise	BP	GO:0051101	regulation of DNA binding	20/1571	116/24215	5.39712e-05	0.0012849	0.000972292	12313/12395/12387/18028/15257/18193/50505/15259/50754/22166/21951/74019/233532/18102/20466/381280/328572/242466/15258/266692	20
929	turquoise	BP	GO:0071478	cellular response to radiation	22/1571	135/24215	5.69292e-05	0.00134456	0.00101744	27103/13712/70238/19272/17246/26420/15574/22632/12914/50505/13194/50754/19893/80750/68142/66467/99982/18708/72931/328572/17252/66915	22
930	turquoise	BP	GO:0032507	maintenance of protein location in cell	13/1571	57/24215	5.70822e-05	0.00134456	0.00101744	18643/102774/209361/107566/106021/18854/51810/20660/70549/233833/72195/319565/11735	13
931	turquoise	MF	GO:0061733	peptide-lysine-N-acetyltransferase activity	13/1571	57/24215	5.70822e-05	0.00134456	0.00101744	17977/54169/12914/13831/244349/108155/269252/228829/217127/109115/228019/72195/328572	13
932	turquoise	CC	GO:0005774	vacuolar membrane	32/1571	235/24215	5.75125e-05	0.00134519	0.00101791	13002/66144/83429/11966/56486/11973/71279/11736/11774/55946/240028/14682/14696/14547/83409/26372/12492/77573/66881/50770/319481/235567/214585/277854/319934/218035/252875/72145/235504/11964/19349/67464	32
933	turquoise	BP	GO:0021537	telencephalon development	32/1571	235/24215	5.75125e-05	0.00134519	0.00101791	20511/12387/18028/19130/21960/83431/18015/77579/15251/67269/56637/19876/12558/67199/102774/18187/64930/24136/13131/15194/13839/243743/16974/22284/20563/330938/226162/192119/16485/225523/13869/319565	32
934	turquoise	MF	GO:0034212	peptide N-acetyltransferase activity	14/1571	65/24215	5.88053e-05	0.00137062	0.00103715	17977/54169/12914/13831/244349/108155/269252/228829/217127/109115/228019/231713/72195/328572	14
935	turquoise	CC	GO:0099568	cytoplasmic region	36/1571	278/24215	6.00278e-05	0.00139423	0.00105503	14807/11789/12387/18643/22288/13822/20742/16570/77579/66482/12558/27360/27418/17919/70827/17975/16574/64930/22066/16497/59069/11426/15194/382253/243725/26398/76499/18764/69940/330914/116837/110380/14806/320365/108073/26875	36
936	turquoise	BP	GO:0046034	ATP metabolic process	30/1571	215/24215	6.14326e-05	0.00142191	0.00107597	12858/16337/11717/83429/11966/12867/20185/228033/15251/407785/11957/28080/67267/20463/67264/18640/11931/16574/269523/19017/68197/17257/108155/71679/15558/57423/11958/11964/11983/230075	30
937	turquoise	BP	GO:1902115	regulation of organelle assembly	25/1571	165/24215	6.39651e-05	0.0014717	0.00111365	20479/19130/26420/74201/102774/18711/20333/15194/72587/18571/215351/74302/231464/226407/234594/98732/51810/319675/231225/234776/225523/237782/328572/232906/319565	25
938	turquoise	MF	GO:0051018	protein kinase A binding	12/1571	50/24215	6.42461e-05	0.0014717	0.00111365	14799/20191/219181/56637/56399/77629/26422/80877/11641/56697/238161/99371	12
939	turquoise	BP	GO:1903078	positive regulation of protein localization to plasma membrane	12/1571	50/24215	6.42461e-05	0.0014717	0.00111365	53869/20742/18189/18607/20411/17919/17918/269109/18759/226744/74998/13483	12
940	turquoise	MF	GO:0002039	p53 binding	15/1571	74/24215	6.8237e-05	0.00155777	0.00117877	17246/15251/12914/252870/56637/209361/241494/22401/15194/21848/99982/70925/27223/328572/18213	15
941	turquoise	BP	GO:0007628	adult walking behavior	11/1571	43/24215	6.88972e-05	0.00156214	0.00118208	83429/12298/17762/67269/20273/11352/13131/12288/15258/16531/20265	11
942	turquoise	BP	GO:0086010	membrane depolarization during action potential	11/1571	43/24215	6.88972e-05	0.00156214	0.00118208	338370/12290/12287/12289/20273/12288/20269/12296/20265/11735/110876	11
943	turquoise	MF	GO:0051427	hormone receptor binding	24/1571	156/24215	6.94032e-05	0.00156828	0.00118673	17978/12387/19014/20185/14816/17977/15251/18193/268980/15108/14897/16451/19017/74132/74053/234594/99982/16798/18708/228790/230753/268903/18751/328572	24
944	turquoise	BP	GO:0009144	purine nucleoside triphosphate metabolic process	33/1571	248/24215	7.03045e-05	0.00158328	0.00119808	12858/19335/16337/11717/83429/11966/12867/20185/228033/15251/407785/11957/28080/67267/20463/67264/18640/11931/16574/269523/19017/68197/17257/108155/71679/15558/18102/74143/57423/11958/11964/11983/230075	33
945	turquoise	BP	GO:0050805	negative regulation of synaptic transmission	16/1571	83/24215	7.48645e-05	0.00168029	0.00127149	14807/109880/21960/17762/14799/18015/14805/245537/243725/15558/219228/76376/320127/56508/14806/66673	16
946	turquoise	BP	GO:0022037	metencephalon development	19/1571	110/24215	8.00872e-05	0.0017808	0.00134755	16001/22026/19130/77579/67269/12411/18189/67199/11352/11990/13131/20318/16974/22284/17257/330938/235439/73692/12805	19
947	turquoise	CC	GO:0005753	mitochondrial proton-transporting ATP synthase complex	7/1571	18/24215	8.04112e-05	0.0017808	0.00134755	228033/11957/28080/71679/57423/11958/11983	7
948	turquoise	MF	GO:0031402	sodium ion binding	7/1571	18/24215	8.04112e-05	0.0017808	0.00134755	20273/11931/76376/20269/94249/20265/110876	7
949	turquoise	MF	GO:0034593	phosphatidylinositol bisphosphate phosphatase activity	7/1571	18/24215	8.04112e-05	0.0017808	0.00134755	320634/104015/269180/16330/74302/234515/103199	7
950	turquoise	BP	GO:0042176	regulation of protein catabolic process	41/1571	337/24215	8.0714e-05	0.00178159	0.00134814	11789/17246/66753/110616/210992/13132/56637/67267/225131/13194/22215/70247/20333/50754/269523/53323/170823/192193/94190/99375/80750/14629/56469/20588/269473/105689/223870/18854/218215/218203/16798/67490/77128/381338/20660/17248/11983/14811/23807/12995/19349	41
951	turquoise	BP	GO:2000463	positive regulation of excitatory postsynaptic potential	9/1571	30/24215	8.18257e-05	0.00180016	0.0013622	56637/18189/11441/245537/224617/116838/116837/231637/14811	9
952	turquoise	CC	GO:0045263	proton-transporting ATP synthase complex, coupling factor F(o)	6/1571	13/24215	8.52185e-05	0.00186359	0.00141019	228033/11957/28080/71679/57423/11958	6
953	turquoise	BP	GO:0030902	hindbrain development	24/1571	158/24215	8.52676e-05	0.00186359	0.00141019	16001/22026/12387/18028/19130/77579/67269/56088/12411/18189/67199/11352/18845/11990/13131/20318/16974/22284/17257/330938/235439/73692/12805/12386	24
954	turquoise	BP	GO:0007346	regulation of mitotic cell cycle	55/1571	499/24215	8.66937e-05	0.00188245	0.00142446	109333/53869/16001/16337/11789/12387/14365/20479/17246/15574/72508/26399/217232/19206/19356/23955/12914/74201/52563/26405/107047/13194/226026/20874/269424/52477/18761/665113/27053/12366/30949/22589/17257/99375/21951/18004/17535/235559/26398/68142/238271/18764/108737/18854/51810/380629/20466/329152/233805/18750/108058/81702/116871/218793/66440	55
955	turquoise	MF	GO:0008013	beta-catenin binding	16/1571	84/24215	8.69778e-05	0.00188245	0.00142446	11789/19272/72125/56637/13052/12558/21372/81004/22066/19273/14812/110380/19281/328572/329650/12995	16
956	turquoise	CC	GO:1904949	ATPase complex	16/1571	84/24215	8.69778e-05	0.00188245	0.00142446	78656/22632/72057/11931/269523/75560/22589/20588/77044/68142/233532/207165/235134/66923/107932/12995	16
957	turquoise	MF	GO:0004129	cytochrome-c oxidase activity	8/1571	24/24215	8.86635e-05	0.00188828	0.00142887	12858/12864/12867/20463/17992/66142/12866/226139	8
958	turquoise	BP	GO:0006623	protein targeting to vacuole	8/1571	24/24215	8.86635e-05	0.00188828	0.00142887	56494/11774/218441/12492/218035/20660/27057/19349	8
959	turquoise	MF	GO:0015002	heme-copper terminal oxidase activity	8/1571	24/24215	8.86635e-05	0.00188828	0.00142887	12858/12864/12867/20463/17992/66142/12866/226139	8
960	turquoise	MF	GO:0016676	oxidoreductase activity, acting on a heme group of donors, oxygen as acceptor	8/1571	24/24215	8.86635e-05	0.00188828	0.00142887	12858/12864/12867/20463/17992/66142/12866/226139	8
961	turquoise	MF	GO:0052866	phosphatidylinositol phosphate phosphatase activity	8/1571	24/24215	8.86635e-05	0.00188828	0.00142887	320634/104015/269180/16330/74302/234515/103199/54384	8
962	turquoise	BP	GO:0006417	regulation of translation	45/1571	384/24215	9.12523e-05	0.00193722	0.00146591	27103/20185/74412/13688/67579/74203/72508/80913/74480/72416/67267/12877/16011/17975/27058/64930/53872/56417/211006/15467/20430/17257/18983/13209/24127/270086/217980/66704/231464/70354/234594/18854/208922/231207/15568/381305/192119/236511/225929/213988/108071/76793/18750/233833/328572	45
963	turquoise	BP	GO:0022411	cellular component disassembly	41/1571	339/24215	9.20741e-05	0.00194846	0.00147442	99412/16001/16337/11789/20479/17756/56486/83431/74412/20742/15251/12177/20356/104015/17281/218832/50754/269523/20404/72685/242557/15194/77573/74781/50876/20588/270086/77044/76499/74392/320528/100504663/100502841/76559/192119/269254/110380/237782/194401/17755/11983	41
964	turquoise	MF	GO:0003713	transcription coactivator activity	32/1571	241/24215	9.35843e-05	0.00196793	0.00148915	17978/12387/11863/19014/17977/57748/219249/12914/64898/22215/269424/56809/19017/21848/214899/244349/107566/102423/244879/99982/18854/109115/228790/230753/268903/18751/72195/328572/329650/15258/17933/320713	32
965	turquoise	BP	GO:0009167	purine ribonucleoside monophosphate metabolic process	32/1571	241/24215	9.35843e-05	0.00196793	0.00148915	12858/16337/11717/83429/11966/12867/20185/228033/15251/407785/11957/28080/14450/67267/20463/67264/18640/11931/16574/269523/19017/231327/68197/17257/108155/71679/15558/57423/11958/11964/11983/230075	32
966	turquoise	MF	GO:0015085	calcium ion transmembrane transporter activity	21/1571	130/24215	9.46657e-05	0.00198441	0.00150161	12290/12287/12289/12298/20191/381290/22066/14812/320707/235574/22063/18764/19347/76376/242443/12288/20541/108073/12296/14811/94249	21
967	turquoise	BP	GO:0009123	nucleoside monophosphate metabolic process	33/1571	252/24215	9.61585e-05	0.00200938	0.00152051	12858/16337/11717/83429/11966/12867/20185/228033/15251/407785/11957/28080/14450/67267/20463/67264/18640/11931/16574/269523/19017/231327/68197/17257/108155/71679/15558/57423/11958/11964/11983/230718/230075	33
968	turquoise	CC	GO:0005776	autophagosome	14/1571	68/24215	9.89737e-05	0.00206175	0.00156014	18616/19335/17966/56486/72238/17281/15194/77573/74781/225326/100504663/72145/27057/67464	14
969	turquoise	BP	GO:0034248	regulation of cellular amide metabolic process	48/1571	420/24215	0.000100394	0.00208483	0.0015776	27103/20185/74412/13688/67579/74203/72508/80913/67630/74480/72416/67267/12877/16011/17975/27058/64930/53872/56417/211006/15467/20430/11441/17257/18983/13209/24127/270086/217980/66704/231464/70354/234594/18854/208922/231207/15568/381305/192119/236511/225929/213988/20660/108071/76793/18750/233833/328572	48
970	turquoise	BP	GO:0006888	ER to Golgi vesicle-mediated transport	16/1571	85/24215	0.000100774	0.00208621	0.00157865	99412/53334/56494/20334/12847/20333/269523/15194/60409/317717/338337/77371/320714/20660/72108/215474	16
[truncated: 3,115 more rows]
