# Supplementary material for: Genetic perturbations of disease risk genes in mice capture transcriptomic signatures of late-onset Alzheimer’s disease
Source: Mol Neurodegener. 2019 Dec 26;14:50. doi: 10.1186/s13024-019-0351-3 (PMC6933917; doi:10.1186/s13024-019-0351-3)
Supplement: Supplementary file 4 — Additional file 4: Table S4. Jaccard indices between Mouse and AMP-AD modules. The attached table contains Jaccard indices and its significance (p-value) for each mouse-human module pair. [file 13024_2019_351_MOESM4_ESM.xlsx]

## Sheet: Sheet1
	Mouse.Module	MSize	Human.Module	HSize	I	JACARD	p-value
136	brown_mod	1758	IFGbrown_mod	3930	601	0.118144	0
150	brown_mod	1758	FPyellow_mod	3693	574	0.117695	0
140	brown_mod	1758	STGbrown_mod	2952	477	0.112686	0
120	turquoise_mod	1588	FPyellow_mod	3693	523	0.10992	0
124	brown_mod	1758	DLPFCyellow_mod	2706	440	0.109344	0
106	turquoise_mod	1588	IFGbrown_mod	3930	535	0.107365	0.0016
110	turquoise_mod	1588	STGbrown_mod	2952	425	0.103281	0.0017
133	brown_mod	1758	TCXgreen_mod	2400	374	0.0988372	0.0007
144	brown_mod	1758	PHGbrown_mod	1831	316	0.0965475	0.0001
126	brown_mod	1758	CBEblue_mod	3412	444	0.0939484	0.0557
60	lightgreen_mod	1427	FPyellow_mod	3693	434	0.0926163	0.0624
46	lightgreen_mod	1427	IFGbrown_mod	3930	448	0.0912609	0.201
114	turquoise_mod	1588	PHGbrown_mod	1831	284	0.0905901	0.0002
94	turquoise_mod	1588	DLPFCyellow_mod	2706	354	0.0898477	0.1781
50	lightgreen_mod	1427	STGbrown_mod	2952	360	0.0895745	0.0844
103	turquoise_mod	1588	TCXgreen_mod	2400	327	0.0893199	0.0114
143	brown_mod	1758	PHGblue_mod	2904	379	0.0884894	0.2126
180	lightcyan1_mod	1191	FPyellow_mod	3693	380	0.0843694	0.0043
96	turquoise_mod	1588	CBEblue_mod	3412	384	0.0831889	0.3446
166	lightcyan1_mod	1191	IFGbrown_mod	3930	393	0.0831218	0.0204
121	brown_mod	1758	DLPFCturquoise_mod	1994	286	0.0825159	0.0005
34	lightgreen_mod	1427	DLPFCyellow_mod	2706	312	0.081654	0.3354
98	turquoise_mod	1588	CBEyellow_mod	1536	234	0.0809689	0
113	turquoise_mod	1588	PHGblue_mod	2904	335	0.080587	0.4086
43	lightgreen_mod	1427	TCXgreen_mod	2400	282	0.0795487	0.0981
156	lightcyan1_mod	1191	CBEblue_mod	3412	330	0.0772291	0.0007
36	lightgreen_mod	1427	CBEblue_mod	3412	346	0.0770087	0.3251
54	lightgreen_mod	1427	PHGbrown_mod	1831	232	0.0766689	0.0772
102	turquoise_mod	1588	TCXyellow_mod	1663	228	0.0754218	0
170	lightcyan1_mod	1191	STGbrown_mod	2952	289	0.074987	0.3232
154	lightcyan1_mod	1191	DLPFCyellow_mod	2706	271	0.074738	0.1143
128	brown_mod	1758	CBEyellow_mod	1536	229	0.0747145	0.0384
6	lightsteelblue1_mod	1130	CBEblue_mod	3412	315	0.0745209	0.0001
105	turquoise_mod	1588	IFGblue_mod	2257	266	0.0743224	0.067
173	lightcyan1_mod	1191	PHGblue_mod	2904	282	0.0739575	0.0054
119	turquoise_mod	1588	FPbrown_mod	1106	178	0.0707472	0.0039
53	lightgreen_mod	1427	PHGblue_mod	2904	286	0.0707046	0.7954
15	lightsteelblue1_mod	1130	IFGblue_mod	2257	220	0.0694664	0
111	turquoise_mod	1588	STGyellow_mod	1454	197	0.0692443	0.0004
23	lightsteelblue1_mod	1130	PHGblue_mod	2904	260	0.0688924	0.0313
138	brown_mod	1758	STGturquoise_mod	1759	226	0.0686721	0.1044
135	brown_mod	1758	IFGblue_mod	2257	256	0.0681032	0.8834
1	lightsteelblue1_mod	1130	DLPFCturquoise_mod	1994	191	0.065121	0.0008
163	lightcyan1_mod	1191	TCXgreen_mod	2400	215	0.0636848	0.6638
91	turquoise_mod	1588	DLPFCturquoise_mod	1994	213	0.0632235	0.7048
48	lightgreen_mod	1427	STGturquoise_mod	1759	186	0.062	0.0936
30	lightsteelblue1_mod	1130	FPyellow_mod	3693	280	0.0616333	0.9995
18	lightsteelblue1_mod	1130	STGturquoise_mod	1759	167	0.0613519	0.0012
118	turquoise_mod	1588	FPblue_mod	1635	185	0.0608953	0.1013
31	lightgreen_mod	1427	DLPFCturquoise_mod	1994	195	0.0604464	0.5789
131	brown_mod	1758	TCXbrown_mod	1356	176	0.0599047	0.2153
179	lightcyan1_mod	1191	FPbrown_mod	1106	129	0.0595018	0.0298
174	lightcyan1_mod	1191	PHGbrown_mod	1831	167	0.0584939	0.8353
38	lightgreen_mod	1427	CBEyellow_mod	1536	163	0.0582143	0.6753
45	lightgreen_mod	1427	IFGblue_mod	2257	202	0.0580126	0.9377
16	lightsteelblue1_mod	1130	IFGbrown_mod	3930	276	0.0576923	1
108	turquoise_mod	1588	STGturquoise_mod	1759	182	0.0575039	0.7595
101	turquoise_mod	1588	TCXbrown_mod	1356	159	0.0570916	0.2333
12	lightsteelblue1_mod	1130	TCXyellow_mod	1663	148	0.0559546	0.0365
151	lightcyan1_mod	1191	DLPFCturquoise_mod	1994	168	0.0556845	0.3796
165	lightcyan1_mod	1191	IFGblue_mod	2257	180	0.0550796	0.6521
209	royalblue_mod	404	FPbrown_mod	1106	78	0.0544693	0
307	darkmagenta_mod	131	CBEbrown_mod	416	28	0.0539499	0
21	lightsteelblue1_mod	1130	STGyellow_mod	1454	132	0.0538336	0.0265
161	lightcyan1_mod	1191	TCXbrown_mod	1356	129	0.0533499	0.0485
59	lightgreen_mod	1427	FPbrown_mod	1106	128	0.0532225	0.688
28	lightsteelblue1_mod	1130	FPblue_mod	1635	139	0.0529322	0.0384
42	lightgreen_mod	1427	TCXyellow_mod	1663	155	0.0528109	0.786
247	darkgreen_mod	145	CBEbrown_mod	416	28	0.0525328	0
4	lightsteelblue1_mod	1130	DLPFCyellow_mod	2706	191	0.0524005	0.9999
51	lightgreen_mod	1427	STGyellow_mod	1454	143	0.0522279	0.5244
148	brown_mod	1758	FPblue_mod	1635	164	0.0507897	0.9803
132	brown_mod	1758	TCXyellow_mod	1663	165	0.0506757	0.9985
35	lightgreen_mod	1427	CBEturquoise_mod	1814	154	0.0498866	0.0025
58	lightgreen_mod	1427	FPblue_mod	1635	145	0.0497086	0.7646
83	black_mod	682	PHGblue_mod	2904	169	0.0494586	0.0042
41	lightgreen_mod	1427	TCXbrown_mod	1356	130	0.0490011	0.7004
40	lightgreen_mod	1427	TCXblue_mod	1475	135	0.0487893	0.3205
89	black_mod	682	FPbrown_mod	1106	83	0.0486804	0.0052
168	lightcyan1_mod	1191	STGturquoise_mod	1759	136	0.0483298	0.7255
384	darkolivegreen_mod	199	PHGbrown_mod	1831	93	0.0480124	0
149	brown_mod	1758	FPbrown_mod	1106	131	0.0479327	0.9992
11	lightsteelblue1_mod	1130	TCXbrown_mod	1356	113	0.047619	0.276
32	lightgreen_mod	1427	DLPFCblue_mod	1639	139	0.0474889	0.047
130	brown_mod	1758	TCXblue_mod	1475	146	0.0472951	0.9186
66	black_mod	682	CBEblue_mod	3412	184	0.0470588	0.0216
20	lightsteelblue1_mod	1130	STGbrown_mod	2952	182	0.0466667	1
29	lightsteelblue1_mod	1130	FPbrown_mod	1106	98	0.0458372	0.7844
100	turquoise_mod	1588	TCXblue_mod	1475	134	0.0457494	0.8568
141	brown_mod	1758	STGyellow_mod	1454	139	0.0452327	0.9997
368	darkolivegreen_mod	199	CBEyellow_mod	1536	75	0.0451807	0
93	turquoise_mod	1588	DLPFCbrown_mod	784	102	0.0449339	0.0291
44	lightgreen_mod	1427	IFGturquoise_mod	1325	115	0.0436102	0.0014
125	brown_mod	1758	CBEturquoise_mod	1814	149	0.0435291	0.6568
116	turquoise_mod	1588	PHGgreen_mod	918	104	0.0432973	0.2351
122	brown_mod	1758	DLPFCblue_mod	1639	140	0.0429843	0.8512
278	greenyellow_mod	296	CBEyellow_mod	1536	74	0.0420933	0
13	lightsteelblue1_mod	1130	TCXgreen_mod	2400	141	0.0416052	1
76	black_mod	682	IFGbrown_mod	3930	184	0.0415537	0.9784
158	lightcyan1_mod	1191	CBEyellow_mod	1536	105	0.0400458	0.9998
52	lightgreen_mod	1427	PHGturquoise_mod	1060	95	0.0397157	0.0014
171	lightcyan1_mod	1191	STGyellow_mod	1454	101	0.0397013	0.9724
78	black_mod	682	STGturquoise_mod	1759	92	0.0391656	0.0997
243	darkgreen_mod	145	DLPFCbrown_mod	784	35	0.0391499	0
64	black_mod	682	DLPFCyellow_mod	2706	127	0.0389451	0.9661
10	lightsteelblue1_mod	1130	TCXblue_mod	1475	97	0.0386762	0.7485
303	darkmagenta_mod	131	DLPFCbrown_mod	784	34	0.0385925	0
26	lightsteelblue1_mod	1130	PHGgreen_mod	918	76	0.0385396	0.1881
373	darkolivegreen_mod	199	TCXgreen_mod	2400	96	0.038354	0
747	ivory_mod	65	FPturquoise_mod	940	37	0.0382231	0
72	black_mod	682	TCXyellow_mod	1663	86	0.0380699	0.1641
61	black_mod	682	DLPFCturquoise_mod	1994	98	0.038014	0.3381
33	lightgreen_mod	1427	DLPFCbrown_mod	784	80	0.0375411	0.365
24	lightsteelblue1_mod	1130	PHGbrown_mod	1831	107	0.0374912	1
3	lightsteelblue1_mod	1130	DLPFCbrown_mod	784	69	0.0373984	0.1375
364	darkolivegreen_mod	199	DLPFCyellow_mod	2706	104	0.0371296	0
266	darkgreen_mod	145	PHGgreen_mod	918	38	0.0370732	0
326	darkmagenta_mod	131	PHGgreen_mod	918	37	0.0365613	0
115	turquoise_mod	1588	PHGyellow_mod	809	84	0.0363165	0.1625
380	darkolivegreen_mod	199	STGbrown_mod	2952	110	0.0361723	0
162	lightcyan1_mod	1191	TCXyellow_mod	1663	99	0.0359347	1
80	black_mod	682	STGbrown_mod	2952	125	0.0356227	0.9999
408	darkorange_mod	308	STGturquoise_mod	1759	71	0.0355711	0
56	lightgreen_mod	1427	PHGgreen_mod	918	79	0.0348632	0.8444
90	black_mod	682	FPyellow_mod	3693	146	0.0345235	1
107	turquoise_mod	1588	IFGyellow_mod	675	74	0.0338054	0.1922
92	turquoise_mod	1588	DLPFCblue_mod	1639	105	0.0336323	0.9989
203	royalblue_mod	404	PHGblue_mod	2904	107	0.0334271	0.0024
146	brown_mod	1758	PHGgreen_mod	918	86	0.0332046	0.9921
75	black_mod	682	IFGblue_mod	2257	94	0.0330404	0.8926
145	brown_mod	1758	PHGyellow_mod	809	82	0.032998	0.6231
287	greenyellow_mod	296	IFGyellow_mod	675	31	0.0329787	0
134	brown_mod	1758	IFGturquoise_mod	1325	98	0.0328308	0.911
200	royalblue_mod	404	STGbrown_mod	2952	106	0.0326154	0.1094
739	ivory_mod	65	STGblue_mod	1110	37	0.0325132	0
73	black_mod	682	TCXgreen_mod	2400	97	0.0324958	0.9985
71	black_mod	682	TCXbrown_mod	1356	64	0.0324215	0.5287
178	lightcyan1_mod	1191	FPblue_mod	1635	88	0.0321402	0.9998
49	lightgreen_mod	1427	STGblue_mod	1110	79	0.03214	0.0829
280	greenyellow_mod	296	TCXblue_mod	1475	55	0.0320513	0
95	turquoise_mod	1588	CBEturquoise_mod	1814	105	0.0318471	0.9991
401	darkorange_mod	308	TCXbrown_mod	1356	51	0.0316181	0
8	lightsteelblue1_mod	1130	CBEyellow_mod	1536	81	0.0313346	1
742	ivory_mod	65	PHGturquoise_mod	1060	34	0.0311641	0
204	royalblue_mod	404	PHGbrown_mod	1831	66	0.0304288	0.1935
25	lightsteelblue1_mod	1130	PHGyellow_mod	809	57	0.0302869	0.3408
17	lightsteelblue1_mod	1130	IFGyellow_mod	675	52	0.0296634	0.2671
734	ivory_mod	65	IFGturquoise_mod	1325	40	0.0296296	0
391	darkorange_mod	308	DLPFCturquoise_mod	1994	66	0.029517	0.0001
376	darkolivegreen_mod	199	IFGbrown_mod	3930	117	0.0291625	0
2	lightsteelblue1_mod	1130	DLPFCblue_mod	1639	78	0.0289855	0.9852
729	ivory_mod	65	TCXturquoise_mod	1037	31	0.0289449	0
137	brown_mod	1758	IFGyellow_mod	675	68	0.0287526	0.81
160	lightcyan1_mod	1191	TCXblue_mod	1475	74	0.0285494	1
176	lightcyan1_mod	1191	PHGgreen_mod	918	58	0.0282789	0.9733
390	darkolivegreen_mod	199	FPyellow_mod	3693	107	0.0282695	0
396	darkorange_mod	308	CBEblue_mod	3412	102	0.0281924	0.0001
142	brown_mod	1758	PHGturquoise_mod	1060	77	0.0280919	0.8857
188	royalblue_mod	404	CBEyellow_mod	1536	53	0.0280869	0.1753
190	royalblue_mod	404	TCXblue_mod	1475	51	0.0278993	0.0066
193	royalblue_mod	404	TCXgreen_mod	2400	76	0.0278592	0.4173
405	darkorange_mod	308	IFGblue_mod	2257	69	0.0276442	0.0005
196	royalblue_mod	404	IFGbrown_mod	3930	116	0.0275012	0.7606
123	brown_mod	1758	DLPFCbrown_mod	784	68	0.0274859	0.9992
184	royalblue_mod	404	DLPFCyellow_mod	2706	83	0.0274199	0.6504
413	darkorange_mod	308	PHGblue_mod	2904	85	0.0271826	0.0013
261	darkgreen_mod	145	STGyellow_mod	1454	42	0.026975	0
81	black_mod	682	STGyellow_mod	1454	56	0.0269231	0.9541
70	black_mod	682	TCXblue_mod	1475	56	0.026654	0.7957
84	black_mod	682	PHGbrown_mod	1831	65	0.0265523	1
268	darkgreen_mod	145	FPblue_mod	1635	46	0.0265283	0
5	lightsteelblue1_mod	1130	CBEturquoise_mod	1814	76	0.0264993	0.9961
419	darkorange_mod	308	FPbrown_mod	1106	36	0.0261248	0.0705
57	lightgreen_mod	1427	FPturquoise_mod	940	60	0.0260078	0.1898
295	greenyellow_mod	296	PHGyellow_mod	809	28	0.0259981	0.0002
321	darkmagenta_mod	131	STGyellow_mod	1454	40	0.02589	0
139	brown_mod	1758	STGblue_mod	1110	72	0.0257511	0.9373
272	greenyellow_mod	296	DLPFCblue_mod	1639	48	0.0254372	0
312	darkmagenta_mod	131	TCXyellow_mod	1663	44	0.0251429	0
39	lightgreen_mod	1427	TCXturquoise_mod	1037	60	0.0249584	0.0317
328	darkmagenta_mod	131	FPblue_mod	1635	43	0.0249565	0
185	royalblue_mod	404	CBEturquoise_mod	1814	54	0.0249538	0.0006
55	lightgreen_mod	1427	PHGyellow_mod	809	53	0.0242785	0.9792
210	royalblue_mod	404	FPyellow_mod	3693	97	0.02425	0.9817
164	lightcyan1_mod	1191	IFGturquoise_mod	1325	59	0.024013	0.9774
88	black_mod	682	FPblue_mod	1635	54	0.0238621	0.9942
152	lightcyan1_mod	1191	DLPFCblue_mod	1639	65	0.0235081	1
298	greenyellow_mod	296	FPblue_mod	1635	44	0.0233174	0.0106
104	turquoise_mod	1588	IFGturquoise_mod	1325	66	0.0231823	1
63	black_mod	682	DLPFCbrown_mod	784	33	0.0230286	0.7297
86	black_mod	682	PHGgreen_mod	918	36	0.0230179	0.8241
641	grey_mod	219	TCXbrown_mod	1356	35	0.0227273	0.0005
252	darkgreen_mod	145	TCXyellow_mod	1663	40	0.0226244	0
14	lightsteelblue1_mod	1130	IFGturquoise_mod	1325	54	0.0224906	0.9884
283	greenyellow_mod	296	TCXgreen_mod	2400	59	0.0223739	0.2428
82	black_mod	682	PHGturquoise_mod	1060	38	0.0223005	0.1965
291	greenyellow_mod	296	STGyellow_mod	1454	38	0.0221963	0.0482
418	darkorange_mod	308	FPblue_mod	1635	42	0.0220936	0.046
197	royalblue_mod	404	IFGyellow_mod	675	23	0.0217803	0.0691
47	lightgreen_mod	1427	IFGyellow_mod	675	44	0.02138	0.9919
524	lightyellow_mod	160	IFGturquoise_mod	1325	31	0.0213205	0
192	royalblue_mod	404	TCXyellow_mod	1663	43	0.0212451	0.6787
725	ivory_mod	65	CBEturquoise_mod	1814	39	0.0211957	0
37	lightgreen_mod	1427	CBEbrown_mod	416	38	0.0210526	0.4052
175	lightcyan1_mod	1191	PHGyellow_mod	809	41	0.020929	0.9902
191	royalblue_mod	404	TCXbrown_mod	1356	36	0.0208817	0.6268
147	brown_mod	1758	FPturquoise_mod	940	55	0.0208097	0.9454
290	greenyellow_mod	296	STGbrown_mod	2952	66	0.0207417	0.7074
294	greenyellow_mod	296	PHGbrown_mod	1831	43	0.0206334	0.5481
653	grey_mod	219	PHGblue_mod	2904	63	0.0205882	0.0023
182	royalblue_mod	404	DLPFCblue_mod	1639	41	0.0204795	0.1177
512	lightyellow_mod	160	DLPFCblue_mod	1639	36	0.0204197	0
537	lightyellow_mod	160	FPturquoise_mod	940	22	0.0204082	0
274	greenyellow_mod	296	DLPFCyellow_mod	2706	60	0.0203943	0.6694
153	lightcyan1_mod	1191	DLPFCbrown_mod	784	39	0.0201446	1
659	grey_mod	219	FPbrown_mod	1106	26	0.0200154	0.085
181	royalblue_mod	404	DLPFCturquoise_mod	1994	47	0.0199915	0.8959
300	greenyellow_mod	296	FPyellow_mod	3693	78	0.0199437	0.8068
273	greenyellow_mod	296	DLPFCbrown_mod	784	21	0.01983	0.0838
722	ivory_mod	65	DLPFCblue_mod	1639	33	0.0197487	0
519	lightyellow_mod	160	TCXturquoise_mod	1037	23	0.0195911	0
199	royalblue_mod	404	STGblue_mod	1110	29	0.0195286	0.0122
62	black_mod	682	DLPFCblue_mod	1639	44	0.0193237	0.9802
296	greenyellow_mod	296	PHGgreen_mod	918	23	0.0193115	0.1039
74	black_mod	682	IFGturquoise_mod	1325	38	0.0192991	0.7683
109	turquoise_mod	1588	STGblue_mod	1110	51	0.0192671	0.9991
85	black_mod	682	PHGyellow_mod	809	28	0.0191388	0.8008
19	lightsteelblue1_mod	1130	STGblue_mod	1110	42	0.0191083	0.9658
22	lightsteelblue1_mod	1130	PHGturquoise_mod	1060	41	0.0190786	0.9865
625	bisque4_mod	54	PHGyellow_mod	809	16	0.0188902	0
286	greenyellow_mod	296	IFGbrown_mod	3930	78	0.0188042	0.9358
315	darkmagenta_mod	131	IFGblue_mod	2257	44	0.0187713	0
155	lightcyan1_mod	1191	CBEturquoise_mod	1814	55	0.0186441	1
411	darkorange_mod	308	STGyellow_mod	1454	32	0.0184971	0.3933
112	turquoise_mod	1588	PHGturquoise_mod	1060	48	0.0184615	1
68	black_mod	682	CBEyellow_mod	1536	40	0.0183655	1
532	lightyellow_mod	160	PHGturquoise_mod	1060	22	0.0183639	0
275	greenyellow_mod	296	CBEturquoise_mod	1814	38	0.0183398	0.0056
308	darkmagenta_mod	131	CBEyellow_mod	1536	30	0.0183262	0.0001
186	royalblue_mod	404	CBEblue_mod	3412	68	0.018143	0.9993
297	greenyellow_mod	296	FPturquoise_mod	940	22	0.0181219	0.001
77	black_mod	682	IFGyellow_mod	675	24	0.0180045	0.822
167	lightcyan1_mod	1191	IFGyellow_mod	675	33	0.0180033	0.9984
7	lightsteelblue1_mod	1130	CBEbrown_mod	416	27	0.0177749	0.6491
282	greenyellow_mod	296	TCXyellow_mod	1663	34	0.0176623	0.4601
172	lightcyan1_mod	1191	PHGturquoise_mod	1060	39	0.0176311	0.998
205	royalblue_mod	404	PHGyellow_mod	809	21	0.0176174	0.3177
402	darkorange_mod	308	TCXyellow_mod	1663	34	0.0175529	0.5618
208	royalblue_mod	404	FPblue_mod	1635	35	0.0174651	0.906
757	brown4_mod	52	CBEbrown_mod	416	8	0.0173913	0
289	greenyellow_mod	296	STGblue_mod	1110	24	0.0173661	0.0055
292	greenyellow_mod	296	PHGturquoise_mod	1060	23	0.0172543	0.0136
194	royalblue_mod	404	IFGturquoise_mod	1325	29	0.0170588	0.204
609	bisque4_mod	54	TCXturquoise_mod	1037	18	0.0167754	0
97	turquoise_mod	1588	CBEbrown_mod	416	33	0.0167428	0.9223
631	grey_mod	219	DLPFCturquoise_mod	1994	36	0.0165365	0.1127
255	darkgreen_mod	145	IFGblue_mod	2257	39	0.0165044	0.0001
320	darkmagenta_mod	131	STGbrown_mod	2952	50	0.0164853	0.0001
313	darkmagenta_mod	131	TCXgreen_mod	2400	41	0.0164659	0
129	brown_mod	1758	TCXturquoise_mod	1037	45	0.0163636	0.9819
248	darkgreen_mod	145	CBEyellow_mod	1536	27	0.0163241	0.0053
406	darkorange_mod	308	IFGbrown_mod	3930	67	0.0160633	0.9995
324	darkmagenta_mod	131	PHGbrown_mod	1831	31	0.0160539	0.0022
202	royalblue_mod	404	PHGturquoise_mod	1060	23	0.0159611	0.2141
504	plum2_mod	80	PHGbrown_mod	1831	30	0.015949	0
207	royalblue_mod	404	FPturquoise_mod	940	21	0.015873	0.0599
753	brown4_mod	52	DLPFCbrown_mod	784	13	0.0157959	0
27	lightsteelblue1_mod	1130	FPturquoise_mod	940	32	0.0157017	0.9607
359	orange_mod	128	FPbrown_mod	1106	19	0.0156379	0.0156
285	greenyellow_mod	296	IFGblue_mod	2257	39	0.0155131	0.8559
198	royalblue_mod	404	STGturquoise_mod	1759	33	0.015493	0.9924
648	grey_mod	219	STGturquoise_mod	1759	30	0.0154004	0.1837
157	lightcyan1_mod	1191	CBEbrown_mod	416	24	0.0151611	0.9113
488	plum2_mod	80	CBEyellow_mod	1536	24	0.0150754	0
341	orange_mod	128	TCXbrown_mod	1356	22	0.0150479	0.0018
169	lightcyan1_mod	1191	STGblue_mod	1110	34	0.0149978	0.9999
640	grey_mod	219	TCXblue_mod	1475	25	0.014979	0.0992
393	darkorange_mod	308	DLPFCbrown_mod	784	16	0.0148699	0.5212
400	darkorange_mod	308	TCXblue_mod	1475	26	0.014798	0.6245
79	black_mod	682	STGblue_mod	1110	26	0.0147225	0.8824
605	bisque4_mod	54	CBEturquoise_mod	1814	27	0.0146659	0
410	darkorange_mod	308	STGbrown_mod	2952	47	0.0146281	1
279	greenyellow_mod	296	TCXturquoise_mod	1037	19	0.0144597	0.0019
284	greenyellow_mod	296	IFGturquoise_mod	1325	23	0.014393	0.1209
87	black_mod	682	FPturquoise_mod	940	23	0.014384	0.6856
304	darkmagenta_mod	131	DLPFCyellow_mod	2706	40	0.014301	0.0051
416	darkorange_mod	308	PHGgreen_mod	918	17	0.0140612	0.6323
636	grey_mod	219	CBEblue_mod	3412	50	0.0139626	0.5971
403	darkorange_mod	308	TCXgreen_mod	2400	37	0.0138525	0.9987
531	lightyellow_mod	160	STGyellow_mod	1454	22	0.0138191	0.0518
655	grey_mod	219	PHGyellow_mod	809	14	0.0138067	0.1129
250	darkgreen_mod	145	TCXblue_mod	1475	22	0.0137672	0.0065
195	royalblue_mod	404	IFGblue_mod	2257	36	0.0137143	1
404	darkorange_mod	308	IFGturquoise_mod	1325	22	0.0136561	0.2323
201	royalblue_mod	404	STGyellow_mod	1454	25	0.0136388	0.9962
516	lightyellow_mod	160	CBEblue_mod	3412	48	0.0136209	0.0272
776	brown4_mod	52	PHGgreen_mod	918	13	0.0135841	0
529	lightyellow_mod	160	STGblue_mod	1110	17	0.0135674	0.0005
645	grey_mod	219	IFGblue_mod	2257	33	0.013508	0.5296
407	darkorange_mod	308	IFGyellow_mod	675	13	0.0134021	0.4428
627	bisque4_mod	54	FPturquoise_mod	940	13	0.0132518	0
420	darkorange_mod	308	FPyellow_mod	3693	52	0.0131679	1
632	grey_mod	219	DLPFCblue_mod	1639	24	0.0130862	0.0902
65	black_mod	682	CBEturquoise_mod	1814	32	0.012987	1
348	orange_mod	128	STGturquoise_mod	1759	24	0.0128824	0.0104
521	lightyellow_mod	160	TCXbrown_mod	1356	19	0.0126921	0.1322
397	darkorange_mod	308	CBEbrown_mod	416	9	0.0125874	0.2885
218	sienna3_mod	83	CBEyellow_mod	1536	20	0.0125078	0.0006
647	grey_mod	219	IFGyellow_mod	675	11	0.0124575	0.2297
117	turquoise_mod	1588	FPturquoise_mod	940	31	0.0124149	0.9999
484	plum2_mod	80	DLPFCyellow_mod	2706	34	0.0123547	0
177	lightcyan1_mod	1191	FPturquoise_mod	940	26	0.0123515	0.9994
257	darkgreen_mod	145	IFGyellow_mod	675	10	0.0123457	0.0472
99	turquoise_mod	1588	TCXturquoise_mod	1037	32	0.0123409	0.9999
517	lightyellow_mod	160	CBEbrown_mod	416	7	0.0123023	0.0565
264	darkgreen_mod	145	PHGbrown_mod	1831	24	0.0122951	0.2593
715	violet_mod	97	PHGyellow_mod	809	11	0.0122905	0.0023
493	plum2_mod	80	TCXgreen_mod	2400	30	0.0122449	0
528	lightyellow_mod	160	STGturquoise_mod	1759	23	0.0121308	0.1426
127	brown_mod	1758	CBEbrown_mod	416	26	0.0121043	0.9998
394	darkorange_mod	308	DLPFCyellow_mod	2706	36	0.0120887	1
398	darkorange_mod	308	CBEyellow_mod	1536	22	0.0120746	0.9955
316	darkmagenta_mod	131	IFGbrown_mod	3930	48	0.0119611	0.0504
242	darkgreen_mod	145	DLPFCblue_mod	1639	21	0.0119115	0.0069
415	darkorange_mod	308	PHGyellow_mod	809	13	0.0117754	0.6286
525	lightyellow_mod	160	IFGblue_mod	2257	28	0.0117204	0.2102
253	darkgreen_mod	145	TCXgreen_mod	2400	29	0.0115262	0.2787
392	darkorange_mod	308	DLPFCblue_mod	1639	22	0.0114286	0.7913
293	greenyellow_mod	296	PHGblue_mod	2904	36	0.011378	0.9999
330	darkmagenta_mod	131	FPyellow_mod	3693	43	0.0113727	0.126
245	darkgreen_mod	145	CBEturquoise_mod	1814	22	0.0113578	0.005
159	lightcyan1_mod	1191	TCXturquoise_mod	1037	25	0.0113482	0.9951
619	bisque4_mod	54	STGblue_mod	1110	13	0.0112945	0
189	royalblue_mod	404	TCXturquoise_mod	1037	16	0.0112281	0.2166
522	lightyellow_mod	160	TCXyellow_mod	1663	20	0.0110926	0.2875
67	black_mod	682	CBEbrown_mod	416	12	0.0110497	0.908
353	orange_mod	128	PHGblue_mod	2904	33	0.0110037	0.0793
500	plum2_mod	80	STGbrown_mod	2952	33	0.0110037	0.0001
395	darkorange_mod	308	CBEturquoise_mod	1814	23	0.0109576	0.7524
635	grey_mod	219	CBEturquoise_mod	1814	22	0.0109398	0.2201
336	orange_mod	128	CBEblue_mod	3412	38	0.0108509	0.0516
206	royalblue_mod	404	PHGgreen_mod	918	14	0.0107034	0.9906
356	orange_mod	128	PHGgreen_mod	918	11	0.010628	0.1007
265	darkgreen_mod	145	PHGyellow_mod	809	10	0.0105932	0.0941
345	orange_mod	128	IFGblue_mod	2257	25	0.0105932	0.0909
496	plum2_mod	80	IFGbrown_mod	3930	42	0.0105847	0
695	violet_mod	97	CBEturquoise_mod	1814	20	0.0105764	0.0001
331	orange_mod	128	DLPFCturquoise_mod	1994	22	0.0104762	0.1168
490	plum2_mod	80	TCXblue_mod	1475	16	0.0103964	0.0009
658	grey_mod	219	FPblue_mod	1635	19	0.0103542	0.8086
230	sienna3_mod	83	STGbrown_mod	2952	31	0.0103196	0.0013
511	lightyellow_mod	160	DLPFCturquoise_mod	1994	22	0.0103189	0.4739
9	lightsteelblue1_mod	1130	TCXturquoise_mod	1037	22	0.0102564	0.9982
351	orange_mod	128	STGyellow_mod	1454	16	0.0102171	0.1543
183	royalblue_mod	404	DLPFCbrown_mod	784	12	0.0102041	0.9877
642	grey_mod	219	TCXyellow_mod	1663	19	0.0101986	0.8942
458	plum1_mod	78	CBEyellow_mod	1536	16	0.0100125	0.008
762	brown4_mod	52	TCXyellow_mod	1663	17	0.0100118	0
646	grey_mod	219	IFGbrown_mod	3930	41	0.00998053	0.9999
622	bisque4_mod	54	PHGturquoise_mod	1060	11	0.0099728	0
414	darkorange_mod	308	PHGbrown_mod	1831	21	0.00991501	1
510	plum2_mod	80	FPyellow_mod	3693	37	0.00990364	0.0004
454	plum1_mod	78	DLPFCyellow_mod	2706	27	0.00979325	0.0019
260	darkgreen_mod	145	STGbrown_mod	2952	30	0.00978155	0.7784
214	sienna3_mod	83	DLPFCyellow_mod	2706	27	0.00977552	0.006
515	lightyellow_mod	160	CBEturquoise_mod	1814	19	0.00971867	0.063
703	violet_mod	97	TCXgreen_mod	2400	24	0.00970481	0.0489
651	grey_mod	219	STGyellow_mod	1454	16	0.009656	0.9071
710	violet_mod	97	STGbrown_mod	2952	29	0.00960265	0.0662
778	brown4_mod	52	FPblue_mod	1635	16	0.0095751	0
538	lightyellow_mod	160	FPblue_mod	1635	17	0.0095613	0.4578
533	lightyellow_mod	160	PHGblue_mod	2904	29	0.00955519	0.7809
276	greenyellow_mod	296	CBEblue_mod	3412	35	0.009529	1
365	darkolivegreen_mod	199	CBEturquoise_mod	1814	19	0.00952859	0.2928
614	bisque4_mod	54	IFGturquoise_mod	1325	13	0.00951684	0.0001
234	sienna3_mod	83	PHGbrown_mod	1831	18	0.00949367	0.0327
69	black_mod	682	TCXturquoise_mod	1037	16	0.00939518	0.934
467	plum1_mod	78	IFGyellow_mod	675	7	0.00938338	0.017
771	brown4_mod	52	STGyellow_mod	1454	14	0.00938338	0.0002
497	plum2_mod	80	IFGyellow_mod	675	7	0.00935829	0.0189
223	sienna3_mod	83	TCXgreen_mod	2400	23	0.00934959	0.0132
409	darkorange_mod	308	STGblue_mod	1110	13	0.00925267	0.6339
244	darkgreen_mod	145	DLPFCyellow_mod	2706	26	0.00920354	0.8254
707	violet_mod	97	IFGyellow_mod	675	7	0.00915033	0.0544
649	grey_mod	219	STGblue_mod	1110	12	0.00911162	0.2603
700	violet_mod	97	TCXblue_mod	1475	14	0.00898588	0.0286
474	plum1_mod	78	PHGbrown_mod	1831	17	0.0089852	0.0365
463	plum1_mod	78	TCXgreen_mod	2400	22	0.00895765	0.0139
656	grey_mod	219	PHGgreen_mod	918	10	0.00887311	0.8063
480	plum1_mod	78	FPyellow_mod	3693	33	0.00882825	0.0027
388	darkolivegreen_mod	199	FPblue_mod	1635	16	0.00880088	0.8739
720	violet_mod	97	FPyellow_mod	3693	33	0.0087836	0.1092
358	orange_mod	128	FPblue_mod	1635	15	0.00858124	0.3109
706	violet_mod	97	IFGbrown_mod	3930	34	0.0085149	0.1443
370	darkolivegreen_mod	199	TCXblue_mod	1475	14	0.00843373	0.8221
371	darkolivegreen_mod	199	TCXbrown_mod	1356	13	0.00843061	0.9157
256	darkgreen_mod	145	IFGbrown_mod	3930	34	0.00841376	0.9616
270	darkgreen_mod	145	FPyellow_mod	3693	32	0.00840778	0.9587
714	violet_mod	97	PHGbrown_mod	1831	16	0.0083682	0.2851
602	bisque4_mod	54	DLPFCblue_mod	1639	14	0.0083383	0
617	bisque4_mod	54	IFGyellow_mod	675	6	0.00829876	0.0075
305	darkmagenta_mod	131	CBEturquoise_mod	1814	16	0.00829445	0.0638
240	sienna3_mod	83	FPyellow_mod	3693	31	0.0082777	0.0341
694	violet_mod	97	DLPFCyellow_mod	2706	23	0.00827338	0.2581
523	lightyellow_mod	160	TCXgreen_mod	2400	21	0.00827097	0.9559
650	grey_mod	219	STGbrown_mod	2952	26	0.00826709	0.9999
587	darkorange2_mod	60	IFGyellow_mod	675	6	0.00823045	0.0119
375	darkolivegreen_mod	199	IFGblue_mod	2257	20	0.00821018	0.9841
367	darkolivegreen_mod	199	CBEbrown_mod	416	5	0.00819672	0.4231
329	darkmagenta_mod	131	FPbrown_mod	1106	10	0.00814996	0.6966
540	lightyellow_mod	160	FPyellow_mod	3693	31	0.00811094	0.9961
217	sienna3_mod	83	CBEbrown_mod	416	4	0.00808081	0.069
633	grey_mod	219	DLPFCbrown_mod	784	8	0.0080402	0.849
259	darkgreen_mod	145	STGblue_mod	1110	10	0.00803213	0.0898
698	violet_mod	97	CBEyellow_mod	1536	13	0.00802469	0.2536
520	lightyellow_mod	160	TCXblue_mod	1475	13	0.0080148	0.609
539	lightyellow_mod	160	FPbrown_mod	1106	10	0.00796178	0.8971
475	plum1_mod	78	PHGyellow_mod	809	7	0.00795455	0.0331
610	bisque4_mod	54	TCXblue_mod	1475	12	0.00791035	0.0007
288	greenyellow_mod	296	STGturquoise_mod	1759	16	0.00784698	0.9999
644	grey_mod	219	IFGturquoise_mod	1325	12	0.0078329	0.6405
226	sienna3_mod	83	IFGbrown_mod	3930	31	0.00778503	0.0667
220	sienna3_mod	83	TCXblue_mod	1475	12	0.00776197	0.0343
333	orange_mod	128	DLPFCbrown_mod	784	7	0.00773481	0.4038
362	darkolivegreen_mod	199	DLPFCblue_mod	1639	14	0.00767544	0.7444
470	plum1_mod	78	STGbrown_mod	2952	23	0.00764882	0.0912
692	violet_mod	97	DLPFCblue_mod	1639	13	0.00754498	0.0363
310	darkmagenta_mod	131	TCXblue_mod	1475	12	0.00752823	0.4268
262	darkgreen_mod	145	PHGturquoise_mod	1060	9	0.00752508	0.1833
536	lightyellow_mod	160	PHGgreen_mod	918	8	0.00747664	0.6642
513	lightyellow_mod	160	DLPFCbrown_mod	784	7	0.00747065	0.6545
346	orange_mod	128	IFGbrown_mod	3930	30	0.00744786	0.9519
267	darkgreen_mod	145	FPturquoise_mod	940	8	0.00742804	0.107
337	orange_mod	128	CBEbrown_mod	416	4	0.00740741	0.2456
302	darkmagenta_mod	131	DLPFCblue_mod	1639	13	0.00739898	0.2353
412	darkorange_mod	308	PHGturquoise_mod	1060	10	0.00736377	0.9045
281	greenyellow_mod	296	TCXbrown_mod	1356	12	0.00731707	0.9998
417	darkorange_mod	308	FPturquoise_mod	940	9	0.00726392	0.7398
527	lightyellow_mod	160	IFGyellow_mod	675	6	0.00723764	0.5383
639	grey_mod	219	TCXturquoise_mod	1037	9	0.00721732	0.206
386	darkolivegreen_mod	199	PHGgreen_mod	918	8	0.00721371	0.8728
378	darkolivegreen_mod	199	STGturquoise_mod	1759	14	0.00720165	0.9848
526	lightyellow_mod	160	IFGbrown_mod	3930	29	0.0071411	0.9998
277	greenyellow_mod	296	CBEbrown_mod	416	5	0.00707214	0.7893
478	plum1_mod	78	FPblue_mod	1635	12	0.00705467	0.0716
466	plum1_mod	78	IFGbrown_mod	3930	28	0.00703518	0.1202
514	lightyellow_mod	160	DLPFCyellow_mod	2706	20	0.00702741	0.9977
569	salmon4_mod	41	FPbrown_mod	1106	8	0.00702371	0.0116
718	violet_mod	97	FPblue_mod	1635	12	0.00697674	0.2324
595	darkorange2_mod	60	PHGyellow_mod	809	6	0.00695249	0.0224
657	grey_mod	219	FPturquoise_mod	940	8	0.00695048	0.46
389	darkolivegreen_mod	199	FPbrown_mod	1106	9	0.00694444	0.9924
379	darkolivegreen_mod	199	STGblue_mod	1110	9	0.00692308	0.4978
599	darkorange2_mod	60	FPbrown_mod	1106	8	0.00690846	0.1021
361	darkolivegreen_mod	199	DLPFCturquoise_mod	1994	15	0.00688705	0.9975
254	darkgreen_mod	145	IFGturquoise_mod	1325	10	0.00684932	0.3182
332	orange_mod	128	DLPFCblue_mod	1639	12	0.00683761	0.3137
383	darkolivegreen_mod	199	PHGblue_mod	2904	21	0.00681376	0.9999
352	orange_mod	128	PHGturquoise_mod	1060	8	0.00677966	0.191
399	darkorange_mod	308	TCXturquoise_mod	1037	9	0.00673653	0.6049
591	darkorange2_mod	60	STGyellow_mod	1454	10	0.00664894	0.0346
357	orange_mod	128	FPturquoise_mod	940	7	0.00659755	0.1178
271	greenyellow_mod	296	DLPFCturquoise_mod	1994	15	0.00659341	1
372	darkolivegreen_mod	199	TCXyellow_mod	1663	12	0.00648649	0.9948
460	plum1_mod	78	TCXblue_mod	1475	10	0.00648088	0.0987
299	greenyellow_mod	296	FPbrown_mod	1106	9	0.00646088	1
482	plum2_mod	80	DLPFCblue_mod	1639	11	0.00644028	0.0375
325	darkmagenta_mod	131	PHGyellow_mod	809	6	0.00642398	0.4489
462	plum1_mod	78	TCXyellow_mod	1663	11	0.00635838	0.1875
637	grey_mod	219	CBEbrown_mod	416	4	0.00633914	0.6866
758	brown4_mod	52	CBEyellow_mod	1536	10	0.00633714	0.0372
652	grey_mod	219	PHGturquoise_mod	1060	8	0.00629426	0.7746
340	orange_mod	128	TCXblue_mod	1475	10	0.00627746	0.6328
347	orange_mod	128	IFGyellow_mod	675	5	0.00626566	0.4789
317	darkmagenta_mod	131	IFGyellow_mod	675	5	0.0062422	0.4938
634	grey_mod	219	DLPFCyellow_mod	2706	18	0.00619195	1
596	darkorange2_mod	60	PHGgreen_mod	918	6	0.00617284	0.0691
530	lightyellow_mod	160	STGbrown_mod	2952	19	0.0061429	0.9999
366	darkolivegreen_mod	199	CBEblue_mod	3412	22	0.00612984	1
765	brown4_mod	52	IFGblue_mod	2257	14	0.00610022	0.0111
360	orange_mod	128	FPyellow_mod	3693	23	0.00605582	0.9973
708	violet_mod	97	STGturquoise_mod	1759	11	0.00596206	0.4937
450	skyblue3_mod	75	FPyellow_mod	3693	22	0.00587293	0.3994
430	skyblue3_mod	75	TCXblue_mod	1475	9	0.00584036	0.1492
709	violet_mod	97	STGblue_mod	1110	7	0.00583333	0.0936
691	violet_mod	97	DLPFCturquoise_mod	1994	12	0.00577201	0.5978
745	ivory_mod	65	PHGyellow_mod	809	5	0.00575374	0.0916
660	grey_mod	219	FPyellow_mod	3693	22	0.00565553	1
382	darkolivegreen_mod	199	PHGturquoise_mod	1060	7	0.00559105	0.7854
705	violet_mod	97	IFGblue_mod	2257	13	0.00555318	0.6556
350	orange_mod	128	STGbrown_mod	2952	17	0.00555011	0.9982
344	orange_mod	128	IFGturquoise_mod	1325	8	0.00553633	0.4181
767	brown4_mod	52	IFGyellow_mod	675	4	0.0055325	0.0657
381	darkolivegreen_mod	199	STGyellow_mod	1454	9	0.00547445	0.9977
456	plum1_mod	78	CBEblue_mod	3412	19	0.00547393	0.3985
643	grey_mod	219	TCXgreen_mod	2400	14	0.00537428	1
246	darkgreen_mod	145	CBEblue_mod	3412	19	0.00537027	0.9995
437	skyblue3_mod	75	IFGyellow_mod	675	4	0.00536193	0.2245
770	brown4_mod	52	STGbrown_mod	2952	16	0.00535475	0.0944
774	brown4_mod	52	PHGbrown_mod	1831	10	0.00533903	0.1519
442	skyblue3_mod	75	PHGturquoise_mod	1060	6	0.00531444	0.084
440	skyblue3_mod	75	STGbrown_mod	2952	16	0.00531385	0.6348
387	darkolivegreen_mod	199	FPturquoise_mod	940	6	0.00529568	0.6437
452	plum1_mod	78	DLPFCblue_mod	1639	9	0.00526932	0.13
582	darkorange2_mod	60	TCXyellow_mod	1663	9	0.00525088	0.1393
535	lightyellow_mod	160	PHGyellow_mod	809	5	0.00518672	0.7885
335	orange_mod	128	CBEturquoise_mod	1814	10	0.00517598	0.5768
363	darkolivegreen_mod	199	DLPFCbrown_mod	784	5	0.00511247	0.9661
754	brown4_mod	52	DLPFCyellow_mod	2706	14	0.00510204	0.1273
469	plum1_mod	78	STGblue_mod	1110	6	0.00507614	0.0828
424	skyblue3_mod	75	DLPFCyellow_mod	2706	14	0.00505963	0.666
229	sienna3_mod	83	STGblue_mod	1110	6	0.00505476	0.1071
342	orange_mod	128	TCXyellow_mod	1663	9	0.00505051	0.9372
476	plum1_mod	78	PHGgreen_mod	918	5	0.00504541	0.3518
436	skyblue3_mod	75	IFGbrown_mod	3930	20	0.00501882	0.7209
224	sienna3_mod	83	IFGturquoise_mod	1325	7	0.00499643	0.1524
385	darkolivegreen_mod	199	PHGyellow_mod	809	5	0.00498504	0.9251
716	violet_mod	97	PHGgreen_mod	918	5	0.0049505	0.5539
704	violet_mod	97	IFGturquoise_mod	1325	7	0.004947	0.2686
477	plum1_mod	78	FPturquoise_mod	940	5	0.00493583	0.0767
763	brown4_mod	52	TCXgreen_mod	2400	12	0.00491803	0.1536
187	royalblue_mod	404	CBEbrown_mod	416	4	0.00490196	0.9862
654	grey_mod	219	PHGbrown_mod	1831	10	0.00490196	1
349	orange_mod	128	STGblue_mod	1110	6	0.00487013	0.424
701	violet_mod	97	TCXbrown_mod	1356	7	0.00484094	0.7245
215	sienna3_mod	83	CBEturquoise_mod	1814	9	0.00476695	0.187
465	plum1_mod	78	IFGblue_mod	2257	11	0.00473322	0.5651
443	skyblue3_mod	75	PHGblue_mod	2904	14	0.00472175	0.62
453	plum1_mod	78	DLPFCbrown_mod	784	4	0.004662	0.4243
377	darkolivegreen_mod	199	IFGyellow_mod	675	4	0.0045977	0.9306
696	violet_mod	97	CBEblue_mod	3412	16	0.00458059	0.9469
638	grey_mod	219	CBEyellow_mod	1536	8	0.00457928	1
702	violet_mod	97	TCXyellow_mod	1663	8	0.00456621	0.8026
730	ivory_mod	65	TCXblue_mod	1475	7	0.00456621	0.2435
693	violet_mod	97	DLPFCbrown_mod	784	4	0.004561	0.6145
505	plum2_mod	80	PHGyellow_mod	809	4	0.00451977	0.3461
235	sienna3_mod	83	PHGyellow_mod	809	4	0.0045045	0.3686
219	sienna3_mod	83	TCXturquoise_mod	1037	5	0.0044843	0.0615
571	darkorange2_mod	60	DLPFCturquoise_mod	1994	9	0.00440098	0.3245
667	steelblue_mod	44	CBEbrown_mod	416	2	0.00436681	0.1006
228	sienna3_mod	83	STGturquoise_mod	1759	8	0.00436205	0.6727
211	sienna3_mod	83	DLPFCturquoise_mod	1994	9	0.00435203	0.7389
712	violet_mod	97	PHGturquoise_mod	1060	5	0.00434028	0.3515
426	skyblue3_mod	75	CBEblue_mod	3412	15	0.00432028	0.7297
434	skyblue3_mod	75	IFGturquoise_mod	1325	6	0.00430416	0.1929
464	plum1_mod	78	IFGturquoise_mod	1325	6	0.00429492	0.2113
766	brown4_mod	52	IFGbrown_mod	3930	17	0.00428752	0.3028
301	darkmagenta_mod	131	DLPFCturquoise_mod	1994	9	0.00425331	0.9894
334	orange_mod	128	DLPFCyellow_mod	2706	12	0.0042523	0.9999
449	skyblue3_mod	75	FPbrown_mod	1106	5	0.0042517	0.718
322	darkmagenta_mod	131	PHGturquoise_mod	1060	5	0.00421585	0.6354
727	ivory_mod	65	CBEbrown_mod	416	2	0.00417537	0.2451
719	violet_mod	97	FPbrown_mod	1106	5	0.00417362	0.9013
598	darkorange2_mod	60	FPblue_mod	1635	7	0.00414692	0.3097
238	sienna3_mod	83	FPblue_mod	1635	7	0.00409117	0.6815
369	darkolivegreen_mod	199	TCXturquoise_mod	1037	5	0.00406174	0.6783
534	lightyellow_mod	160	PHGbrown_mod	1831	8	0.00403429	1
780	brown4_mod	52	FPyellow_mod	3693	15	0.00402145	0.4284
236	sienna3_mod	83	PHGgreen_mod	918	4	0.00401204	0.593
227	sienna3_mod	83	IFGyellow_mod	675	3	0.00397351	0.4766
447	skyblue3_mod	75	FPturquoise_mod	940	4	0.00395648	0.1581
374	darkolivegreen_mod	199	IFGturquoise_mod	1325	6	0.00395257	0.9727
237	sienna3_mod	83	FPturquoise_mod	940	4	0.00392542	0.2135
580	darkorange2_mod	60	TCXblue_mod	1475	6	0.00392413	0.3065
585	darkorange2_mod	60	IFGblue_mod	2257	9	0.00389948	0.4558
711	violet_mod	97	STGyellow_mod	1454	6	0.0038835	0.8765
241	darkgreen_mod	145	DLPFCturquoise_mod	1994	8	0.00375411	0.9992
593	darkorange2_mod	60	PHGblue_mod	2904	11	0.00372503	0.6133
425	skyblue3_mod	75	CBEturquoise_mod	1814	7	0.00371945	0.3296
485	plum2_mod	80	CBEturquoise_mod	1814	7	0.00370959	0.4095
713	violet_mod	97	PHGblue_mod	2904	11	0.00367893	0.989
429	skyblue3_mod	75	TCXturquoise_mod	1037	4	0.00361011	0.1072
354	orange_mod	128	PHGbrown_mod	1831	7	0.00358607	0.9995
343	orange_mod	128	TCXgreen_mod	2400	9	0.00357285	0.9999
573	darkorange2_mod	60	DLPFCbrown_mod	784	3	0.00356718	0.4138
518	lightyellow_mod	160	CBEyellow_mod	1536	6	0.0035503	0.9996
572	darkorange2_mod	60	DLPFCblue_mod	1639	6	0.003544	0.256
581	darkorange2_mod	60	TCXbrown_mod	1356	5	0.00354359	0.5166
748	ivory_mod	65	FPblue_mod	1635	6	0.00354191	0.5616
699	violet_mod	97	TCXturquoise_mod	1037	4	0.00353982	0.2383
552	salmon4_mod	41	TCXyellow_mod	1663	6	0.00353357	0.1823
472	plum1_mod	78	PHGturquoise_mod	1060	4	0.00352734	0.3455
448	skyblue3_mod	75	FPblue_mod	1635	6	0.00352113	0.7114
232	sienna3_mod	83	PHGturquoise_mod	1060	4	0.00351185	0.4038
431	skyblue3_mod	75	TCXbrown_mod	1356	5	0.00350631	0.7262
461	plum1_mod	78	TCXbrown_mod	1356	5	0.00349895	0.7721
212	sienna3_mod	83	DLPFCblue_mod	1639	6	0.0034965	0.5769
775	brown4_mod	52	PHGyellow_mod	809	3	0.0034965	0.2489
213	sienna3_mod	83	DLPFCbrown_mod	784	3	0.00347222	0.6725
222	sienna3_mod	83	TCXyellow_mod	1663	6	0.00344828	0.8588
314	darkmagenta_mod	131	IFGturquoise_mod	1325	5	0.0034459	0.8388
435	skyblue3_mod	75	IFGblue_mod	2257	8	0.00344234	0.8442
249	darkgreen_mod	145	TCXturquoise_mod	1037	4	0.00339559	0.5511
451	plum1_mod	78	DLPFCturquoise_mod	1994	7	0.00338983	0.8682
439	skyblue3_mod	75	STGblue_mod	1110	4	0.00338696	0.2945
233	sienna3_mod	83	PHGblue_mod	2904	10	0.00335909	0.9756
588	darkorange2_mod	60	STGturquoise_mod	1759	6	0.00330943	0.5887
438	skyblue3_mod	75	STGturquoise_mod	1759	6	0.00328228	0.8099
468	plum1_mod	78	STGturquoise_mod	1759	6	0.0032769	0.8378
471	plum1_mod	78	STGyellow_mod	1454	5	0.00327439	0.8152
231	sienna3_mod	83	STGyellow_mod	1454	5	0.00326371	0.8616
433	skyblue3_mod	75	TCXgreen_mod	2400	8	0.00324281	0.9521
755	brown4_mod	52	CBEturquoise_mod	1814	6	0.00322581	0.1729
575	darkorange2_mod	60	CBEturquoise_mod	1814	6	0.00321199	0.2578
269	darkgreen_mod	145	FPbrown_mod	1106	4	0.0032077	0.998
563	salmon4_mod	41	PHGblue_mod	2904	9	0.0030654	0.3443
473	plum1_mod	78	PHGblue_mod	2904	9	0.00302725	0.9772
495	plum2_mod	80	IFGblue_mod	2257	7	0.00300429	0.9474
690	steelblue_mod	44	FPyellow_mod	3693	11	0.00295223	0.6425
601	bisque4_mod	54	DLPFCturquoise_mod	1994	6	0.0029383	0.6378
422	skyblue3_mod	75	DLPFCblue_mod	1639	5	0.00292569	0.637
508	plum2_mod	80	FPblue_mod	1635	5	0.00292398	0.8728
481	plum2_mod	80	DLPFCturquoise_mod	1994	6	0.00290135	0.9409
717	violet_mod	97	FPturquoise_mod	940	3	0.00290135	0.5069
574	darkorange2_mod	60	DLPFCyellow_mod	2706	8	0.00290065	0.9183
492	plum2_mod	80	TCXyellow_mod	1663	5	0.00287687	0.9127
216	sienna3_mod	83	CBEblue_mod	3412	10	0.00286944	0.9944
221	sienna3_mod	83	TCXbrown_mod	1356	4	0.00278746	0.9105
498	plum2_mod	80	STGturquoise_mod	1759	5	0.00272628	0.9306
683	steelblue_mod	44	PHGblue_mod	2904	8	0.00272109	0.5924
737	ivory_mod	65	IFGyellow_mod	675	2	0.00271003	0.5279
459	plum1_mod	78	TCXturquoise_mod	1037	3	0.00269784	0.266
503	plum2_mod	80	PHGblue_mod	2904	8	0.00268817	0.9935
680	steelblue_mod	44	STGbrown_mod	2952	8	0.00267738	0.7638
251	darkgreen_mod	145	TCXbrown_mod	1356	4	0.00267201	0.9987
600	darkorange2_mod	60	FPyellow_mod	3693	10	0.00267165	0.9782
323	darkmagenta_mod	131	PHGblue_mod	2904	8	0.00264288	1
263	darkgreen_mod	145	PHGblue_mod	2904	8	0.00263071	1
444	skyblue3_mod	75	PHGbrown_mod	1831	5	0.00263019	0.9764
501	plum2_mod	80	STGyellow_mod	1454	4	0.00261438	0.9169
666	steelblue_mod	44	CBEblue_mod	3412	9	0.00261097	0.6229
339	orange_mod	128	TCXturquoise_mod	1037	3	0.00258176	0.6525
225	sienna3_mod	83	IFGblue_mod	2257	6	0.00257069	0.9815
306	darkmagenta_mod	131	CBEblue_mod	3412	9	0.00254669	1
479	plum1_mod	78	FPbrown_mod	1106	3	0.00254022	0.9431
499	plum2_mod	80	STGblue_mod	1110	3	0.00252738	0.542
586	darkorange2_mod	60	IFGbrown_mod	3930	10	0.00251256	0.9893
421	skyblue3_mod	75	DLPFCturquoise_mod	1994	5	0.00242248	0.9566
663	steelblue_mod	44	DLPFCbrown_mod	784	2	0.00242131	0.4267
603	bisque4_mod	54	DLPFCbrown_mod	784	2	0.00239234	0.5726
628	bisque4_mod	54	FPblue_mod	1635	4	0.00237389	0.7058
752	brown4_mod	52	DLPFCblue_mod	1639	4	0.00237107	0.4694
723	ivory_mod	65	DLPFCbrown_mod	784	2	0.00236128	0.7004
423	skyblue3_mod	75	DLPFCbrown_mod	784	2	0.00233372	0.7867
732	ivory_mod	65	TCXyellow_mod	1663	4	0.00232019	0.8789
756	brown4_mod	52	CBEblue_mod	3412	8	0.00231481	0.8971
576	darkorange2_mod	60	CBEblue_mod	3412	8	0.00230947	0.9673
676	steelblue_mod	44	IFGbrown_mod	3930	9	0.00226986	0.9056
445	skyblue3_mod	75	PHGyellow_mod	809	2	0.00226757	0.7108
768	brown4_mod	52	STGturquoise_mod	1759	4	0.00221361	0.7637
547	salmon4_mod	41	CBEbrown_mod	416	1	0.00219298	0.2802
494	plum2_mod	80	IFGturquoise_mod	1325	3	0.0021398	0.7472
355	orange_mod	128	PHGyellow_mod	809	2	0.00213904	0.9529
761	brown4_mod	52	TCXbrown_mod	1356	3	0.00213523	0.7362
258	darkgreen_mod	145	STGturquoise_mod	1759	4	0.00210526	1
577	darkorange2_mod	60	CBEbrown_mod	416	1	0.00210526	0.4577
686	steelblue_mod	44	PHGgreen_mod	918	2	0.00208333	0.5133
626	bisque4_mod	54	PHGgreen_mod	918	2	0.00206186	0.6535
427	skyblue3_mod	75	CBEbrown_mod	416	1	0.00204082	0.5949
746	ivory_mod	65	PHGgreen_mod	918	2	0.00203874	0.7779
546	salmon4_mod	41	CBEblue_mod	3412	7	0.00203134	0.7938
457	plum1_mod	78	CBEbrown_mod	416	1	0.0020284	0.6036
311	darkmagenta_mod	131	TCXbrown_mod	1356	3	0.00202156	0.9991
446	skyblue3_mod	75	PHGgreen_mod	918	2	0.00201816	0.8527
486	plum2_mod	80	CBEblue_mod	3412	7	0.00200861	0.9996
506	plum2_mod	80	PHGgreen_mod	918	2	0.00200803	0.8836
681	steelblue_mod	44	STGyellow_mod	1454	3	0.00200669	0.6582
670	steelblue_mod	44	TCXblue_mod	1475	3	0.00197889	0.5898
760	brown4_mod	52	TCXblue_mod	1475	3	0.0019685	0.7106
661	steelblue_mod	44	DLPFCturquoise_mod	1994	4	0.00196657	0.7511
751	brown4_mod	52	DLPFCturquoise_mod	1994	4	0.00195886	0.8637
697	violet_mod	97	CBEbrown_mod	416	1	0.00195312	0.7268
578	darkorange2_mod	60	CBEyellow_mod	1536	3	0.00188324	0.9375
327	darkmagenta_mod	131	FPturquoise_mod	940	2	0.00187091	0.8812
428	skyblue3_mod	75	CBEyellow_mod	1536	3	0.00186567	0.9834
664	steelblue_mod	44	DLPFCyellow_mod	2706	5	0.00182149	0.9371
682	steelblue_mod	44	PHGturquoise_mod	1060	2	0.00181488	0.3682
338	orange_mod	128	CBEyellow_mod	1536	3	0.00180614	1
592	darkorange2_mod	60	PHGturquoise_mod	1060	2	0.00178891	0.5805
672	steelblue_mod	44	TCXyellow_mod	1663	3	0.00176056	0.7532
689	steelblue_mod	44	FPbrown_mod	1106	2	0.00174216	0.7998
675	steelblue_mod	44	IFGblue_mod	2257	4	0.0017414	0.825
615	bisque4_mod	54	IFGblue_mod	2257	4	0.00173385	0.9353
779	brown4_mod	52	FPbrown_mod	1106	2	0.0017301	0.8786
432	skyblue3_mod	75	TCXyellow_mod	1663	3	0.00172911	0.9816
735	ivory_mod	65	IFGblue_mod	2257	4	0.00172563	0.9804
769	brown4_mod	52	STGblue_mod	1110	2	0.00172414	0.4637
309	darkmagenta_mod	131	TCXturquoise_mod	1037	2	0.00171527	0.8311
589	darkorange2_mod	60	STGblue_mod	1110	2	0.00171233	0.5658
773	brown4_mod	52	PHGblue_mod	2904	5	0.00169434	0.9733
743	ivory_mod	65	PHGblue_mod	2904	5	0.00168691	0.9974
239	sienna3_mod	83	FPbrown_mod	1106	2	0.00168492	0.9856
678	steelblue_mod	44	STGturquoise_mod	1759	3	0.00166667	0.788
590	darkorange2_mod	60	STGbrown_mod	2952	5	0.00166279	0.9983
583	darkorange2_mod	60	TCXgreen_mod	2400	4	0.00162866	0.9931
319	darkmagenta_mod	131	STGblue_mod	1110	2	0.00161421	0.9503
721	ivory_mod	65	DLPFCturquoise_mod	1994	3	0.00145914	0.9841
584	darkorange2_mod	60	IFGturquoise_mod	1325	2	0.00144613	0.7386
551	salmon4_mod	41	TCXbrown_mod	1356	2	0.00143369	0.7724
671	steelblue_mod	44	TCXbrown_mod	1356	2	0.00143062	0.8016
731	ivory_mod	65	TCXbrown_mod	1356	2	0.00140944	0.9535
557	salmon4_mod	41	IFGyellow_mod	675	1	0.0013986	0.5216
621	bisque4_mod	54	STGyellow_mod	1454	2	0.00132802	0.9186
741	ivory_mod	65	STGyellow_mod	1454	2	0.00131839	0.9623
441	skyblue3_mod	75	STGyellow_mod	1454	2	0.00130976	0.9857
616	bisque4_mod	54	IFGbrown_mod	3930	5	0.0012566	0.9999
688	steelblue_mod	44	FPblue_mod	1635	2	0.00119261	0.8637
565	salmon4_mod	41	PHGyellow_mod	809	1	0.00117786	0.5931
483	plum2_mod	80	DLPFCbrown_mod	784	1	0.00115875	0.9368
606	bisque4_mod	54	CBEblue_mod	3412	4	0.0011554	0.9984
558	salmon4_mod	41	STGturquoise_mod	1759	2	0.00111235	0.8844
738	ivory_mod	65	STGturquoise_mod	1759	2	0.00109769	0.9879
604	bisque4_mod	54	DLPFCyellow_mod	2706	3	0.00108814	0.9992
724	ivory_mod	65	DLPFCyellow_mod	2706	3	0.00108382	1
665	steelblue_mod	44	CBEturquoise_mod	1814	2	0.00107759	0.7513
684	steelblue_mod	44	PHGbrown_mod	1831	2	0.00106781	0.972
318	darkmagenta_mod	131	STGturquoise_mod	1759	2	0.00105932	1
594	darkorange2_mod	60	PHGbrown_mod	1831	2	0.00105876	0.9956
455	plum1_mod	78	CBEturquoise_mod	1814	2	0.0010582	0.9728
623	bisque4_mod	54	PHGblue_mod	2904	3	0.00101523	0.9984
777	brown4_mod	52	FPturquoise_mod	940	1	0.00100908	0.591
597	darkorange2_mod	60	FPturquoise_mod	940	1	0.001001	0.6798
620	bisque4_mod	54	STGbrown_mod	2952	3	0.000999001	0.9997
489	plum2_mod	80	TCXturquoise_mod	1037	1	0.000896057	0.7574
502	plum2_mod	80	PHGturquoise_mod	1060	1	0.000877963	0.9113
559	salmon4_mod	41	STGblue_mod	1110	1	0.000869565	0.5945
726	ivory_mod	65	CBEblue_mod	3412	3	0.000863558	0.9999
749	ivory_mod	65	FPbrown_mod	1106	1	0.000854701	0.9867
673	steelblue_mod	44	TCXgreen_mod	2400	2	0.000819001	0.9934
613	bisque4_mod	54	TCXgreen_mod	2400	2	0.000815661	0.9985
556	salmon4_mod	41	IFGbrown_mod	3930	3	0.000756048	0.9996
554	salmon4_mod	41	IFGturquoise_mod	1325	1	0.000732601	0.7311
674	steelblue_mod	44	IFGturquoise_mod	1325	1	0.000730994	0.7724
764	brown4_mod	52	IFGturquoise_mod	1325	1	0.000726744	0.8527
491	plum2_mod	80	TCXbrown_mod	1356	1	0.000696864	0.9964
560	salmon4_mod	41	STGbrown_mod	2952	2	0.000668673	0.9988
550	salmon4_mod	41	TCXblue_mod	1475	1	0.000660066	0.8997
728	ivory_mod	65	CBEyellow_mod	1536	1	0.000625	0.9972
662	steelblue_mod	44	DLPFCblue_mod	1639	1	0.00059453	0.9036
612	bisque4_mod	54	TCXyellow_mod	1663	1	0.000582751	0.9882
618	bisque4_mod	54	STGturquoise_mod	1759	1	0.000551876	0.9913
624	bisque4_mod	54	PHGbrown_mod	1831	1	0.000530786	0.9988
744	ivory_mod	65	PHGbrown_mod	1831	1	0.000527704	0.9997
541	salmon4_mod	41	DLPFCturquoise_mod	1994	1	0.000491642	0.985
733	ivory_mod	65	TCXgreen_mod	2400	1	0.000405844	1
544	salmon4_mod	41	DLPFCyellow_mod	2706	1	0.000364166	0.9996
740	ivory_mod	65	STGbrown_mod	2952	1	0.000331565	1
630	bisque4_mod	54	FPyellow_mod	3693	1	0.000266951	1
750	ivory_mod	65	FPyellow_mod	3693	1	0.00026617	1
736	ivory_mod	65	IFGbrown_mod	3930	1	0.000250376	1
487	plum2_mod	80	CBEbrown_mod	416	0	0	0.8887
507	plum2_mod	80	FPturquoise_mod	940	0	0	0.9572
509	plum2_mod	80	FPbrown_mod	1106	0	0	0.9995
542	salmon4_mod	41	DLPFCblue_mod	1639	0	0	0.9762
543	salmon4_mod	41	DLPFCbrown_mod	784	0	0	0.8957
545	salmon4_mod	41	CBEturquoise_mod	1814	0	0	0.9753
548	salmon4_mod	41	CBEyellow_mod	1536	0	0	0.9943
549	salmon4_mod	41	TCXturquoise_mod	1037	0	0	0.7554
553	salmon4_mod	41	TCXgreen_mod	2400	0	0	0.9997
555	salmon4_mod	41	IFGblue_mod	2257	0	0	0.999
561	salmon4_mod	41	STGyellow_mod	1454	0	0	0.9893
562	salmon4_mod	41	PHGturquoise_mod	1060	0	0	0.8737
564	salmon4_mod	41	PHGbrown_mod	1831	0	0	0.9987
566	salmon4_mod	41	PHGgreen_mod	918	0	0	0.9239
567	salmon4_mod	41	FPturquoise_mod	940	0	0	0.796
568	salmon4_mod	41	FPblue_mod	1635	0	0	0.9905
570	salmon4_mod	41	FPyellow_mod	3693	0	0	1
579	darkorange2_mod	60	TCXturquoise_mod	1037	0	0	0.876
607	bisque4_mod	54	CBEbrown_mod	416	0	0	0.7645
608	bisque4_mod	54	CBEyellow_mod	1536	0	0	0.9989
611	bisque4_mod	54	TCXbrown_mod	1356	0	0	0.9955
629	bisque4_mod	54	FPbrown_mod	1106	0	0	0.9942
668	steelblue_mod	44	CBEyellow_mod	1536	0	0	0.9957
669	steelblue_mod	44	TCXturquoise_mod	1037	0	0	0.7888
677	steelblue_mod	44	IFGyellow_mod	675	0	0	0.8489
679	steelblue_mod	44	STGblue_mod	1110	0	0	0.8907
685	steelblue_mod	44	PHGyellow_mod	809	0	0	0.8838
687	steelblue_mod	44	FPturquoise_mod	940	0	0	0.8162
759	brown4_mod	52	TCXturquoise_mod	1037	0	0	0.8355
772	brown4_mod	52	PHGturquoise_mod	1060	0	0	0.9291
