# Supplementary material for: Genetic perturbations of disease risk genes in mice capture transcriptomic signatures of late-onset Alzheimer’s disease
Source: Mol Neurodegener. 2019 Dec 26;14:50. doi: 10.1186/s13024-019-0351-3 (PMC6933917; doi:10.1186/s13024-019-0351-3)
Supplement: Supplementary file 5 — Additional file 5: Table S5. Transcriptional factor annotations in LOAD mouse modules. The attached table illustrate transcriptional factor enriched in each 26 mouse modules of co-expressed genes. [file 13024_2019_351_MOESM5_ESM.xlsx]

## Sheet: TF's in module NES>4.0
Module Name	# Rank	Motif id	NES	ClusterCode	nTargetgenes	nTFs	Transcription factor	Target genes
ivory_gene.txt	1	jaspar-PB0058.1	6.70326	M1	22	19	Sfpi1,Spib,Spic,Ehf,Elf3,Elk1,Ets1,Gabpb1,Elf5,Gata2,Gata3,Gata4,Gata6,Gata1,Gata5,Myb,Pura,Mzf1,Ltf	C1qc,Mpeg1,Aif1,Spop,Arhgdib,Cd68,Laptm5,C1qb,Ptgs1,Lpcat2,Tgfbr2,Grn,Ifngr1,Rab3il1,Slco2b1,Ctsz,Cd74,Hexb,Lyz2,Ctss,Cx3cr1,Sf3a3
ivory_gene.txt	2	factorbook-PU1	6.65327	M1	22	7	Irf4,Sfpi1,E2f1,Myb,Ep300,E2f6,Tcf4	Cd68,Mpeg1,Spop,Csf1r,Ctss,Grn,Rab3il1,Slco2b1,Pros1,Laptm5,Gfap,Lpcat2,Aif1,Ifngr1,Ptgs1,C1qc,Ly86,Hexb,Selplg,Unc93b1,Arhgdib,Dhrs3
ivory_gene.txt	3	tfdimers-MD00588	6.5851	M2	8	3	Jun,Fos,Klf4	Tmem119,Arhgdib,Gfap,Rab3il1,Spop,Unc93b1,Dhrs3,C4b
ivory_gene.txt	4	taipale-AAAAAGMGGAAGTN-SPIB-DBD	6.48739	M1	21	9	Spib,Sfpi1,Spic,Gabpb1,Yy1,Nfatc3,Sirt6,Tcf4,Tbp	Spop,C1qc,Arhgdib,Cd74,C1qb,Rab3il1,Ifngr1,Lyz2,Aif1,Lpcat2,B2m,Mpeg1,Ctss,Laptm5,Grn,Hexb,Tgfbr2,Unc93b1,Ptgs1,Srgn,Cmtm6
ivory_gene.txt	5	taipale-AAAAAGMGGAAGTA-Spic-DBD	6.28517	M1	16	8	Spib,Sfpi1,Spic,Nfatc3,Tbp,Yy1,Tcf4,Sirt6	Cd74,Spop,Rab3il1,Arhgdib,C1qc,Ctss,Lyz2,Ifngr1,Aif1,B2m,Hexb,Lpcat2,C1qb,Srgn,Mpeg1,Dhrs3
ivory_gene.txt	6	taipale-AAAAAGCGGAAGTN-SPI1-full	5.98296	M1	20	3	Sfpi1,Spib,Spic	Spop,Arhgdib,Ifngr1,C1qb,Aif1,B2m,Rab3il1,C1qc,Cd74,Lpcat2,Mpeg1,Srgn,Grn,Hexb,Lyz2,Ly86,Ctss,Laptm5,Dhrs3,Ptgs1
ivory_gene.txt	7	tfdimers-MD00138	5.79891	M3	5	13	Irf6,Irf2,Irf4,Myb,Irf5,Irf7,Irf8,Irf9,Irf1,Irf3,E2f1,Zeb1,Pou5f1	H2-K1,H2-D1,H2-T22,H2-T9,H2-T23
ivory_gene.txt	8	jaspar-MA0137.1	5.65576	M3	15	12	Irf8,Irf7,Irf5,Irf4,Irf6,Irf1,Irf3,Irf2,Stat1,Stat2,Myb,Sfpi1	Unc93b1,Ifitm3,Dhrs3,B2m,Ly86,Stat1,Parp12,Lgmn,Srgn,Anxa3,Bst2,Lgals3bp,Tgfbr2,Spop,Gfap
ivory_gene.txt	9	hdpi-EIF5A2	5.18541	M4	10	1	Eif5a2	Laptm5,C1qc,Rab3il1,Unc93b1,C1qb,Lpcat2,Csf1r,Gfap,Slco2b1,Tmem119
ivory_gene.txt	10	jaspar-MA0050.1	5.14678	M3	11	13	Irf1,Irf2,Irf5,Irf8,Irf3,Irf9,Irf7,Irf4,Irf6,Stat1,Stat2,E2f1,Zfp683	Dhrs3,Unc93b1,Pla2g16,Stat1,H2-K1,H2-D1,H2-T22,H2-T9,Parp12,Lgmn,Cmtm6
ivory_gene.txt	12	transfac_pro-M00699	5.0468	M3	6	13	Irf8,Irf6,Irf7,Irf1,Irf4,Irf2,Irf3,Irf5,Stat1,Stat2,Myb,Zeb1,Sfpi1	Spop,Ly86,Unc93b1,Pla2g16,Dhrs3,Srgn
ivory_gene.txt	13	factorbook-STAT2	5.01045	M3	22	13	Stat1,Stat2,Irf8,Irf7,Irf1,Irf2,Irf3,Irf4,Irf6,Irf5,Irf9,Prdm1,Zeb1	Unc93b1,Ly86,Ifitm3,Stat1,B2m,Parp12,Gfap,Dhrs3,Srgn,C1qb,Spop,Grn,Bst2,H2-K1,Lgmn,Slco2b1,H2-D1,Tmem119,Aif1,Rab3il1,Pla2g16,Anxa3
ivory_gene.txt	14	transfac_public-M00258	4.69461	M3	19	16	Irf8,Irf6,Irf4,Irf5,Irf3,Irf1,Irf2,Irf7,Irf9,Prdm1,Stat1,Stat2,Myb,Sfpi1,Pura,E2f1	Ly86,Unc93b1,H2-K1,Ifitm3,Spop,Dhrs3,Lgmn,Srgn,Stat1,H2-D1,Lgals3bp,Tmem119,Parp12,Bst2,Tgfbr2,Laptm5,Rab3il1,Slco2b1,Anxa3
ivory_gene.txt	15	tfdimers-MD00122	4.58781	M2	5	32	Nr3c1,Trp53,Trp63,Trp73,Hand2,Max,Usf2,Tcf12,Myf6,Myog,Mxi1,Mitf,Hand1,Tfeb,Tal1,Mxd4,Nhlh1,Myc,Myf5,Arid5b,Mxd1,Tal2,Tcf4,Mxd3,Tcf3,Bhlhe41,Mycs,Zbtb14,Hic1,Myb,Smad3,Irx4	Ctsz,Ctss,Trem2,C4b,Spop
ivory_gene.txt	18	tfdimers-MD00424	4.19699	M7	13	19	Nr2f2,Nr2f1,Rxra,Tcf4,Tcf12,Hnf4a,Hnf4g,Ppara,Ascl1,Myod1,Tcf3,Ppard,Pparg,Creb1,Atf2,Atf7,Atf3,Atf1,Crem	Slco2b1,Pcgf1,Cx3cr1,Dhrs3,Ly86,Pdrg1,H2-D1,Spop,Lgals3bp,Ptgs1,Rab3il1,Tmem119,Lgmn
ivory_gene.txt	20	homer-M00159	4.0402	M1	23	4	Irf4,Sfpi1,Gabpb1,Pura	Cd68,Spop,Mpeg1,Ptgs1,Lpcat2,Tmem119,Slco2b1,Laptm5,Tgfbr2,Unc93b1,Arhgdib,Cx3cr1,Hexb,Ctsz,Dhrs3,Rab3il1,Ctss,Ifngr1,Cd74,Aif1,Grn,C1qc,Ly86
ivory_gene.txt	21	tfdimers-MD00008	4.02203	M9	3	5	Ikzf2,Ebf1,Ebf3,Ebf2,Nr1h4	Pcgf1,Ly86,Srgn
ivory_gene.txt	22	swissregulon-CTCF.p2	4.00158	M10	23	6	Ctcf,Smc3,Rad21,Ctcfl,Ing4,Yy2	Gfap,Sf3a3,Grn,Srgn,Aif1,C1qc,Hexb,H2-T23,Slco2b1,H2-D1,Olfml3,Ly86,Cmtm6,Pdrg1,Spop,Rab3il1,Unc93b1,Pcgf1,B2m,Tmem119,Dhrs3,C1qa,Stat1
bisque4_gene.txt	4	transfac_pro-M02919	4.69267	M4	15	0	Hnf1a,Dmbx1,Gsc2	Igf2,Slc6a20a,Epas1,Islr,Plat,Ptrf,Abcb1a,Nbl1,Fn1,Dcn,Rrbp1,Rev3l,Pdpn,Slc13a4,Mxra8
bisque4_gene.txt	5	yetfasco-1217	4.68716	M5	7	4	Hsf1,Hsf2,Hsf4,Hsf3	Ptrf,Slc6a20a,Tnfaip8,Bgn,Prelp,Aldh1a2,Col1a2
bisque4_gene.txt	6	transfac_pro-M01450	4.45408	M4	5	12	Obox1,Obox2,Pitx1,Obox3,Obox5,Gsc,Pitx3,Otx1,Otx2,Pitx2,Crx,Ikzf2	Slc6a20a,Igf2,Epas1,Atp1a2,Tnfaip8
bisque4_gene.txt	9	transfac_public-M00532	4.03931	M8	9	1	Zbtb18	Itih5,Atp1a2,Tnfaip8,Igf2,Plat,Aebp1,Pcolce,Nbl1,Fmod
bisque4_gene.txt	10	transfac_pro-M01305	4.03564	M9	8	4	Tead1,Tead3,Tead2,Tead4	Ptrf,Acta2,Nbl1,Slc22a8,Fam189a2,Mxra8,Tnfaip8,Slc6a20a
black_gene.txt	1	hdpi-ELF2	5.94264	M1	145	19	Elf2,Elk1,Ets2,Etv5,Fli1,Erf,Elk3,Etv1,Fev,Ets1,Etv3,Gabpa,Elk4,Ehf,Gabpb1,Etv2,Erg,Elf4,Elf1	Yme1l1,Ndufs3,Parg,Vps25,Bin3,Ptrh2,AU019823,1110004E09Rik,Shoc2,Bbip1,Phf6,Rpe,Eif2a,Txn2,Tm9sf2,Ccdc73,Mtif2,Acbd5,Prelid1,Actr6,Mrpl53,Bmpr1a,Ino80b,Zfc3h1,Tmem161b,Tpbg,Sugt1,Ergic3,Maged2,Rap2c,Cir1,Klhl20,Tmem62,Naa38,Vti1b,Tmem30a,Phf23,Pdcd10,Manbal,Grcc10,Chmp2a,Mcts1,Zfp655,Ndufa13,Puf60,Cox5b,Stoml2,Parp11,Ddx49,Ugdh,Polr3c,Zfp622,Slc30a9,Zfp91,Slc50a1,Med6,Sart1,Ddx3x,Fam172a,Eif6,Snr…
black_gene.txt	2	transfac_pro-M01979	5.66065	M1	49	24	Elf4,Elf2,Elf5,Elf1,Ehf,Elf3,Etv5,Etv2,Ets2,Gabpa,Fev,Etv1,Fli1,Elk3,Erf,Erg,Ets1,Elk4,Etv3,Elk1,Gabpb1,Spic,Spdef,Stat1	Bin3,Zfp655,Yme1l1,1110004E09Rik,Tmem161b,Eif2a,Manbal,Txn2,Acbd5,Csgalnact2,Parg,Cir1,Wdr83,Slc30a9,Cox8a,Shoc2,Bbip1,Klhl20,Ndufs3,Fam172a,Josd2,Zfp622,Vps25,Bmpr1a,Ccdc73,Serp2,Rpe,Zfp322a,Ptrh2,Cox5b,Maged2,Zfp62,Rap2c,Mfsd11,Zfp414,Ndufa13,Actr6,Tm9sf3,Phf23,Chmp2a,Ino80b,Tm9sf2,Cuta,Nudcd1,Bmi1,Tmf1,Zfp91,Sart1,Mrpl53
black_gene.txt	3	homer-M00042	5.41143	M1	76	24	Elk1,Etv1,Ets2,Etv2,Etv5,Fli1,Fev,Gabpa,Elk3,Erf,Ets1,Etv3,Erg,Elf3,Elk4,Elf2,Elf4,Elf1,Ehf,Gabpb1,Elf5,Spic,Spib,Sfpi1	Tmem161b,Klhl20,Bin3,Ptrh2,Cir1,Shoc2,Bbip1,Wdr83,Yme1l1,Parg,Ccdc73,Txn2,Ndufs3,Actr6,Acbd5,Rpe,1110004E09Rik,Ndufa13,Vps25,Zfp622,Phf23,AU019823,Tmem167b,Maged2,Hdac7,Zfp655,Zfc3h1,Slc30a9,Phf6,Serp2,Eif2a,Prelid1,Ino80b,Cox8a,Manbal,Csgalnact2,Mtif2,Pdcd10,Cox5b,Nudt21,Stoml2,Bmpr1a,Mrpl53,Tpbg,Zfp322a,Tm9sf2,Zfp110,Sart1,Sugt1,Puf60,Fmr1,Rap2c,Slc50a1,Zfp62,Tmem30a,Zfp2,Josd2,Tm9sf3,Grcc10,Hm…
black_gene.txt	4	hdpi-ETV4	5.35882	M1	209	17	Etv4,Elk1,Erf,Ets2,Etv3,Etv5,Fev,Fli1,Ets1,Ehf,Elk3,Etv1,Etv2,Erg,Gabpa,Elf2,Elk4	Yme1l1,Parg,Tmem161b,Zfp655,Bin3,Shoc2,Bbip1,Ndufs3,1110004E09Rik,Txn2,Phf6,Ccdc73,Rpe,Actr6,Prelid1,Mrpl53,Sugt1,Mtif2,AU019823,Wdr83,Parp11,Cir1,Vps25,Bmpr1a,Acbd5,Eif2a,Tmem62,Cox5b,Ndufa13,Med6,Ino80b,Tpbg,Ergic3,Grcc10,Zfp622,Manbal,Slc30a9,Tmem30a,Eif6,Maged2,Chmp2a,Zfc3h1,Sart1,Rap2c,Puf60,Tm9sf2,Naa38,Ugdh,Ddx49,Tug1,Ptrh2,Ccdc82,Josd2,Serp2,Purb,Pafah1b1,Mcts1,Akr1e1,Pcm1,Vti1b,Pdcd10,Kl…
black_gene.txt	5	transfac_pro-M02053	5.26836	M1	49	24	Elf1,Elf2,Elf4,Elf3,Ehf,Elf5,Etv5,Etv2,Erf,Fev,Ets2,Etv1,Elk3,Gabpa,Ets1,Elk4,Elk1,Fli1,Erg,Etv3,Spdef,Spic,Gabpb1,Spib	Bin3,Zfp655,Tmem161b,Yme1l1,Eif2a,1110004E09Rik,Klhl20,Cir1,Slc30a9,Manbal,Txn2,Csgalnact2,Ndufs3,Acbd5,Cox8a,Parg,Bmpr1a,Ccdc73,Fam172a,Wdr83,Maged2,Zfp322a,Mfsd11,Zfp414,Vps25,Zfp622,Actr6,Josd2,Ndufa13,Serp2,Ino80b,Shoc2,Bbip1,Rpe,Ptrh2,Tm9sf2,Cox5b,Tm9sf3,Tmem167b,Nudcd1,Bmi1,Rap2c,Rnf170,Zfp62,Sart1,Atp5a1,Zfp91,Mrpl53,Fmr1
black_gene.txt	6	transfac_pro-M01976	5.16036	M1	97	24	Elf2,Elf1,Elf4,Elf3,Ehf,Elf5,Etv5,Etv2,Fev,Ets2,Erf,Etv1,Elk3,Gabpa,Elk4,Fli1,Ets1,Erg,Elk1,Etv3,Spic,Gabpb1,Spdef,Spib	Bin3,Zfp655,Tmem161b,Yme1l1,1110004E09Rik,Eif2a,Cir1,Klhl20,Txn2,Manbal,Slc30a9,Ndufs3,Csgalnact2,Ccdc73,Parg,Wdr83,Acbd5,Cox8a,Fam172a,Bmpr1a,Maged2,Zfp322a,Zfp622,Vps25,Ndufa13,Ptrh2,Rpe,Actr6,Josd2,Shoc2,Bbip1,Serp2,Ino80b,Zfp414,Mfsd11,Cox5b,Rap2c,Tm9sf2,Phf23,Tmem167b,Fmr1,Zfp62,Nudcd1,Hdac7,Tm9sf3,Mrpl53,Sart1,Mtif2,Kifc3,Rnf170,Zfp91,Pnma2,Atp5a1,Bmi1,Stoml2,Prelid1,Klhdc4,AU019823,Hmga1,P…
black_gene.txt	7	homer-M00043	5.04083	M1	55	24	Elk4,Etv2,Gabpa,Etv1,Fev,Ets2,Fli1,Etv5,Elk3,Ets1,Erg,Etv3,Erf,Elk1,Elf3,Elf2,Elf4,Elf1,Elf5,Ehf,Spic,Gabpb1,Spdef,Spib	Klhl20,Tmem161b,Bin3,Cir1,Ptrh2,Ndufs3,Parg,Zfp655,Yme1l1,Acbd5,Wdr83,Vps25,Ccdc73,Rpe,Txn2,Zfp622,Shoc2,Bbip1,Bmpr1a,Actr6,Eif2a,1110004E09Rik,Slc30a9,Ndufa13,Maged2,Cox8a,Tm9sf2,Serp2,Manbal,Slc50a1,Ino80b,Puf60,Stoml2,Zfp322a,Phf6,Prelid1,Sart1,Sugt1,Phf23,Csgalnact2,Hdac7,Mtif2,Cox5b,Tmem62,Bmi1,Eif6,Tmem167b,Josd2,Grcc10,Zfc3h1,Fam172a,Hmga1,Fmr1,Tm9sf3,AU019823
black_gene.txt	8	transfac_pro-M02054	4.96191	M1	37	23	Elf2,Elf4,Elf5,Elf1,Elf3,Ehf,Etv5,Etv2,Ets2,Gabpa,Etv1,Ets1,Fev,Erf,Fli1,Elk4,Elk3,Erg,Etv3,Elk1,Spdef,Spic,Gabpb1	Bin3,Zfp655,Yme1l1,Tmem161b,Eif2a,Parg,Manbal,Ndufs3,Rpe,Vps25,Bmpr1a,Slc30a9,Klhl20,Txn2,Zfp622,Zfp322a,Zfp414,Cox8a,1110004E09Rik,Ccdc73,Acbd5,Serp2,Cir1,Csgalnact2,Shoc2,Fam172a,Bbip1,Zfp91,Ggps1,Tmem62,Mtif2,Wdr83,Josd2,Ptrh2,Cox5b,Tm9sf2,Actr6
black_gene.txt	9	transfac_pro-M02056	4.9116	M1	54	23	Elf4,Elf2,Elf3,Elf1,Elf5,Ehf,Etv2,Etv5,Gabpa,Ets2,Etv1,Fev,Ets1,Erf,Elk3,Fli1,Erg,Elk4,Elk1,Etv3,Spic,Gabpb1,Spdef	Tmem161b,Bin3,Klhl20,Zfp655,Yme1l1,1110004E09Rik,Cir1,Eif2a,Csgalnact2,Slc30a9,Txn2,Cox8a,Zfp622,Parg,Wdr83,Ndufa13,Maged2,Ndufs3,Acbd5,Bmpr1a,Ccdc73,Manbal,Vps25,Rpe,Serp2,Josd2,Ino80b,Shoc2,Bbip1,Fam172a,Tm9sf2,Cox5b,Mfsd11,Zfp322a,Sart1,Tmem167b,Actr6,Ptrh2,Hdac7,Phf23,Mrpl53,Zfp62,Rnf170,Tm9sf3,Prelid1,Eif6,Bmi1,AU019823,Zfp414,Tmem62,Klhdc4,Puf60,Mtif2,Nudcd1
black_gene.txt	10	homer-M00037	4.63146	M2	31	8	Bhlhe40,Arnt,Usf1,Mycn,Arntl,Arntl2,Helt,Arnt2	Atg3,Arhgap12,Atp6v0b,Tug1,Cuta,March8,Trpm7,Atp6v1h,Apex1,Commd8,Rbbp6,Rnf115,Rnf146,Aspscr1,Armcx3,Mtdh,AW549877,Adck1,Fnip1,Snrpa,Vac14,Pepd,Rc3h2,Vps16,Ddx3x,Fmr1,Tbkbp1,Phf20l1,Pcm1,Armcx1,Fbxl3
black_gene.txt	11	transfac_pro-M01992	4.62454	M1	123	25	Etv5,Etv2,Ets2,Erf,Fev,Elk4,Etv1,Elk3,Ets1,Elk1,Fli1,Gabpa,Etv3,Erg,Elf2,Elf3,Elf1,Elf5,Elf4,Ehf,Spdef,Gabpb1,Spic,Spib,Sfpi1	Zfp655,Tmem161b,Bin3,Ndufs3,Klhl20,Yme1l1,Cir1,Ptrh2,Parg,Ccdc73,Slc30a9,Txn2,Zfp622,Manbal,Wdr83,Shoc2,Rpe,Ndufa13,Bbip1,Zfp322a,Actr6,Eif2a,Hdac7,Maged2,Acbd5,Cox5b,1110004E09Rik,Vps25,Ino80b,Bmpr1a,Ggps1,Zfp414,Serp2,Fmr1,Cox8a,Phf23,Mtif2,Prelid1,Csgalnact2,Tmem62,Tm9sf3,Zfc3h1,Tmem167b,Puf60,Sugt1,Mrpl53,Sart1,Rap2c,Fam172a,Tm9sf2,Josd2,Esco1,Tmem30a,Grcc10,Zfp62,Vezf1,Stoml2,Serbp1,Hmga1,Kl…
black_gene.txt	13	jaspar-PF0008.1	4.517	M3	77	1	Zbtb33	Rc3h2,Pura,Matr3,Denr,Tubgcp5,Sept7,Zfp91,Zfc3h1,Ddx3x,Rbm26,Ireb2,Casc4,Josd2,Polr1c,Psmb2,Npm1,Stxbp4,Cd2ap,Puf60,B230219D22Rik,Ift74,Bclaf1,Tmem183a,Snx5,Upf3a,Naa38,Ift80,Ssr1,Tgoln2,Tgoln1,Stambp,Ccng1,Upf3b,Spsb1,Fbxo11,Usp1,Apex1,Slc25a37,Tdrkh,Snrpa,Lmbrd1,Gdap1,Cndp2,Yme1l1,Avpi1,Vti1b,Ugdh,Asf1a,Rsrc2,Prkd3,Cdh7,Rab5b,Clu,Anxa7,Vcpip1,Utp6,Cox5b,1110051M20Rik,Ttbk2,Nubp2,Tspan12,Mnat1,V…
black_gene.txt	14	factorbook-UA1	4.49254	M3	29	1	Zbtb33	Ireb2,Rc3h2,Tubgcp5,Pura,Denr,Rbm26,Zfp91,Puf60,Ddx3x,Matr3,Sept7,Stxbp4,Npm1,Cd2ap,Psmb2,Zfc3h1,Josd2,Polr1c,Casc4,Snx5,Naa38,Ift74,Ift80,Upf3a,Tmem183a,B230219D22Rik,Ptrh2,Bclaf1,Bbx
black_gene.txt	15	yetfasco-2202	4.45193	M2	36	36	Usf1,Arnt,Usf2,Bhlhe40,Mycn,Mitf,Tfeb,Tal1,Tcf4,Hand2,Myf5,Arid5b,Bhlhe41,Mxd3,Tcf12,Max,Myc,Myod1,Hand1,Myf6,Tfe3,Nhlh1,Tcf3,Mxi1,Tal2,Mxd1,Myog,Mxd4,Ascl1,Atf3,Arntl,Arntl2,Srebf2,Arnt2,Helt,Mycs	Atg3,Arhgap12,Atp6v0b,Atp6v1h,Commd8,Armcx3,Trpm7,March8,Tug1,Snrpa,Rnf115,Rbbp6,Mtdh,AW549877,Cuta,Ddx3x,Rnf146,Aspscr1,Spsb1,Pura,Phf20l1,Vps16,Ubtd1,Cep57,Fmr1,Adck1,Orc4,Apex1,Naa50,Tbkbp1,Zfp62,Atp13a3,Rc3h2,Tmeff2,Prpf39,Zfp91
black_gene.txt	16	yetfasco-940	4.4067	M2	39	10	Bhlhe40,Usf1,Arnt,Usf2,Atf3,Arntl,Arntl2,Srebf2,Helt,Arnt2	Arhgap12,Atg3,Atp6v1h,Atp6v0b,Commd8,Armcx3,Trpm7,March8,Rnf115,Tug1,Snrpa,Cuta,Rbbp6,Mtdh,AW549877,Aspscr1,Ddx3x,Rnf146,Cep57,Phf20l1,Vps16,Adck1,Spsb1,Pura,Apex1,Armcx1,Prpf39,Naa50,Tbkbp1,Fmr1,Rc3h2,Ubtd1,Orc4,Zfp62,Dhdds,Atp13a3,Trappc8,Tmeff2,Zfp91
black_gene.txt	17	transfac_pro-M02052	4.40624	M1	30	27	Ehf,Elf3,Elf5,Elf4,Elf2,Elf1,Spic,Etv5,Erf,Spib,Etv2,Ets2,Sfpi1,Ets1,Gabpa,Etv1,Etv3,Fev,Fli1,Elk3,Erg,Elk4,Elk1,Gabpb1,Etv6,Etv4,Spdef	Bin3,Tmem161b,Klhl20,Yme1l1,Zfp655,Bmpr1a,Wdr83,Eif2a,Csgalnact2,Ino80b,Txn2,Serp2,Slc30a9,Tm9sf3,Shoc2,Bbip1,Hdac7,Manbal,Ndufs3,Zfp622,Josd2,1110004E09Rik,Vps25,Phf23,Rasa1,Cox8a,Cox5b,Zfp62,Fbxo11,Rpe
black_gene.txt	18	homer-M00009	4.39931	M2	41	38	Atf3,Bhlhe40,Usf1,Arnt,Usf2,Srebf1,Myc,Max,Mycn,Tfeb,Nhlh1,Mxi1,Hand2,Mxd3,Arid5b,Mxd1,Mxd4,Ascl1,Mitf,Tal1,Myog,Myf5,Hand1,Bhlhe41,Tcf4,Tal2,Tcf3,Myf6,Tfe3,Tcf12,Myod1,Arntl,Helt,Arntl2,Mlx,Mycs,Creb3l2,Creb3l1	Atg3,Arhgap12,Cuta,Atp6v0b,Commd8,March8,Atp6v1h,Trpm7,Tug1,Apex1,Snrpa,Armcx3,Rnf115,AW549877,Fnip1,Ddx3x,Rnf146,Phf20l1,Rbbp6,Aspscr1,Rc3h2,Vac14,Tbkbp1,Fmr1,Adck1,Vps16,Pepd,Mtdh,Pcm1,Pura,Dhdds,Naa50,Pfdn2,Atp13a3,Cep57,Pnma2,Serbp1,Armcx1,Ubtd1,Trappc8,Nagk
black_gene.txt	19	yetfasco-1282	4.39147	M2	49	14	Usf1,Arnt,Bhlhe40,Usf2,Srebf1,Mycn,Bhlhe41,Srebf2,Arntl,Arntl2,Mlx,Atf3,Helt,Arnt2	Arhgap12,Atg3,Atp6v0b,Cuta,Atp6v1h,Trpm7,Snrpa,Commd8,March8,Tug1,Armcx3,AW549877,Mtdh,Rnf146,Phf20l1,Rnf115,Fmr1,Ddx3x,Apex1,Rnf2,Naa50,Atp13a3,Rc3h2,Adck1,Tbkbp1,Fnip1,Rbbp6,Pura,Btf3l4,Ubtd1,Prpf39,Serbp1,Vps16,Dhdds,Ccdc73,Zfp91,Cep57,Pepd,Pcm1,Spsb1,Cdh7,Cisd2,Vac14,Aspscr1,Pnma2,Gmfb,Zfp62,Sirt1,Smchd1
black_gene.txt	20	yetfasco-1306	4.39147	M2	49	14	Usf1,Arnt,Bhlhe40,Usf2,Srebf1,Mycn,Bhlhe41,Srebf2,Arntl,Arntl2,Mlx,Atf3,Helt,Arnt2	Arhgap12,Atg3,Atp6v0b,Cuta,Atp6v1h,Trpm7,Snrpa,Commd8,March8,Tug1,Armcx3,AW549877,Mtdh,Rnf146,Phf20l1,Rnf115,Fmr1,Ddx3x,Apex1,Rnf2,Naa50,Atp13a3,Rc3h2,Adck1,Tbkbp1,Fnip1,Rbbp6,Pura,Btf3l4,Ubtd1,Prpf39,Serbp1,Vps16,Dhdds,Ccdc73,Zfp91,Cep57,Pepd,Pcm1,Spsb1,Cdh7,Cisd2,Vac14,Aspscr1,Pnma2,Gmfb,Zfp62,Sirt1,Smchd1
black_gene.txt	21	homer-M01551	4.32455	M2	21	10	Arnt,Srebf1,Usf1,Bhlhe40,Mycn,Mlx,Srebf2,Helt,Atf3,Arntl	Arhgap12,Atp6v0b,Atg3,Cuta,Trpm7,Snrpa,AW549877,March8,Tug1,Commd8,Apex1,Armcx3,Atp6v1h,Naa50,Adck1,Rnf115,Phf20l1,Rnf146,Tbkbp1,Pepd,Atp13a3
black_gene.txt	22	transfac_pro-M00376	4.32224	M2	28	1	Bhlhe40	Armcx3,Arhgap12,Atg3,Cuta,Armcx1,Map1lc3a,Asphd1,Atp6v0b,Trpm7,Pura,Fam50a,Phf20l1,Avpi1,March8,Ring1,Dhdds,Commd8,Apex1,Atp6v1h,Adck1,Fbxo11,Snrpa,Nudt18,Zfp62,Rbbp6,Tmem30a,Etv4,Rnf115
black_gene.txt	23	transfac_pro-M00660	4.30886	M2	27	2	Creb3l2,Creb3l1	Arhgap12,Atg3,Armcx3,Cuta,Atp6v0b,Armcx1,Trpm7,Atp6v1h,Apex1,Uso1,March8,Ring1,Commd8,Etv4,Phf20l1,Npm1,Snrpa,Pura,Adck1,Asphd1,Prkd3,Dhdds,Fbxo11,Map1lc3a,Zfp62,Eif5a,Mtdh
black_gene.txt	24	transfac_pro-M01975	4.2627	M1	68	23	Elf1,Elf2,Elf4,Elf5,Ehf,Elf3,Etv5,Etv2,Elk4,Ets2,Fev,Erf,Elk1,Ets1,Elk3,Etv1,Gabpa,Fli1,Erg,Etv3,Spdef,Spic,Gabpb1	Bin3,Zfp655,Tmem161b,Yme1l1,Slc30a9,Manbal,Klhl20,Cox8a,Zfp622,Eif2a,Cir1,Fam172a,Txn2,1110004E09Rik,Ndufs3,Wdr83,Csgalnact2,Josd2,Zfp322a,Zfp414,Ccdc73,Actr6,Maged2,Parg,Vps25,Serp2,Mfsd11,Cox5b,Acbd5,Shoc2,Bbip1,Ndufa13,Nudcd1,Rpe,Fmr1,Atp5a1,Sart1,Bmpr1a,Kifc3,Rap2c,Hdac7,Tm9sf3,Ptrh2,Esco1,Tm9sf2,Mnat1,Ino80b,Zfp91,Zfp62,Tmem167b,Clu,Rnf170,Pnma2,Eps15,Tmub1,Mtif2,Vezf1,Dcun1d1,Tmem62,Mrpl53,…
black_gene.txt	25	jaspar-MA0026.1	4.25855	M1	40	21	Elf2,Elf1,Elf4,Elk1,Ets2,Etv5,Elk3,Ets1,Erg,Ehf,Gabpb1,Fli1,Erf,Fev,Etv2,Etv3,Gabpa,Etv1,Elf3,Elf5,Elk4	Shoc2,Bbip1,Hdac7,Vps25,Yme1l1,Bin3,AU019823,Tmem161b,Txn2,Zfp622,Parg,Klhl20,Rab14,Zfc3h1,Ndufs3,Hmga1,Wdr83,Rpe,Ptrh2,Phf6,Slc30a9,Mtif2,Rasa1,Actr6,Tpbg,Ccdc73,Bmpr1a,Taf15,Naa38,Serp2,1110004E09Rik,Mrpl53,Sugt1,Pdcd10,Akr1e1,Snrpa,Tbkbp1,Acbd5,Parp11,Zfp2
black_gene.txt	26	homer-M00212	4.24424	M3	51	1	Zbtb33	Rc3h2,Denr,Tubgcp5,Ireb2,Pura,Matr3,Zfp91,Ddx3x,Puf60,Sept7,Stxbp4,Rbm26,Npm1,Cd2ap,Josd2,Zfc3h1,Casc4,Polr1c,Psmb2,Bclaf1,B230219D22Rik,Tmem183a,Ift74,Ssr1,Snx5,Eif5a,Naa38,Scai,Upf3a,Ift80,Cndp2,Adck1,Ptrh2,Serbp1,Hdac7,Hook1,Ddx49,Tgoln2,Tgoln1,Tmem56,Apex1,Ugdh,Ccng1,Slitrk4,Cdh7,1110051M20Rik,Usp1,Prkd3,Snrpa,Rsrc2,Phf6
black_gene.txt	27	taipale-ATCACGTGAT-MLX-full	4.21101	M2	37	10	Mlx,Srebf1,Arnt,Usf1,Bhlhe40,Mycn,Srebf2,Atf3,Helt,Arntl	Arhgap12,Snrpa,Atg3,Trpm7,March8,Naa50,Atp6v1h,Cuta,Armcx3,Phf20l1,Atp6v0b,Rc3h2,Fmr1,Tug1,Commd8,Apex1,Rnf146,Npm1,Atp13a3,Ddx3x,Serbp1,AW549877,Adck1,Spsb1,Ube2v1,Cisd2,Ccdc73,Pura,Ubtd1,Vps16,Pepd,Zfp62,Orc4,Wdr12,Rnf115,Fnip1,Smchd1
black_gene.txt	28	transfac_pro-M02071	4.15932	M1	47	23	Elf5,Elf3,Elf4,Ehf,Elf2,Etv2,Etv5,Elf1,Etv1,Ets2,Gabpa,Fli1,Ets1,Erf,Erg,Fev,Etv3,Elk3,Elk1,Spic,Elk4,Gabpb1,Nr2c2	Bin3,Vps25,Yme1l1,Shoc2,Bbip1,Eif2a,Bmpr1a,Ndufs3,Klhl20,Txn2,Acbd5,Tm9sf3,Zfp655,Wdr83,Ptrh2,Ino80b,Pdcd10,Serp2,Rap2c,Arl6,Phf23,Manbal,Slc30a9,Zfp62,1110004E09Rik,Hmga1,Tm9sf2,Sp3,Tmem161b,Ccdc73,Csgalnact2,Zfp91,Parg,Taf15,Camta1,Ddx3x,Rpe,Zfp2,Phf6,Mtif2,Zfp622,Hdac7,Actr6,Fbxo11,Armcx1,Spsb1,Cox5b
black_gene.txt	29	yetfasco-2118	4.12563	M2	39	36	Usf1,Usf2,Arnt,Bhlhe40,Myc,Max,Hand1,Tfe3,Mitf,Hand2,Mxi1,Tfeb,Arid5b,Tal2,Tcf3,Tcf4,Myog,Myf5,Myf6,Ascl1,Bhlhe41,Mxd1,Nhlh1,Tal1,Tcf12,Mxd4,Myod1,Mxd3,Mycn,Atf3,Srebf2,Arntl,Arntl2,Arnt2,Mycs,Helt	Atg3,Arhgap12,Atp6v0b,Commd8,Atp6v1h,Cuta,Trpm7,Tug1,March8,Snrpa,Armcx3,Mtdh,Rnf115,Rbbp6,Ddx3x,AW549877,Spsb1,Phf20l1,Adck1,Apex1,Zfp62,Pura,Tbkbp1,Rnf146,Aspscr1,Prpf39,Ubtd1,Pepd,Rnf2,Vps16,Zfp91,Cep57,Avpi1,Fmr1,Dhdds,Naa50,Rc3h2,Orc4,Atp13a3
black_gene.txt	31	transfac_pro-M01974	4.0924	M1	28	26	Ehf,Elf5,Elf3,Elf2,Elf4,Elf1,Etv5,Etv2,Erf,Spic,Ets2,Elk3,Gabpa,Etv1,Fev,Ets1,Elk1,Elk4,Spib,Fli1,Etv3,Erg,Sfpi1,Nr2c2,Gabpb1,Spdef	Bin3,Tmem161b,Yme1l1,Klhl20,Zfp655,Eif2a,Wdr83,Serp2,Csgalnact2,Manbal,Slc30a9,Tm9sf3,Josd2,Txn2,Shoc2,Bbip1,Bmpr1a,Zfp622,Actr6,Ndufs3,Hdac7,Cox8a,1110004E09Rik,Zfp62,Kifc3,Ino80b,Vps25,Zfp414
black_gene.txt	32	taipale-GTCACGTGAC-ARNTL-DBD	4.08825	M2	37	10	Arntl,Bhlhe40,Arnt,Mycn,Usf2,Usf1,Atf3,Helt,Arntl2,Mlx	Atg3,Arhgap12,March8,Armcx3,Rnf146,Atp6v1h,Snrpa,Pura,Rc3h2,Trpm7,Fmr1,Rnf115,Phf20l1,Commd8,Cuta,Tbkbp1,Apex1,Adck1,Ubtd1,Atp6v0b,Tug1,Ddx3x,AW549877,Naa50,Pcm1,Vps16,Aspscr1,Ccng2,Trappc8,Vps35,Sirt1,Clu,Mospd2,Vac14,Gmfb,Pepd,Atp13a3
black_gene.txt	33	transfac_pro-M02070	4.08502	M1	80	24	Etv6,Elf3,Elf4,Elf5,Ehf,Elf2,Elf1,Etv5,Etv2,Spic,Erf,Gabpa,Ets2,Etv3,Fev,Etv1,Fli1,Elk3,Erg,Gabpb1,Spib,Ets1,Elk1,Sfpi1	Bin3,Shoc2,Bbip1,Wdr83,Phf23,Yme1l1,Klhl20,Acbd5,Eif2a,Txn2,1110004E09Rik,Csgalnact2,Tmem161b,Ino80b,Camta1,Slc30a9,Josd2,Zfp62,Tm9sf3,Serp2,Rap2c,Cir1,Vps25,Manbal,AU019823,Cox8a,Bmpr1a,Zfp622,Ndufs3,Cox5b,Zfp655,Sp3,Pura,Bclaf1,Cuta,Pdcd10,Ptrh2,Rpe,Fbxo11,Hdac7,Snrpa,Parg,Cbfb,Arl6,Bmi1,Mfsd11,Rasa1,Taf15,Parp11,Sugt1,Nol8,Acaa1a,Mospd3,Trnt1,Kifc3,Tm9sf2,Mtif2,Ccdc73,Hmga1,Gfra2,Tbc1d15,Fam17…
black_gene.txt	34	transfac_pro-M00985	4.03794	M2	34	12	Bhlhe40,Arnt,Usf1,Mycn,Usf2,Srebf1,Max,Myc,Arntl,Arntl2,Helt,Mlx	Atg3,Arhgap12,Atp6v1h,Armcx3,Cuta,Tug1,March8,Snrpa,Trpm7,Armcx1,Commd8,Rc3h2,Tbkbp1,Vac14,Rnf115,Phf20l1,Rnf146,Trappc8,Apex1,Pura,Atp13a3,Fmr1,Atp6v0b,Naa50,Adck1,Fnip1,AW549877,Aspscr1,Fbxl3,Tmem30a,Clu,Zfp62,Gmfb,Cep57
black_gene.txt	35	homer-M00076	4.02133	M3	19	1	Zbtb33	Rc3h2,Tubgcp5,Denr,Pura,Ireb2,Matr3,Zfp91,Sept7,Rbm26,Puf60,Ddx3x,Zfc3h1,Casc4,Cd2ap,Stxbp4,Psmb2,Josd2,Npm1,Polr1c
brown_gene.txt	1	hdpi-FGF19	4.34586	M1	597	1	Fgf15	Vasn,Ralgds,Lrtm2,Prkcd,Trp53i11,Syt7,Zbtb7a,Pacsin1,Slc38a3,Plekha6,Brsk2,Hrh3,Ssr3,Nptxr,Ptprs,Ndrg4,Aif1l,Adamtsl2,Usp2,Kcnt1,Chst1,Myo18a,Foxo6,Efhd2,Adora2a,1810041L15Rik,Ski,Kcnj4,BC022687,Srrm3,Carm1,Zfpm1,Lrrc8a,Fam163b,Rtn4r,Wnt7b,Adcyap1r1,Pou6f1,Dab2ip,Neurl1a,Dok4,Cant1,Extl1,Speg,Srcin1,Spock2,Pitpnm3,Myo9b,Olfm1,Slc6a1,Ephb3,Plec,Syngr1,Hs6st1,Dusp8,Capzb,Asb6,Osbpl5,Brd3,Iqsec1,Agr…
brown_gene.txt	2	hdpi-HLCS	3.99715	M1	582	1	Hlcs	Vasn,Lrtm2,Prkcd,Chst1,Trp53i11,Ptprs,Srrm3,Plekha6,Slc38a3,Src,Rai1,Srcin1,Ralgds,Fam163b,Slc45a4,Dnmt3a,Iqsec1,Syt7,Kcnt1,Ski,Zfpm1,Agrn,Myh9,1810041L15Rik,Zbtb7a,Ssr3,Slc6a1,Myo18a,Lrrc8a,Pacsin1,Ntng2,Adcyap1r1,Adamtsl2,Nfix,Sez6,Crocc,Ndrg4,Mxd4,Brsk2,Bahd1,Speg,Dok4,Mib2,Usp2,Akap1,Prkcz,Olfm1,Slc6a6,Pik3cd,Dab2ip,Rab5c,Adora2a,Aif1l,Carm1,Foxo6,Nfatc2,Nptxr,Gpr61,Plxna1,Zcchc24,Sema4a,Extl…
brown4_gene.txt_1	1	hdpi-ZBTB46	4.88859	M1	11	1	Zbtb46	Ugt8a,Lrrn1,Ap3s2,Tmem47,Atp6ap1l,Rcbtb1,Ano4,Slc12a2,Chic1,Nek7,Pkig
brown4_gene.txt_2	2	flyfactorsurvey-Mirr_SOLEXA_FBgn0014343	4.72594	M2	8	6	Irx2,Irx4,Irx6,Irx5,Irx1,Irx3	Ano4,Rasgrp3,Pkig,Chic1,Slc12a2,Lrrn1,Phactr3,Sv2c
brown4_gene.txt_3	3	yetfasco-476	4.56884	M3	5	4	Hsf1,Hsf2,Hsf4,Hsf3	Lrsam1,Ano4,Ranbp6,Chic1,Phactr3
brown4_gene.txt_4	4	homer-M00131	4.56514	M4	9	11	Nfe2l2,Nfe2l1,Mafg,Nfe2,Mafk,Maf,Maff,Bach1,Nfe2l3,Mafb,Bach2	Lrrn1,Ano4,Mpp5,Sv2c,Tesc,Cabp1,Rab9b,Hn1,Phactr3
brown4_gene.txt_7	7	transfac_pro-M02022	4.33966	M4	10	9	Mafk,Nfe2,Junb,Fosl1,Jund,Fos,Fosb,Jun,Dbp	Cnih2,Cabp1,Phactr3,Sv2c,Ano4,Tesc,Cck,Atp6ap1l,Echdc1,Lrrn1
brown4_gene.txt_9	9	flyfactorsurvey-Lag1_SOLEXA_FBgn0040918	4.24539	M7	19	5	Cers6,Cers5,Cers2,Cers4,Cers3	Pls1,Hn1,Slc12a2,Lrrn1,Ranbp6,Myl4,Efcab2,Ugt8a,Rasgrp3,Lamp2,Pkig,Sv2c,Mpp5,Tmem47,Atp6ap1l,Prkaa1,Rcbtb1,Phactr3,Ubxn2a
brown4_gene.txt_12	12	swissregulon-NFE2L2.p2	4.16592	M4	5	20	Nfe2l2,Nfe2,Nfe2l1,Mafg,Maff,Nfe2l3,Mafk,Mafb,Maf,Bach1,Bach2,Jun,Jund,Junb,Fosl1,Fosb,Fosl2,Fos,Batf,Sfpi1	Mpp5,Sv2c,Lrrn1,Ano4,Phactr3
brown4_gene.txt_13	13	flyfactorsurvey-Caup_SOLEXA_FBgn0015919	4.07351	M2	9	6	Irx6,Irx5,Irx2,Irx4,Irx1,Irx3	Ano4,Phactr3,Pkig,Chic1,Slc12a2,Rasgrp3,Lrrn1,Sv2c,Sacm1l
brown4_gene.txt_14	14	yetfasco-955	4.05133	M10	19	6	Foxk1,Foxa2,Foxl1,Hltf,3110039M20Rik,Srf	Lrrn1,Sv2c,Rcbtb1,Kif5b,Wsb1,Rasgrp3,Ranbp6,Ugt8a,Nek7,Tesc,Atp6ap1l,Rab9b,Anln,Phactr3,Tmem47,Ano4,Efcab2,Pkig,Asah2
brown4_gene.txt_15	15	jaspar-CN0088.1	4.04578	M11	9	1	Prrx1	Lrrn1,Htr2c,Eif5a2,Rasgrp3,Ano4,Sv2c,Cabp1,Atp6ap1l,Wsb1
darkgreen_gene.txt	1	homer-M00122	5.22222	M1	16	17	Nfe2,Nfe2l2,Mafg,Nfe2l1,Mafk,Maf,Nfe2l3,Maff,Bach2,Mafb,Bach1,Mybl2,Mybl1,Snapc4,Myb,Batf,Sfpi1	Bag3,Syt2,Fth1,Prune2,G6pdx,Slco3a1,Rffl,Tbc1d4,Limk1,Sncg,Rimkla,Nefm,Celf4,Sparcl1,C1ql1,Ndrg1
darkgreen_gene.txt	3	swissregulon-NFE2.p2	4.3621	M1	13	20	Nfe2,Mafk,Nfe2l2,Mafg,Nfe2l1,Fos,Fosb,Jund,Jun,Junb,Fosl1,Maff,Nfe2l3,Mafb,Bach1,Bach2,Maf,Batf,Sfpi1,Mafa	Bag3,Syt2,Sec11c,Fth1,Prune2,Ndrg1,Mal,Celf4,G6pdx,Sncg,Rffl,Tmbim1,Slco3a1
darkgreen_gene.txt	4	transfac_pro-M03835	4.34017	M1	15	18	Nfe2l2,Nfe2l1,Mafg,Fos,Junb,Fosb,Fosl2,Fosl1,Jun,Jund,Nfe2,Maff,Bach2,Bach1,Maf,Mafk,Nfe2l3,Mafb	Fth1,Tbc1d4,Bag3,Prune2,Rffl,Sparcl1,Endod1,Cdr2,Sparc,Celf4,Cat,G6pdx,Syt2,Nefm,Cpox
darkgreen_gene.txt	5	factorbook-NFE2	4.28635	M1	17	18	Nfe2,Mafg,Nfe2l1,Nfe2l2,Maf,Nfe2l3,Mafk,Bach1,Mafb,Bach2,Maff,Jdp2,Jun,Fosb,Fosl1,Jund,Junb,Fos	Fth1,Syt2,Tbc1d4,Bag3,Prune2,Slco3a1,Rimkla,Rffl,Limk1,Tph2,Nefm,Celf4,Sparc,Gkap1,G6pdx,Ap1ar,Stk39
darkgreen_gene.txt	7	tfdimers-MD00184	4.23851	M3	19	4	Tcf4,Pitx3,Tcf7l2,Lef1	Snca,Plp1,Gjb1,Il33,Cdr2,Lpar1,Kcnj10,Rcan2,Gkap1,Rffl,Ddc,Sparc,Cpox,Glra1,Esrrg,Prr5l,Prune2,Clgn,Stk39
darkgreen_gene.txt	8	transfac_pro-M00821	4.20163	M1	13	20	Nfe2l2,Nfe2l1,Mafk,Maf,Bach2,Bach1,Mafg,Mafb,Nfe2,Maff,Nfe2l3,Jun,Fos,Junb,Fosb,Fosl2,Jund,Fosl1,Batf,Sfpi1	Fth1,G6pdx,Bag3,Syt2,Celf4,Prune2,Nefm,Cd82,Ndrg1,Rffl,Nacc2,Slc6a5,Sparc
darkmagenta_gene.txt	2	transfac_public-M00256	4.50887	M2	15	1	Rest	Kcnh2,Tubb3,Acsl6,Tmem179,Chga,Hhatl,Vip,Hcn2,Rab37,Gnas,Eml2,Crtac1,Sec14l5,Pak1,Plekhg3
darkmagenta_gene.txt	3	transfac_pro-M01627	4.21258	M3	64	4	Kdm4d,Kdm4a,Kdm4c,Kdm4b	Gjc2,Scn4b,Adamts4,Fgfr3,Prkaca,Eml2,Frmd8,Itgb4,Plxnb3,Hhatl,4930581F22Rik,Sorbs3,Tubb3,Sox10,Kcnh2,Pnkd,Mag,Adssl1,Adamtsl4,Tmem179,Sdc3,Slc4a2,Ddr1,Pdlim2,Plekhg3,Faim2,Nat8l,Acsl6,Lgi3,Tmem189,Hcn2,Frs3,Iglon5,Crtac1,Ttyh2,Tmem98,Chga,Rab11fip5,Klhdc8a,Micall1,Pmp22,Gsn,Nkx6-2,Galnt6,Cnp,Mxra7,Rybp,Tmem63a,Vip,Plekhh1,Ptk2,Olig1,Sec14l5,Tox2,Hdac11,Ckmt1,AI854703,Paqr6,Gm2a,Scg3,Anp32a,Rab37,…
darkorange_gene.txt	1	homer-M01742	4.90359	M1	22	4	Hsf2,Hsf1,Hsf4,Hsf3	Hnrnpa2b1,Hspd1,Dnaja1,Hsph1,Hspa8,Tax1bp1,Serpinh1,Dnajc7,Xpo1,Hspb1,Bdnf,Slc44a2,Kctd21,Snn,Prkab1,Ahsa1,Hexim1,Ints8,Sema6c,Cct4,P4ha1,Slc35f4
darkorange_gene.txt	2	factorbook-YY1	4.79495	M2	33	3	Yy1,Zfp42,Yy2	Zc3h6,Brd2,Picalm,Ccar1,Mettl3,Cirbp,Napepld,Rbm3,Mettl16,Zfp362,Hnrnpa2b1,Thap3,Spred1,Cwc27,Ube2q1,Eif1b,Dcaf8,Hmgb3,Hspa8,Ints8,Ptma,Zbtb22,Cacybp,Nup35,Calr,Ilkap,Rgag4,Cnpy4,Srsf7,H1f0,Xpo1,Hnrnpc,Zhx2
darkorange_gene.txt	3	taipale-TTCTAGAANNTTC-HSF4-DBD	4.73877	M1	18	4	Hsf4,Hsf2,Hsf1,Hsf3	Hspa8,Dnaja1,Hnrnpa2b1,Hsph1,Hspd1,Ahsa1,Xpo1,Serpinh1,Cct4,Tax1bp1,Dnajc7,Chordc1,Hspb1,Hexim1,Snn,Kctd21,Hsp90b1,Bdnf
darkorange_gene.txt	4	yetfasco-1538	4.57469	M1	15	4	Hsf1,Hsf2,Hsf4,Hsf3	Hsph1,Hspd1,Hnrnpa2b1,Dnaja1,Serpinh1,Ahsa1,Hspa8,Hspb1,Xpo1,Dnajc7,Cct4,Dcaf8,Bdnf,P4ha1,Slc44a2
darkorange_gene.txt	5	taipale-TTCTAGAANNTTC-HSF1-DBD	4.42614	M1	12	4	Hsf1,Hsf2,Hsf4,Hsf3	Hspa8,Hsph1,Hnrnpa2b1,Hspd1,Dnaja1,Ahsa1,Tax1bp1,Dnajc7,Cct4,Serpinh1,Chordc1,Xpo1
darkorange_gene.txt	6	transfac_public-M00169	4.36183	M1	12	4	Hsf1,Hsf2,Hsf4,Hsf3	Hspa8,Hsph1,Hspd1,Dnaja1,Hnrnpa2b1,Serpinh1,Xpo1,Ahsa1,Dnajc7,Hspb1,Tax1bp1,Bdnf
darkorange_gene.txt	7	yetfasco-615	4.33079	M1	19	4	Hsf1,Hsf2,Hsf4,Hsf3	Hnrnpa2b1,Hsph1,Dnaja1,Hspd1,Hspa8,Tax1bp1,Serpinh1,Xpo1,Dnajc7,Slc44a2,Ahsa1,Hspb1,Bdnf,Snn,P4ha1,Slc35f4,Dcaf8,Prkab1,Hexim1
darkorange_gene.txt	8	transfac_pro-M01615	4.26575	M3	34	9	Crem,Creb1,Atf7,Atf1,Atf4,Atf5,Atf2,Atf3,Atf6	Ric8b,Homer1,Pcsk1,Crem,Eif1,Otub2,Dnaja4,Rfx5,Brd2,Rbm3,Zfp687,Dio2,Pdp1,Cwc25,Tmem39a,Hnrnpa2b1,9330159F19Rik,Cct4,Hsph1,Spata7,Bdnf,Tmem175,Sytl2,Tnfrsf12a,Tbc1d7,Zhx2,Golga5,Opalin,Smarca2,Cacybp,Commd1,Daam2,Sema6c,Ttc1
darkorange_gene.txt	9	flyfactorsurvey-phol_SANGER_5_FBgn0035997	4.22658	M4	72	2	Yy1,Yy2	Rbm3,Ptma,Zc3h6,Ints8,Dnaja1,Zbtb22,Napepld,Cirbp,Ube2q1,Spats2,Thap3,H1f0,Pdia4,Mettl16,Picalm,Mettl3,Cnpy4,Hnrnpc,Nup35,Ccar1,Manf,Cyb5r4,D030056L22Rik,Zhx2,Calr,Hmgb3,Spred1,Zfp362,Brd2,Hspa8,Ttc1,Smarca2,Eif1b,Cwc27,Prrc1,Bdnf,Dcaf8,Sertad2,Lrrc1,Fbxl4,Cacybp,Msra,Otub2,Pdp1,Tsga10,Gtf2e2,Daam2,Dctn6,Zfp90,Nrsn1,Sgms1,Aqp11,Rcan1,P4ha1,Mthfd2,Psmd12,Paqr7,E2f5,Abhd6,E2f6,Lysmd2,Sh2d3c,Prkab1,…
darkorange_gene.txt	10	transfac_pro-M00775	4.15415	M5	23	8	Nfyb,Nfyc,Nfya,Ybx1,Pole3,Gm21827,Hnf1b,Hnf1a	Lin52,Hspa5,Cct7,Dnajb11,Dnajc7,Hsp90b1,Sertad2,Reep6,Zfp687,Zbtb22,Manf,Rfx5,Calr,Zfp90,Fkbp14,Hexim1,Bahcc1,Ptma,Pdia4,Xpo1,Plekho2,Brd2,Mthfd2
darkorange_gene.txt	11	homer-M00124	4.14306	M5	43	5	Nfya,Nfyb,Nfyc,Pole3,Gm21827	Dnajc7,Zfp687,Dnajb11,Hsp90b1,Hspa5,Cct7,Manf,Fkbp14,Lin52,Bahcc1,Reep6,Xpo1,Pdp1,Pdia4,Zbtb22,Immp1l,Hsph1,Ptma,Calr,Sertad2,Hmgb3,Glul,Pdia3,Cdk5rap3,Plekho2,Zfp362,Hnrnpc,Hes6,Brd2,Mettl16,Spcs2,Mthfd2,Creld2,Arpc5,Amd1,Ppp2r5c,Zfp90,Hexim1,Pdgfrb,D030056L22Rik,Zhx2,Lman2l,Larp6
darkorange_gene.txt	12	flyfactorsurvey-pho_SANGER_10_FBgn0002521	4.13863	M4	38	3	Yy1,Yy2,Zfp42	Cirbp,Rbm3,Zc3h6,Brd2,Picalm,Ccar1,Xpo1,Thap3,Zbtb22,Srsf7,Mettl3,Mettl16,Ints8,Nup35,H1f0,Ube2q1,Dcaf8,Eif1b,Dnaja1,Thtpa,Hmgb3,Hspa8,Ilkap,Hnrnpa2b1,Napepld,Cwc27,Cnpy4,Dctn6,Ptma,Hnrnpc,Spred1,Manf,Smarca2,Spats2,Cacybp,Calr,Pdia4,Zfp362
darkorange_gene.txt	13	elemento-AAAATGGCG	4.12237	M4	14	2	Yy1,Yy2	Zc3h6,Picalm,Cirbp,Rbm3,Ccar1,Brd2,Nup35,Hnrnpa2b1,Ube2q1,H1f0,Top1,Ints8,Zfp362,Eif1b
darkorange_gene.txt	15	flyfactorsurvey-pho_SOLEXA_5_FBgn0002521	4.0758	M4	45	3	Yy1,Yy2,Zfp42	Zc3h6,Cirbp,Picalm,Brd2,Nup35,Mettl3,Ccar1,Zfp362,Thap3,Rbm3,Xpo1,Napepld,H1f0,Hmgb3,Ints8,Eif1b,Spred1,Pdgfrb,Hnrnpa2b1,Spats2,Mettl16,Hspa8,Srsf7,Hexim1,Pdia4,Zhx2,Cwc27,Top1,Cacybp,Dio2,Tmem39a,Ilkap,Smarca2,Ppp2r5c,Cln6,Rcor3,Hnrnpc,Bdnf,Sertad2,Ube2q1,Lrrc1,Dctn6,Cyb5r4,Immp1l,Ptma
darkorange_gene.txt	16	homer-M00093	4.07063	M1	29	4	Hsf1,Hsf2,Hsf4,Hsf3	Hspd1,Dnaja1,Tax1bp1,Ahsa1,Hspa8,Lman2l,Hspb1,Hsph1,Serpinh1,Cct4,Chordc1,Snn,Dnajc7,Hnrnpa2b1,Hexim1,Xpo1,Mbtps1,Napepld,Sertad2,Chst10,Zfp362,Maneal,Sgms1,Ankrd29,Thap3,Spred1,Srebf1,P4ha1,Picalm
darkorange_gene.txt	17	factorbook-HSF1	4.0322	M1	11	4	Hsf1,Hsf2,Hsf4,Hsf3	Hspa8,Dnaja1,Hspd1,Hnrnpa2b1,Hsph1,Ahsa1,Serpinh1,Xpo1,Snn,Tax1bp1,Hspb1
darkorange2_gene.txt	1	taipale-GCGGACSNNSNNSGTCCGC-HINFP1-full	6.47079	M1	8	1	Hinfp	Synm,Zdhhc14,Slc25a1,Ramp1,Idh1,Mvd,Fdft1,Lss
darkorange2_gene.txt	2	homer-M00124	6.25068	M2	17	5	Nfya,Nfyb,Nfyc,Pole3,Gm21827	Dhcr24,Nsdhl,Mvd,Sqle,Acat2,Fdps,Fdft1,Scd2,Kctd7,Zdhhc14,Scd1,Stard4,Synm,Gdf11,Crebl2,Xrcc3,Lss
darkorange2_gene.txt	4	factorbook-NFY	5.81893	M2	11	7	Nfya,Nfyb,Nfyc,Ybx1,Pole3,Gm21827,Pole4	Mvd,Sqle,Dhcr24,Fdft1,Fdps,Acat2,Nsdhl,Xrcc3,Scd2,Kctd7,Scd1
darkorange2_gene.txt	5	yetfasco-699	5.60164	M2	7	3	Nfyb,Pole3,Gm21827	Nsdhl,Dhcr24,Mvd,Xrcc3,Sqle,Fdft1,Kctd7
darkorange2_gene.txt	6	homer-M00333	5.51699	M3	23	3	Grhl2,Grhl1,Grhl3	Gpr137b,Idh1,Dhcr24,Sqle,Gdf11,Synm,Rabepk,Abcf3,Hgsnat,Gdpd2,Ppp1r14c,Cyp51,Itgb1bp1,Insig1,Otud7b,Crebl2,Kctd7,Scd1,Gh,Hrasls,Akap12,Optn,Mvd
darkorange2_gene.txt	7	homer-M00024	5.40411	M4	5	4	Ctcf,Smc3,Rad21,Ctcfl	Ramp1,Gh,Hrasls,Sqle,Ptdss2
darkorange2_gene.txt	8	iDMMPMM-DL	5.39564	M5	5	7	Rela,Rel,Relb,Nfkb2,Nfkb1,Ovol2,Yy1	Sqle,Hrasls,Ppp1r14c,Stard4,Gpr137b
darkorange2_gene.txt	10	transfac_public-M00287	5.2348	M2	17	7	Nfya,Nfyb,Nfyc,Ybx1,Pole3,Gm21827,Pole4	Mvd,Nsdhl,Fdps,Fdft1,Dhcr24,Sqle,Acat2,Xrcc3,Scd2,Kctd7,Scd1,Stard4,Hsd17b7,Lss,Zdhhc14,Insig1,Synm
darkorange2_gene.txt	11	swissregulon-NFY_A-B-C_.p2	5.21504	M2	20	6	Nfya,Nfyc,Nfyb,Pole3,Gm21827,Pole4	Mvd,Fdps,Fdft1,Sqle,Acat2,Dhcr24,Lss,Nsdhl,Scd2,Synm,Xrcc3,Ppp1r3e,Stard4,Kctd7,Scd1,Zdhhc14,Hsd17b7,Bmp2k,Slc25a1,Insig1
darkorange2_gene.txt	12	transfac_pro-M01146	4.77765	M7	4	2	Dmrt1,Dmrtc2	Acly,Bmp2k,Scd1,Scd2
darkorange2_gene.txt	14	transfac_pro-M00775	4.69299	M2	9	8	Nfyb,Nfyc,Nfya,Ybx1,Pole3,Gm21827,Hnf1b,Hnf1a	Nsdhl,Dhcr24,Mvd,Sqle,Fdft1,Scd1,Fdps,Kctd7,Scd2
darkorange2_gene.txt	16	homer-M00377	4.5519	M5	8	3	Rela,Rel,Relb	Gh,Sqle,Hrasls,Ppp1r14c,Crebl2,Zdhhc14,Gpr137b,Stard4
darkorange2_gene.txt	17	taipale-NMGGACACAATC-Foxg1-DBD	4.53214	M10	4	1	Foxk1	Ptdss2,Abhd5,Lsm3,Sqle
darkorange2_gene.txt	18	yetfasco-1175	4.53214	M11	20	1	Gm13152	Acat2,Ramp1,Crebl2,Ppp1r14c,Sqle,Sbds,Zdhhc14,Ss18,Lsm3,Hrasls,Hgsnat,Ano10,Prl,Akap12,Abhd5,Ldlr,Kctd7,Optn,Ptdss2,Otud7b
darkorange2_gene.txt	19	jaspar-PF0164.1	4.52932	M12	4	2	E2f3,E2f2	Rabepk,Ctdnep1,Bmp2k,Otud7b
darkorange2_gene.txt	20	jaspar-MA0060.1	4.51239	M2	15	7	Nfya,Nfyb,Nfyc,Ybx1,Pole3,Gm21827,Pole4	Nsdhl,Mvd,Fdps,Fdft1,Dhcr24,Sqle,Acat2,Xrcc3,Scd2,Kctd7,Scd1,Stard4,Lss,Hsd17b7,Zdhhc14
darkorange2_gene.txt	21	tfdimers-MD00237	4.4108	M13	3	2	Tead1,Pdx1	Scd1,Scd2,Dhcr24
darkorange2_gene.txt	23	iDMMPMM-CAD	4.34025	M15	4	8	Cdx2,Hoxb9,Hoxa9,Cdx1,Hoxa10,Hoxc11,Cdx4,Hoxc12	Gdf11,Crebl2,Gpr137b,Akap12
darkorange2_gene.txt	24	transfac_public-M00085	4.29793	M16	3	1	Zbtb6	Crebl2,Sqle,Otud7b
darkorange2_gene.txt	26	factorbook-CREB-ext	4.23302	M18	8	1	Atf3	Ppp1r3e,Triap1,Ctdnep1,Sbds,Ppp1r14c,Rabepk,Zdhhc14,Crebl2
darkorange2_gene.txt	32	encode-UW.Motif.0003	4.18223	M18	16	4	Ctcf,Ctcfl,Smc3,Rad21	Gmeb2,Nsdhl,Gdf11,Sqle,Gdpd2,Gpr137b,Ramp1,Slc25a1,Ss18,Rabepk,Crebl2,Gh,Dhcr24,Zdhhc14,Fdps,Synm
darkorange2_gene.txt	34	homer-M00229	4.14554	M15	3	4	Hoxa9,Cdx2,Cdx1,Hoxb9	Gdf11,Gpr137b,Crebl2
darkorange2_gene.txt	35	jaspar-PF0104.1	4.14272	M18	18	1	Nfyb	Sqle,Dhcr24,Synm,Scd2,Idh1,Cyp51,Acly,Hsd17b7,Gdf11,Zdhhc14,Ppp1r14c,Stard4,Sbds,Ppp1r3e,Acat2,Gpr137b,Lss,Fdps
darkorange2_gene.txt	36	tfdimers-MD00212	4.12579	M5	4	8	Nf1,Nfatc1,Nfia,Nfic,Nfix,Nfib,Yy1,Foxa3	Sqle,Abhd5,Ramp1,Crebl2
darkorange2_gene.txt	38	jaspar-PF0086.1	4.07782	M5	3	9	Rela,Rel,Nfkb2,Nfkb1,Bcl3,Ebf1,Ovol2,Zbtb7a,Relb	Ppp1r14c,Sqle,Optn
greenyellow_gene.txt	1	taipale-CTAATTAG-PAX4-full	5.1189	M1	35	26	Pax4,Nobox,Hoxb3,Prrx2,Emx2,Evx1,Hoxd1,Lhx2,Rax,En2,Nkx1-2,Pax7,Lhx4,Lhx6,Nkx1-1,Gbx2,Hoxa3,Pdx1,Gbx1,Alx3,Vax2,Shox2,Evx2,Isx,Noto,Emx1	Sbk1,Shox2,Itgb5,St18,Mtss1,Homer3,Pcp2,Chd7,Pax6,Slc1a6,Pvalb,Ablim1,Tmem229b,Hs3st1,Gprc5c,Cnksr3,Ptprr,Bmp1,Grid2,Wnt7a,Cbln1,Kcnk3,Ttll3,Myt1,Neurod1,Mab21l1,Adamts10,Grm4,Zbtb46,Tmem200b,Cacng2,Fam107b,Sephs1,Zfp385c,Trim39
greenyellow_gene.txt	2	taipale-CTAATTAG-PAX4-DBD	4.39038	M1	75	34	Pax4,Nobox,Hoxd1,Hoxb3,Nkx1-2,Pax7,Prrx2,Emx2,Rax,En2,Lhx2,Evx1,Vax2,Shox2,Lbx2,Alx3,Hoxa3,En1,Prrx1,Phox2a,Alx1,Lhx6,Esx1,Nkx1-1,Lhx4,Rhox6,Gsx2,Pdx1,Gbx1,Noto,Emx1,Tcf3,Gsx1,Mixl1	Sbk1,Shox2,Itgb5,Mtss1,Homer3,Chd7,Tmem229b,St18,Pcp2,Slc1a6,Ablim1,Pvalb,Pax6,Cbln1,Gprc5c,Hs3st1,Cnksr3,Ptprr,Bmp1,Wnt7a,Grid2,Tmem200b,Mab21l1,Fam107b,Grm4,Sephs1,Adamts10,Ttll3,Myt1,Dpf3,Cacng2,Zbtb46,Zfp385c,Kcnk3,En2,Cwc22,Neurod1,Whrn,Tac2,Kcng4,Kirrel3,Trim39,Srl,Astn2,Fxyd6,Cdh22,Cgref1,Ctxn3,Ccni,Tspan9,Nxn,Kctd8,Ccnl1,3632451O06Rik,Hopx,Cdkn1b,Itpr1,Kcnc1,Klhl33,Wscd2,Pld5,Ank1,Fgf11,M…
lightcyan1_gene.txt	1	transfac_pro-M01258	5.04736	M1	319	21	Elk1,Ets2,Etv1,Fli1,Gabpa,Etv5,Erg,Fev,Elk4,Elk3,Ets1,Etv2,Etv3,Elf2,Gabpb1,Elf4,Erf,Elf3,Ehf,Elf1,Gli3	Bag6,Trim41,Epn1,Atp13a1,Klhdc8b,Ccdc71,Rnf167,Lypla2,Pick1,Rer1,Zfp865,Vps52,Dnajb9,Snrpb,Ccdc85b,Fam188a,Slc39a13,Pafah1b2,Eif3i,Cherp,Mcrs1,Nfs1,Bola2,Slc38a10,Rab24,Gabarapl2,Gga1,U2af2,Nr1h2,Zranb2,Romo1,Aurkaip1,Atp6v1d,Wdr24,Gba2,Phb2,Gemin8,Pex6,Ccdc142,B3gat3,0610010K14Rik,Ppid,Vma21,Hspbp1,Zbtb45,Myg1,Pih1d1,Gnai2,Tomm6,Rgl2,Rala,Slc25a46,Brsk1,Pigt,Zfp787,Wwp2,Ampd2,Fbxl6,Zkscan14,Ccz1…
lightcyan1_gene.txt	2	flyfactorsurvey-aop_SANGER_10_FBgn0000097	5.00753	M1	324	21	Etv6,Ets2,Elk3,Fli1,Etv5,Gabpa,Fev,Etv1,Elk4,Ets1,Erf,Erg,Etv2,Etv3,Elk1,Gabpb1,Elf2,Elf3,Elf1,Ehf,Elf4	Rnf167,Bag6,Atp13a1,Snrpb,Trim41,Zfp865,Pick1,Cherp,Ccdc85b,Pafah1b2,Klhdc8b,Ccdc71,Lypla2,Vps52,Gabarapl2,Epn1,Brsk1,Hspbp1,B3gat3,Slc25a46,Fam188a,Uqcrq,Nr1h2,Gemin8,Eif3i,Rer1,Pigt,U2af2,Akt1s1,Atp6v1d,Mcrs1,Ppid,Dnajb9,Sf3b2,Psmd6,Rab24,Ubl7,Dda1,Dbnl,Aurkaip1,Fbxl6,Vma21,Ube2n,Romo1,Tomm6,Slc39a13,Nfs1,Zfp653,Rgl2,Sh3bp5l,Zbtb45,Zfp787,Chmp1a,Bola2,Zkscan14,Phb2,Nr2f6,Gba2,Wdr24,Tbrg4,Coq6,D…
lightcyan1_gene.txt	4	flyfactorsurvey-Ets97D_SANGER_10_FBgn0004510	4.92909	M1	266	17	Gabpa,Fli1,Erg,Fev,Ets2,Elk3,Ets1,Etv2,Etv3,Erf,Elk4,Etv1,Elk1,Etv5,Gabpb1,Elf2,Elf1	Bag6,Atp13a1,Rnf167,Zfp865,Snrpb,Vps52,Pafah1b2,Trim41,Lypla2,Akt1s1,Epn1,Eif3i,Hspbp1,Nr1h2,Brsk1,Pick1,Phb2,B3gat3,Gemin8,Fam188a,Klhdc8b,Ccdc71,Cherp,Prpf19,Mcrs1,Slc25a46,Ppid,Aurkaip1,Ubl7,Ccdc85b,Rer1,Zbtb45,Mocs3,Gga1,Gabarapl2,Nxt2,Nr2f6,Dhx38,Sh3bp5l,Pigt,Uqcrq,Scaf1,Gba2,Dnajb9,Nfs1,Psmd6,Romo1,Sf3b2,2310022B05Rik,Zfp316,Zfp653,Ube2n,Vma21,Ube2m,Xab2,Pex6,Tbcc,Tank,Wdr24,Csrp2bp,Coq6,Sl…
lightcyan1_gene.txt	5	transfac_pro-M02039	4.87381	M1	349	25	Gabpa,Fev,Fli1,Etv2,Ets2,Erg,Etv1,Elk3,Ets1,Etv3,Erf,Etv5,Elk4,Elk1,Elf2,Elf3,Elf1,Elf4,Gabpb1,Spic,Ehf,Elf5,Spdef,Spib,Sfpi1	Bag6,Atp13a1,Snrpb,Rnf167,Zfp865,Vps52,Lypla2,Trim41,Brsk1,Hspbp1,U2af2,Epn1,B3gat3,Klhdc8b,Ccdc71,Rer1,Pafah1b2,Pick1,Aurkaip1,Fam188a,Gemin8,Slc39a13,Nr1h2,Eif3i,Phb2,Cherp,Prpf19,Sf3b2,Mcrs1,Atp6v1d,Sh3bp5l,Akt1s1,Rgl2,Nfs1,Gga1,Ppid,Cul7,Mocs3,Dnajb9,Pigt,Wdr24,Pex6,Uqcrq,Lamtor3,Ccdc85b,Gba2,Gabarapl2,Psmd6,Ube2m,Zbtb45,Map4k2,Dbnl,Romo1,Tbrg4,Ubl7,Slc25a46,Csrp2bp,Tmbim6,Dhx38,Vasp,Nxt2,Tom…
lightcyan1_gene.txt	6	hdpi-ELF2	4.86512	M1	312	19	Elf2,Elk1,Ets2,Etv5,Fli1,Erf,Elk3,Etv1,Fev,Ets1,Etv3,Gabpa,Elk4,Ehf,Gabpb1,Etv2,Erg,Elf4,Elf1	U2af2,Csrp2bp,Rnf167,Vps52,Atp13a1,Gba2,Ubl7,Cherp,Lypla2,Pick1,Fam188a,Eif3i,Rer1,Ccdc85b,Nr1h2,Gabarapl2,Trim41,Wdr24,Snrpb,Lamtor3,Tbrg4,Pafah1b2,Romo1,Nfs1,Mcrs1,Aurkaip1,Bag6,Klhdc8b,Ccdc71,Epn1,Nckap5l,Ccdc142,Mocs3,Sf3b2,Pfkm,Zfp865,Lrp10,Cul7,Pex6,Dnajb9,Brsk1,Uqcrq,Abcd1,Gemin8,Mllt6,Hspbp1,Gga1,Fbxl6,Zfp787,Gnai2,Snrpd1,Ppid,Eif4a2,Sh3bp5l,Dda1,Slc38a10,Dbnl,Eif1ad,Slc25a46,Zbtb45,Eif3m…
lightcyan1_gene.txt	7	jaspar-MA0076.1	4.86512	M1	235	17	Elk4,Fev,Elk3,Ets2,Elk1,Fli1,Erg,Ets1,Erf,Etv5,Etv1,Etv2,Gabpa,Etv3,Gabpb1,Elf2,Elf1	Rnf167,Bag6,Atp13a1,Snrpb,Pafah1b2,Zfp865,Vps52,B3gat3,Trim41,Eif3i,Akt1s1,Gemin8,Lypla2,Nr1h2,Ccdc85b,Hspbp1,Brsk1,Pick1,Gabarapl2,Klhdc8b,Ccdc71,Atp6v1d,Fam188a,Slc25a46,Sf3b2,Epn1,Ubl7,Phb2,Mcrs1,Yipf3,Cherp,Ppid,Nr2f6,Nfs1,Romo1,Sh3bp5l,Tbcc,2310022B05Rik,Zfp316,Rgl2,Aurkaip1,Uqcrq,Vma21,Zfp653,Pfkm,Chmp1a,Zbtb45,Csrp2bp,Tmbim6,Tank,Gga1,Nxt2,Rfxank,Rab24,Fbxo3,Gpaa1,Wdr24,Dhx38,Tbrg4,Mocs3,Z…
lightcyan1_gene.txt	8	transfac_pro-M01982	4.86126	M1	344	24	Elk3,Fev,Etv1,Ets2,Fli1,Elk4,Etv2,Elk1,Erg,Ets1,Gabpa,Erf,Etv5,Etv3,Elf2,Elf3,Elf1,Gabpb1,Elf4,Ehf,Spdef,Spic,Elf5,Spib	Bag6,Atp13a1,Snrpb,Hspbp1,Zfp865,Rnf167,Brsk1,Vps52,Lypla2,U2af2,B3gat3,Pafah1b2,Trim41,Klhdc8b,Ccdc71,Epn1,Eif3i,Nr1h2,Fam188a,Pick1,Atp6v1d,Mcrs1,Cherp,Rer1,Aurkaip1,Slc39a13,Ccdc85b,Nfs1,Gemin8,Phb2,Sf3b2,Gga1,Uqcrq,Mocs3,Prpf19,Ppid,Romo1,Dnajb9,Rgl2,Yipf3,Tmbim6,Gabarapl2,Sh3bp5l,Gba2,Tomm6,Wdr24,Akt1s1,Pigt,Slc25a46,Zbtb45,Lamtor3,Zfp653,Zfp64,Pex6,Nxt2,Coq6,Vma21,Rab24,Ube2m,Csrp2bp,Nr2f6,…
lightcyan1_gene.txt	9	swissregulon-ELK1-4_GABP_A-B1_.p3	4.85788	M1	245	18	Gabpb1,Gabpa,Elk4,Elk1,Ets2,Erg,Fli1,Etv1,Fev,Elk3,Etv2,Ets1,Etv5,Etv3,Erf,Elf4,Elf2,Elf3	Bag6,Trim41,Rnf167,Klhdc8b,Ccdc71,Atp13a1,Zfp865,Epn1,Pick1,Lypla2,Ccdc85b,Cherp,Rer1,Bola2,Slc39a13,Vps52,Dnajb9,Snrpb,Fam188a,Rab24,0610010K14Rik,Pafah1b2,Gabarapl2,Uqcrq,Actb,Pih1d1,B3gat3,U2af2,Slc25a46,Vma21,Gemin8,Zranb2,Nr1h2,Mcrs1,Map4k2,Zbtb45,Zfp653,Aurkaip1,Clcn2,Slc38a10,Rgl2,Clasrp,Zfp787,Psmd6,Dbnl,Wdr24,Gba2,Gnai2,Ppid,Ampd2,Ube2m,Nfs1,Csrp2bp,Rala,Tomm6,Fbxl6,Flot2,Krba1,Myg1,Brsk…
lightcyan1_gene.txt	10	hdpi-ETV4	4.81371	M1	347	17	Etv4,Elk1,Erf,Ets2,Etv3,Etv5,Fev,Fli1,Ets1,Ehf,Elk3,Etv1,Etv2,Erg,Gabpa,Elf2,Elk4	U2af2,Atp13a1,Vps52,Csrp2bp,Gba2,Rnf167,Bag6,Lypla2,Mcrs1,Pick1,Ubl7,Ccdc85b,Nr1h2,Cherp,Gabarapl2,Lrp10,Fam188a,Eif3i,Rer1,Pafah1b2,Romo1,Aurkaip1,Tbrg4,Epn1,Nfs1,Gga1,Pex6,Brsk1,Sf3b2,Lamtor3,Dnajb9,Klhdc8b,Ccdc71,Zfp865,Trim41,Hspbp1,Ccdc142,Mocs3,Sharpin,Slc39a13,Wdr24,Snrpb,Ppid,Fbxl6,Uqcrq,Zfp787,Cript,Cul7,Tmem9b,Rrp36,Gnai2,Gemin8,Abcd1,Slc25a46,Nxt2,Aph1a,Srp54b,Dbnl,Mdh1,Srp54c,Sh3bp5l,…
lightcyan1_gene.txt	11	transfac_pro-M02058	4.80454	M1	322	24	Elk4,Fli1,Ets2,Elk3,Fev,Etv1,Erg,Etv2,Gabpa,Ets1,Etv5,Etv3,Erf,Elk1,Elf2,Elf3,Elf1,Elf4,Gabpb1,Ehf,Elf5,Spic,Spdef,Spib	Atp13a1,Bag6,Snrpb,Vps52,Hspbp1,Brsk1,Lypla2,Zfp865,U2af2,Rnf167,Klhdc8b,Ccdc71,Pafah1b2,Ccdc85b,B3gat3,Nfs1,Epn1,Eif3i,Mcrs1,Pick1,Romo1,Nr1h2,Atp6v1d,Fam188a,Trim41,Aurkaip1,Cherp,Slc39a13,Rer1,Uqcrq,Sf3b2,Gga1,Lamtor3,Gemin8,Mocs3,Yipf3,Gabarapl2,Dnajb9,Zbtb45,Prpf19,Pigt,Wdr24,Pex6,Dda1,Phb2,Ppid,Coq6,Slc25a46,Rab24,Gba2,Tomm6,Ubl7,Sh3bp5l,Dbnl,Psmd6,Tmbim6,Zkscan14,Tbrg4,Nxt2,Zfp653,Csrp2bp,…
lightcyan1_gene.txt	12	transfac_pro-M01984	4.79078	M1	163	25	Erf,Ets2,Etv2,Etv5,Fev,Etv3,Ets1,Elk1,Elk3,Etv1,Elk4,Erg,Fli1,Gabpa,Elf2,Elf3,Elf1,Spic,Gabpb1,Ehf,Spib,Elf5,Elf4,Spdef,Sfpi1	Atp13a1,Bag6,Zfp865,Vps52,Snrpb,Rnf167,Lypla2,U2af2,Epn1,Hspbp1,Brsk1,Pick1,Rer1,Nr1h2,Atp6v1d,Eif3i,B3gat3,Pafah1b2,Cul7,Fam188a,Sf3b2,Phb2,Mcrs1,Gga1,Klhdc8b,Ccdc71,Trim41,Slc39a13,Prpf19,Ccdc85b,Aurkaip1,Pigt,Ube2n,Uqcrq,Sh3bp5l,Gemin8,Map4k2,Lamtor3,Mocs3,Tmbim6,Yipf3,Nfs1,Slc25a46,Dhx38,Zfp64,Cherp,Gnb2,Akt1s1,Romo1,Nxt2,Tomm6,Ppid,Hyal2,Pex6,Vasp,Ube2m,Rgl2,Dnajb9,Wdr24,Chpf,Ubl7,Csrp2bp,Zr…
lightcyan1_gene.txt	13	jaspar-MA0062.2	4.78185	M1	331	19	Ets1,Elk3,Gabpa,Gabpb1,Fli1,Elk1,Etv5,Ets2,Elf2,Fev,Elf4,Erg,Erf,Elf1,Elk4,Etv1,Ehf,Etv3,Stat1	Bag6,Epn1,Ccdc85b,Vps52,Atp13a1,Klhdc8b,Ccdc71,Lypla2,Nfs1,Trim41,Pafah1b2,Cherp,Romo1,Eif3i,Fam188a,Bola2,Uqcrq,U2af2,Snrpb,Pick1,Rer1,Dnajb9,Rnf167,Zfp865,Mgat1,Gga1,Gba2,Wdr24,Aurkaip1,Nr1h2,Slc39a13,Mcrs1,Rab24,Slc25a46,Pex6,Mocs3,Ube2n,Zfp787,Vma21,Zranb2,0610010K14Rik,Clcn2,Gnai2,Rala,Zfp653,Myg1,Lamtor3,Zkscan14,Brsk1,Tomm6,Cript,Map4k2,Tbrg4,Pigt,Dda1,Ppid,Hspbp1,Gabarapl2,Chmp1a,Use1,Gem…
lightcyan1_gene.txt	14	transfac_pro-M01983	4.73647	M1	347	24	Elk4,Elk1,Elk3,Fev,Ets2,Etv5,Erf,Etv1,Erg,Etv2,Fli1,Ets1,Gabpa,Etv3,Elf2,Elf1,Elf3,Gabpb1,Elf4,Ehf,Elf5,Spic,Spdef,Spib	Bag6,Atp13a1,Snrpb,Rnf167,Brsk1,Hspbp1,Zfp865,Vps52,Lypla2,Pafah1b2,B3gat3,Eif3i,Ccdc85b,Epn1,Atp6v1d,Klhdc8b,Ccdc71,Pick1,Nr1h2,Nfs1,U2af2,Sf3b2,Trim41,Yipf3,Fam188a,Mcrs1,Rer1,Uqcrq,Phb2,Gga1,Romo1,Aurkaip1,Akt1s1,Tmbim6,Gemin8,Cherp,Prpf19,Mocs3,Ppid,Sh3bp5l,Slc25a46,Nxt2,Lamtor3,Pigt,Ubl7,Tomm6,Csrp2bp,Rgl2,Zbtb45,Slc39a13,Dda1,Coq6,Zfp653,Zfp316,Flot1,Vma21,Chmp1a,Tank,Dnajb9,Pex6,2310022B05…
lightcyan1_gene.txt	15	transfac_pro-M02068	4.73261	M1	290	25	Etv3,Fev,Fli1,Ets2,Erg,Etv2,Gabpa,Erf,Elk3,Etv1,Ets1,Etv5,Elk4,Elk1,Elf3,Elf2,Gabpb1,Elf1,Elf4,Spic,Ehf,Spib,Elf5,Sfpi1,Spdef	Atp13a1,Bag6,Zfp865,Rnf167,Vps52,Snrpb,Lypla2,U2af2,Brsk1,Hspbp1,Epn1,Pafah1b2,Pick1,Trim41,Slc39a13,Klhdc8b,Ccdc71,Phb2,Mcrs1,Rer1,B3gat3,Eif3i,Fam188a,Aurkaip1,Nr1h2,Cul7,Gga1,Gemin8,Cherp,Nfs1,Prpf19,Ccdc85b,Atp6v1d,Mocs3,Pigt,Ppid,Pex6,Rgl2,Sf3b2,Gba2,Dnajb9,Map4k2,Uqcrq,Romo1,Ube2m,Wdr24,Tmbim6,Akt1s1,Sh3bp5l,Zfp64,Zbtb45,Slc25a46,Dhx38,Psmd6,Tomm6,Gabarapl2,Nxt2,Zranb2,Csrp2bp,Lamtor3,Gnb2,…
lightcyan1_gene.txt	16	homer-M00052	4.73212	M1	256	18	Elk4,Elk1,Erg,Etv5,Gabpa,Ets2,Erf,Ehf,Elk3,Fli1,Fev,Etv1,Ets1,Etv2,Etv3,Elf2,Gabpb1,Elf1	Bag6,Rnf167,Atp13a1,Zfp865,Pafah1b2,Pick1,Lypla2,Trim41,Slc25a46,Ccdc85b,Vps52,Klhdc8b,Ccdc71,Snrpb,Gabarapl2,Epn1,Mcrs1,Fam188a,Eif3i,Dnajb9,Akt1s1,Slc39a13,Atp6v1d,Nr1h2,Sf3b2,Hspbp1,Brsk1,Cherp,Pigt,Phb2,Zranb2,Rer1,Ppid,Tomm6,Gga1,Bola2,Ubl7,Slc38a10,Nfs1,0610010K14Rik,Uqcrq,Pih1d1,Ube2n,U2af2,Vma21,Romo1,Sh3bp5l,B3gat3,Nxt2,Dbnl,Gemin8,Csrp2bp,Suds3,Lrp10,Hccs,Tank,Scaf1,Psmd14,2310022B05Rik…
lightcyan1_gene.txt	17	homer-M00041	4.70075	M1	338	21	Elf1,Ehf,Elk1,Etv5,Elk4,Erf,Ets2,Etv1,Fev,Elk3,Fli1,Elf2,Gabpa,Ets1,Etv2,Erg,Etv3,Elf3,Elf4,Elf5,Gabpb1	Bag6,Rnf167,Atp13a1,Pafah1b2,Vps52,Zfp865,Lypla2,Pick1,Ccdc85b,Mcrs1,Snrpb,Epn1,Slc25a46,Eif3i,Dnajb9,Trim41,Atp6v1d,Gabarapl2,Klhdc8b,Ccdc71,Fam188a,Nr1h2,Slc39a13,Cherp,Sf3b2,Hspbp1,Brsk1,Rer1,Pigt,Romo1,Nfs1,Gga1,Uqcrq,Akt1s1,Phb2,Ubl7,Slc38a10,Zranb2,Ppid,Tomm6,Lrp10,Dbnl,Lamtor3,Scaf1,Mocs3,Psmd14,Zfp787,Aurkaip1,Suds3,Bola2,Gemin8,Sh3bp5l,Csrp2bp,B3gat3,Ube2n,Pex6,Wwp2,Nxt2,Myg1,U2af2,Wdr24…
lightcyan1_gene.txt	18	taipale-ACCGGAARTN-ELK4-DBD	4.67492	M1	234	22	Elk4,Fli1,Fev,Erg,Ets2,Gabpa,Elk3,Etv2,Etv1,Ets1,Etv5,Elk1,Etv3,Erf,Elf2,Gabpb1,Elf1,Elf3,Elf4,Spic,Ehf,Elf5	Bag6,Atp13a1,Snrpb,Rnf167,Zfp865,Vps52,Pafah1b2,Lypla2,Hspbp1,Brsk1,B3gat3,Trim41,Cherp,Klhdc8b,Ccdc71,Eif3i,Epn1,Akt1s1,Nr1h2,Pick1,Phb2,Nfs1,Aurkaip1,Gga1,Fam188a,Prpf19,Gemin8,Mocs3,Rer1,Mcrs1,U2af2,Rgl2,Ppid,Romo1,Ccdc85b,Uqcrq,Sf3b2,Yipf3,Gba2,Ubl7,Pex6,Slc25a46,Nxt2,Gabarapl2,Slc39a13,Dnajb9,Atp6v1d,Sh3bp5l,Wdr24,Ube2m,Zbtb45,Vma21,Zfp653,Zfp316,Tbcc,Dhx38,Xab2,Psmd6,Rab24,Lamtor3,Csrp2bp,P…
lightcyan1_gene.txt	19	flyfactorsurvey-Ets65A_SANGER_10_FBgn0005658	4.66382	M1	202	17	Fli1,Erg,Elf2,Elf1,Elk3,Gabpa,Fev,Elf4,Elf3,Etv2,Elk1,Ets2,Etv1,Elk4,Ehf,Ets1,Etv5	Snrpb,Rnf167,Bag6,Vps52,Lypla2,Trim41,Dda1,Pafah1b2,Atp13a1,Cherp,Brsk1,Hspbp1,Nfs1,Romo1,Ccdc85b,Klhdc8b,Ccdc71,Fam188a,Aurkaip1,Uqcrq,Gabarapl2,U2af2,Eif3i,B3gat3,Nr1h2,Gemin8,Sf3b2,Mcrs1,Zfp865,Mocs3,Zfp787,Prpf19,Ppid,Wdr24,Lamtor3,Pick1,Ubl7,Slc25a46,Ube2m,Adipor1,Epn1,Rab24,Ube2n,Zbtb45,Tbrg4,Csrp2bp,Ypel3,Pigt,Chmp1a,Vma21,Akt1s1,Sys1,Dbnl,Rnf220,Fbxl6,Coq6,Lrp10,Nxt2,Tmem9b,Zkscan14,Sh3bp…
lightcyan1_gene.txt	20	factorbook-GABP	4.64861	M1	302	20	Gabpa,Fli1,Ets2,Ets1,Etv1,Erg,Fev,Elk3,Etv5,Elk1,Etv2,Gabpb1,Etv3,Erf,Elf2,Elk4,Elf4,Ehf,Elf3,Elf1	Bag6,Atp13a1,Trim41,Lypla2,Ccdc85b,Epn1,Vps52,Snrpb,Rnf167,Klhdc8b,Ccdc71,Zfp865,Cherp,Fam188a,Pick1,Pafah1b2,Nfs1,Bola2,Dnajb9,Eif3i,Romo1,Rer1,U2af2,Slc39a13,Uqcrq,Nr1h2,Mcrs1,Brsk1,B3gat3,Rab24,Wdr24,Zfp653,Hspbp1,Slc25a46,Clcn2,Aurkaip1,Pex6,Gga1,Zfp787,Vma21,Ppid,Psmd6,Mocs3,Tomm6,Mgat1,Gemin8,0610010K14Rik,Gba2,Dbnl,Map4k2,Ube2n,Zranb2,Gabarapl2,Rgl2,Pigt,Sh3bp5l,Phb2,Clasrp,Gnai2,Itfg1,Zks…
lightcyan1_gene.txt	21	elemento-ACTTCCG	4.62061	M1	253	1	Ehf	Bag6,Bola2,Pafah1b2,Atp13a1,Ccdc85b,Lypla2,Pick1,Epn1,Cherp,Ube2n,Vps52,Rnf167,Dnajb9,Clcn2,Slc39a13,U2af2,Tomm6,Mgat1,Phb2,Nr1h2,Klhdc8b,0610010K14Rik,Ccdc71,Gabarapl2,Zfp865,Fam188a,Zkscan14,Lrp10,Brsk1,Slc25a46,Snrpb,Hspbp1,Gga1,Use1,Nxt2,Zranb2,Eif3i,Ccdc142,Nfs1,Fbxl6,Zfp787,Sf3b2,Uqcrq,Rer1,Vma21,Mcrs1,Atp6v1d,Aurkaip1,Mocs3,Ppid,Pih1d1,Trim41,Romo1,Csrp2bp,Zfp64,Slc38a10,Cul7,Akirin2,Chpf,…
lightcyan1_gene.txt	22	jaspar-PF0003.1	4.59261	M1	284	19	Ehf,Etv5,Elk1,Ets2,Erf,Ets1,Elk4,Elk3,Erg,Gabpa,Gabpb1,Elf2,Fev,Elf4,Fli1,Etv2,Etv1,Elf3,Elf1	Pafah1b2,Klhdc8b,Ccdc71,Vps52,Ccdc85b,Pick1,Bola2,U2af2,Cherp,Rnf167,Atp13a1,Zfp865,Bag6,Gabarapl2,Lypla2,Epn1,Nfs1,Fam188a,Eif3i,Gga1,Romo1,Trim41,Fbxl6,Mgat1,Sf3b2,Psmd6,Vma21,Zfp787,Nr1h2,Rab24,Slc39a13,Zranb2,Slc25a46,Pigt,Uqcrq,Pex6,Lrp10,Clcn2,Chmp1a,Dnajb9,Tbrg4,Ubl7,Zkscan14,Flot2,Ube2n,Nxt2,Snrpb,2310022A10Rik,Suds3,Gemin8,Slc38a10,Fbxo3,2310022B05Rik,Tomm6,Zfp653,Dbnl,Ppid,Clasrp,Ccdc14…
lightcyan1_gene.txt	23	taipale-ACCGGAAGTN-ELK1-DBD	4.58054	M1	308	23	Elk1,Elk4,Fev,Elk3,Ets2,Etv5,Erf,Fli1,Etv1,Etv2,Ets1,Erg,Etv3,Gabpa,Elf2,Gabpb1,Elf1,Elf3,Spic,Elf4,Ehf,Elf5,Spib	Bag6,Atp13a1,Snrpb,Vps52,Rnf167,Pafah1b2,Lypla2,Zfp865,Hspbp1,Brsk1,Eif3i,Nr1h2,Phb2,Klhdc8b,Ccdc71,U2af2,Epn1,Trim41,Gga1,B3gat3,Ccdc85b,Pick1,Nfs1,Cherp,Fam188a,Mcrs1,Slc39a13,Sf3b2,Romo1,Rer1,Mocs3,Akt1s1,Nxt2,Yipf3,Aurkaip1,Dnajb9,Ppid,Uqcrq,Atp6v1d,Slc25a46,Tomm6,Gemin8,Wdr24,Zfp653,Prpf19,Sh3bp5l,Rgl2,Vma21,Mgat1,Lamtor3,Zfp316,Tbcc,Gabarapl2,Ubl7,Tank,Pex6,Csrp2bp,Dhx38,Ube2m,2310022B05Rik…
lightcyan1_gene.txt	24	transfac_pro-M02059	4.57427	M1	349	23	Elk1,Elk3,Ets2,Elk4,Etv5,Fev,Erf,Fli1,Gabpa,Etv2,Erg,Ets1,Etv1,Etv3,Elf2,Gabpb1,Elf1,Elf3,Elf4,Spic,Ehf,Elf5,Spib	Bag6,Atp13a1,Snrpb,Rnf167,Zfp865,Vps52,Lypla2,Pafah1b2,Brsk1,Hspbp1,Trim41,Nr1h2,Ccdc85b,Pick1,Epn1,Eif3i,B3gat3,Sf3b2,Phb2,Klhdc8b,Ccdc71,U2af2,Mcrs1,Fam188a,Atp6v1d,Nfs1,Akt1s1,Rer1,Gga1,Yipf3,Uqcrq,Slc39a13,Gemin8,Cherp,Ppid,Romo1,Slc25a46,Aurkaip1,Nxt2,Tomm6,Mocs3,Sh3bp5l,Lamtor3,Prpf19,Pigt,Gabarapl2,Dnajb9,Ubl7,Rgl2,Zfp653,Wdr24,Csrp2bp,Tmbim6,Tank,Dhx38,Vma21,Zfp316,Gba2,Ube2m,Pex6,Nr2f6,Z…
lightcyan1_gene.txt	25	transfac_pro-M02060	4.56051	M1	338	24	Elk3,Fev,Elk4,Ets2,Elk1,Erg,Etv5,Erf,Etv2,Ets1,Etv1,Fli1,Gabpa,Etv3,Elf2,Gabpb1,Elf1,Elf3,Elf4,Spic,Ehf,Elf5,Spdef,Spib	Bag6,Atp13a1,Snrpb,Rnf167,Vps52,Zfp865,Lypla2,Brsk1,Hspbp1,B3gat3,Pafah1b2,Sf3b2,Nr1h2,Trim41,Epn1,Klhdc8b,Ccdc71,Eif3i,U2af2,Pick1,Ccdc85b,Fam188a,Atp6v1d,Rer1,Phb2,Mcrs1,Uqcrq,Yipf3,Gemin8,Slc39a13,Nfs1,Gga1,Cherp,Aurkaip1,Ppid,Sh3bp5l,Akt1s1,Prpf19,Tomm6,Tmbim6,Nxt2,Slc25a46,Ubl7,Mocs3,Romo1,Dnajb9,Rgl2,Zfp653,Tank,Csrp2bp,Lamtor3,Pigt,Wdr24,Vma21,Zbtb45,Dhx38,Zfp316,Gba2,Nr2f6,Zfp64,Gabarapl2…
lightcyan1_gene.txt	26	transfac_pro-M02061	4.55206	M1	321	25	Erf,Fev,Ets2,Etv3,Gabpa,Elk3,Fli1,Etv2,Erg,Ets1,Etv1,Elk4,Elk1,Etv5,Elf2,Elf3,Elf1,Elf4,Gabpb1,Spic,Spdef,Ehf,Elf5,Spib,Sfpi1	Bag6,Atp13a1,Zfp865,Snrpb,Rnf167,Vps52,U2af2,Hspbp1,Brsk1,Lypla2,Pafah1b2,Epn1,B3gat3,Phb2,Klhdc8b,Trim41,Ccdc71,Pick1,Slc39a13,Rer1,Aurkaip1,Fam188a,Nr1h2,Eif3i,Gemin8,Gga1,Prpf19,Mocs3,Cherp,Mcrs1,Pex6,Ppid,Sh3bp5l,Sf3b2,Rgl2,Atp6v1d,Map4k2,Akt1s1,Ube2m,Nfs1,Cul7,Pigt,Tmbim6,Dnajb9,Wdr24,Zfp64,Uqcrq,Gba2,Yipf3,Zbtb45,Nxt2,Tomm6,Ccdc85b,Lamtor3,Gabarapl2,Coq6,Psmd6,Ubl7,Csrp2bp,Dhx38,Romo1,Tbrg4…
lightcyan1_gene.txt	27	transfac_pro-M01981	4.51996	M1	254	24	Elk1,Elk4,Elk3,Ets2,Fev,Erf,Etv2,Etv5,Etv1,Ets1,Erg,Fli1,Gabpa,Etv3,Elf2,Elf1,Elf3,Gabpb1,Elf4,Ehf,Spdef,Elf5,Spic,Spib	Bag6,Atp13a1,Snrpb,Rnf167,Lypla2,Hspbp1,Brsk1,Zfp865,Vps52,B3gat3,Pafah1b2,Eif3i,Nr1h2,Epn1,Ccdc85b,Trim41,Pick1,Sf3b2,Klhdc8b,Ccdc71,Mcrs1,U2af2,Yipf3,Atp6v1d,Rer1,Fam188a,Uqcrq,Phb2,Gga1,Tmbim6,Nfs1,Akt1s1,Gemin8,Prpf19,Aurkaip1,Sh3bp5l,Nxt2,Mocs3,Ppid,Slc25a46,Ubl7,Romo1,Zfp316,Rgl2,Csrp2bp,Zbtb45,Coq6,Cherp,Tank,Flot1,Ube2m,Lamtor3,Vma21,Zfp64,Zfp653,2310022B05Rik,Pigt,Gpaa1,Nr2f6,Tomm6,Chmp1…
lightcyan1_gene.txt	28	taipale-ACCGGAAGTN-ELK3-DBD	4.51947	M1	273	23	Elk3,Elk4,Fev,Etv5,Ets2,Erf,Fli1,Elk1,Etv2,Etv1,Ets1,Erg,Etv3,Gabpa,Elf2,Gabpb1,Elf1,Elf3,Spic,Elf4,Ehf,Elf5,Spib	Bag6,Atp13a1,Snrpb,Vps52,Rnf167,Lypla2,Pafah1b2,Zfp865,Cherp,Hspbp1,Brsk1,Nr1h2,Trim41,Eif3i,U2af2,Phb2,Klhdc8b,Ccdc71,B3gat3,Epn1,Ccdc85b,Gga1,Mcrs1,Pick1,Fam188a,Nfs1,Sf3b2,Dnajb9,Romo1,Slc39a13,Rer1,Yipf3,Akt1s1,Atp6v1d,Nxt2,Gemin8,Uqcrq,Ppid,Mocs3,Aurkaip1,Slc25a46,Zfp653,Tomm6,Wdr24,Sh3bp5l,Vma21,Rgl2,Prpf19,Zfp316,Mgat1,Tbcc,Tank,Ubl7,2310022B05Rik,Gabarapl2,Ube2m,Csrp2bp,Tmbim6,Lamtor3,Chm…
lightcyan1_gene.txt	29	transfac_pro-M01990	4.51947	M1	301	25	Etv3,Fev,Ets2,Fli1,Etv2,Erg,Erf,Gabpa,Ets1,Elk3,Etv1,Etv5,Elk4,Elk1,Elf3,Elf2,Gabpb1,Elf1,Spic,Elf4,Spib,Ehf,Sfpi1,Spdef,Elf5	Bag6,Atp13a1,Vps52,Zfp865,Rnf167,Snrpb,Lypla2,Brsk1,Hspbp1,U2af2,Epn1,Pick1,Pafah1b2,Slc39a13,Phb2,Klhdc8b,Ccdc71,Rer1,B3gat3,Trim41,Aurkaip1,Gga1,Fam188a,Nr1h2,Gemin8,Prpf19,Pex6,Sf3b2,Mcrs1,Eif3i,Cherp,Cul7,Mocs3,Atp6v1d,Ppid,Nfs1,Sh3bp5l,Rgl2,Pigt,Tmbim6,Ube2m,Psmd6,Dnajb9,Uqcrq,Zfp64,Map4k2,Nxt2,Akt1s1,Ccdc85b,Tomm6,Lamtor3,Zbtb45,Zranb2,Ubl7,Csrp2bp,Wdr24,Romo1,Yipf3,Dhx38,Tbrg4,Gba2,Bola2,D…
lightcyan1_gene.txt	30	transfac_pro-M02037	4.5161	M1	310	25	Fev,Gabpa,Ets2,Erg,Fli1,Etv2,Elk3,Etv1,Ets1,Etv3,Elk4,Erf,Elk1,Etv5,Elf2,Elf3,Elf1,Elf4,Gabpb1,Spdef,Spic,Ehf,Elf5,Spib,Sfpi1	Bag6,Atp13a1,Snrpb,Vps52,Rnf167,Zfp865,Lypla2,Hspbp1,Brsk1,Pafah1b2,Trim41,B3gat3,U2af2,Epn1,Phb2,Klhdc8b,Ccdc71,Aurkaip1,Slc39a13,Eif3i,Nr1h2,Pick1,Prpf19,Rer1,Fam188a,Gemin8,Gga1,Atp6v1d,Nfs1,Sf3b2,Cherp,Mcrs1,Ccdc85b,Mocs3,Rgl2,Sh3bp5l,Ppid,Map4k2,Akt1s1,Ube2m,Yipf3,Wdr24,Tmbim6,Romo1,Uqcrq,Dnajb9,Pex6,Gba2,Nxt2,Zfp64,Lamtor3,Zbtb45,Slc25a46,Csrp2bp,Pigt,Tomm6,Zfp653,Coq6,Ubl7,Dhx38,Gabarapl2,…
lightcyan1_gene.txt	31	taipale-NWRGCCMCGCCCMCTNN-SP4-full	4.51416	M2	341	19	Sp4,Klf7,Sp2,Sp1,Sp3,Klf4,Klf14,Sp8,Sp9,Sp6,Sp7,Sp5,Klf17,Zfp352,Klf16,Klf13,Klf6,Klf12,Klf3	Zfp865,Tsen34,Radil,Aplp1,Hook2,Tom1,Gpbp1,Brsk1,Hspbp1,Ppfia3,Ggt7,Akt1,Mgat1,Timm22,Evi5l,Wdr81,Mast1,2310036O22Rik,Asna1,Ethe1,Coro6,Tmem39b,Lmf1,Cdk2ap2,Nfyc,Lrfn1,Nlgn2,Use1,Gabarapl2,Dact3,Rell2,Abca2,Alad,Snta1,Prrc2a,Srp54b,Srp54c,Sema6b,Dpagt1,Ppp2r2a,Dolk,Efemp2,Mcrs1,Wdr91,Rfxank,Nrxn2,Ndufaf3,Clasrp,Rab3a,Dtnb,Scaf1,Snrpd3,U2af1l4,Rab11b,Akt1s1,Jkamp,Nr1h2,Aco2,Pmm1,Sil1,Snapc2,Hexdc,…
lightcyan1_gene.txt	32	taipale-ACCGGAAGTN-ETV3-DBD	4.4753	M1	132	20	Etv3,Elk4,Fev,Elk3,Erg,Ets2,Fli1,Elk1,Erf,Etv1,Etv5,Ets1,Gabpa,Etv2,Gabpb1,Elf2,Elf1,Elf4,Elf3,Spic	Bag6,Atp13a1,Snrpb,Rnf167,Zfp865,Pafah1b2,Cherp,Hspbp1,Lypla2,Vps52,Brsk1,Pick1,Ccdc85b,B3gat3,Klhdc8b,Ccdc71,Trim41,Akt1s1,Epn1,Phb2,Fam188a,Tmbim6,Uqcrq,Nr1h2,Gga1,Rer1,Yipf3,Eif3i,Nfs1,Pih1d1,Tbcc,Zfp316,Gemin8,Aurkaip1,Zfp653,Romo1,Vma21,Atp6v1d,Ube2m,Tomm6,Nxt2,Dnajb9,U2af2,Mcrs1,Slc39a13,2310022B05Rik,Ppid,Mgat1,Sf3b2,Zbtb45,Prpf19,Rgl2,Slc25a46,Rala,Gpaa1,Csrp2bp,Mocs3,Gabarapl2,Sh3bp5l,Ch…
lightcyan1_gene.txt	33	transfac_pro-M02066	4.47168	M1	203	26	Etv4,Ets2,Fev,Fli1,Elk3,Etv1,Etv2,Ets1,Gabpa,Erf,Erg,Etv3,Etv5,Elk4,Elk1,Elf2,Elf3,Elf1,Gabpb1,Elf4,Spic,Ehf,Spib,Spdef,Elf5,Sfpi1	Bag6,Atp13a1,Snrpb,Vps52,Rnf167,Zfp865,U2af2,Lypla2,Trim41,Brsk1,Hspbp1,Epn1,Pafah1b2,B3gat3,Slc39a13,Klhdc8b,Ccdc71,Rer1,Phb2,Pick1,Aurkaip1,Fam188a,Nr1h2,Cherp,Atp6v1d,Eif3i,Gga1,Sf3b2,Gemin8,Sh3bp5l,Dnajb9,Rgl2,Mcrs1,Wdr24,Nfs1,Ppid,Prpf19,Ccdc85b,Gabarapl2,Tomm6,Mocs3,Cul7,Map4k2,Pex6,Pigt,Akt1s1,Gba2,Uqcrq,Psmd6,Tmbim6,Ube2m,Bola2,Csrp2bp,Zfp64,Romo1,Lamtor3,Slc25a46,Yipf3,Zbtb45,Tbrg4,Zranb…
lightcyan1_gene.txt	34	taipale-ACCGGAWGYN-ETV5-DBD	4.46758	M1	253	25	Etv5,Ets1,Fev,Ets2,Etv2,Erf,Etv1,Elk3,Etv3,Elk4,Fli1,Elk1,Gabpa,Erg,Elf2,Elf3,Elf1,Gabpb1,Spdef,Spic,Elf4,Ehf,Spib,Elf5,Sfpi1	Bag6,Atp13a1,Vps52,Snrpb,Zfp865,Rnf167,Lypla2,Brsk1,Pafah1b2,U2af2,Hspbp1,Epn1,B3gat3,Slc39a13,Klhdc8b,Ccdc71,Sf3b2,Phb2,Nr1h2,Pick1,Rer1,Gga1,Cherp,Fam188a,Eif3i,Atp6v1d,Yipf3,Aurkaip1,Trim41,Tomm6,Tmbim6,Dnajb9,Nfs1,Ccdc85b,Ppid,Mcrs1,Gemin8,Pex6,Mocs3,Rgl2,Zfp64,Gabarapl2,Sh3bp5l,Pigt,Uqcrq,Wdr24,Romo1,Lamtor3,Cul7,Prpf19,Csrp2bp,Nxt2,Slc25a46,Bola2,Tbrg4,Akt1s1,Mgat1,Chpf,Zranb2,Psmd6,Gba2,Ch…
lightcyan1_gene.txt	35	taipale-ACCGGAARYN-FLI1-DBD	4.4461	M1	314	23	Fli1,Fev,Gabpa,Etv2,Ets2,Elk3,Erg,Ets1,Elk4,Etv1,Etv3,Elk1,Erf,Etv5,Elf2,Elf1,Gabpb1,Elf4,Elf3,Ehf,Elf5,Spic,Spdef	Bag6,Rnf167,Snrpb,Atp13a1,Zfp865,Vps52,Pafah1b2,Hspbp1,Brsk1,B3gat3,Lypla2,Akt1s1,Trim41,Epn1,Klhdc8b,Ccdc71,Eif3i,Phb2,Pick1,Aurkaip1,Nr1h2,Gemin8,Rer1,Prpf19,Fam188a,Mocs3,Atp6v1d,Ppid,Rgl2,Gga1,Ube2m,Uqcrq,Cherp,U2af2,Slc25a46,Gabarapl2,Mcrs1,Ccdc85b,Nfs1,Gba2,Sh3bp5l,Yipf3,Sf3b2,Pigt,Zbtb45,Pex6,Slc39a13,Wdr24,Ubl7,Zfp316,Nxt2,Vma21,Dda1,Map4k2,Lamtor3,Nr2f6,Zfp653,Dnajb9,Csrp2bp,Romo1,231002…
lightcyan1_gene.txt	36	taipale-ACCGGAARYN-ETS1-full	4.43403	M1	77	23	Ets1,Gabpa,Fev,Erg,Fli1,Etv2,Ets2,Elk3,Etv1,Elk4,Elk1,Etv3,Erf,Etv5,Elf2,Elf1,Elf3,Elf4,Gabpb1,Ehf,Spdef,Elf5,Spic	Bag6,Snrpb,Atp13a1,Rnf167,Zfp865,Vps52,Lypla2,B3gat3,Pafah1b2,Brsk1,Hspbp1,Trim41,Eif3i,Akt1s1,Klhdc8b,Ccdc71,Epn1,Prpf19,Nfs1,Nr1h2,Gemin8,Aurkaip1,Gga1,Fam188a,Mocs3,Pick1,Phb2,Rer1,Romo1,Rgl2,Atp6v1d,Yipf3,Mcrs1,Ube2m,Uqcrq,Ccdc85b,Sf3b2,Zbtb45,Ubl7,Slc25a46,Dda1,Lamtor3,Map4k2,Ppid,Pex6,Sh3bp5l,Nxt2,Tmbim6,Wdr24,Coq6,U2af2,Zfp316,Cherp,Csrp2bp,Pigt,2310022B05Rik,Arhgef1,Vma21,Mars,Chmp1a,Elav…
lightcyan1_gene.txt	37	transfac_pro-M01989	4.41134	M1	98	25	Ets2,Etv2,Fli1,Ets1,Fev,Gabpa,Etv1,Erg,Elk3,Etv3,Erf,Etv5,Elk4,Elk1,Elf2,Elf3,Elf1,Elf4,Gabpb1,Spic,Spdef,Ehf,Spib,Elf5,Sfpi1	Bag6,Atp13a1,Rnf167,Snrpb,Zfp865,Vps52,Trim41,Lypla2,Epn1,Hspbp1,Brsk1,B3gat3,U2af2,Klhdc8b,Ccdc71,Rer1,Pafah1b2,Pick1,Slc39a13,Map4k2,Fam188a,Phb2,Aurkaip1,Atp6v1d,Nr1h2,Gemin8,Rgl2,Sf3b2,Cherp,Prpf19,Eif3i,Gga1,Akt1s1,Sh3bp5l,Ube2m,Ppid,Wdr24,Nfs1,Dnajb9,Mcrs1,Slc25a46,Nckap5l,Mocs3,Pigt,Tmbim6,Cul7,Gba2,Pex6,Vasp,Lamtor3,Nxt2,0610010K14Rik,Csrp2bp,Ccdc85b,Zfp64,Zbtb45,Uqcrq,Yipf3,Romo1,Nfkbil1…
lightcyan1_gene.txt	38	flyfactorsurvey-pnt_SANGER_5_FBgn0003118	4.40434	M1	65	17	Erg,Elk4,Elk1,Elk3,Fev,Ets2,Fli1,Gabpa,Etv2,Etv1,Erf,Ets1,Etv5,Etv3,Elf1,Elf2,Gabpb1	Rnf167,Bag6,Snrpb,Pafah1b2,Atp13a1,Akt1s1,Eif3i,Zfp865,Vps52,Hspbp1,Brsk1,B3gat3,Trim41,Nr1h2,Phb2,Zfp316,Ccdc85b,Dda1,Nr2f6,Atp6v1d,Mcrs1,Yipf3,Ube2n,Lypla2,Fam188a,Gemin8,Slc25a46,Ubl7,Pick1,Uqcrq,Sh3bp5l,2310022B05Rik,Mocs3,Sf3b2,Cherp,Prpf19,Gpaa1,Tbcc,Gga1,Zbtb45,Csrp2bp,Ppia,Abcb7,Zfp653,Vma21,Klhdc8b,Mgat1,Ccdc71,Ppid,Tank,Nfs1,Aurkaip1,Nxt2,Fbxo3,Ube2m,Arhgef1,Capza2,Actr2,Mllt6,Romo1,Coq…
lightcyan1_gene.txt	39	taipale-ACCGGAARYN-ETV1-DBD	4.39879	M1	323	24	Etv1,Fev,Elk3,Elk1,Elk4,Ets2,Erf,Etv2,Erg,Ets1,Etv5,Fli1,Gabpa,Etv3,Elf2,Gabpb1,Elf3,Elf1,Spic,Elf4,Ehf,Elf5,Spdef,Spib	Bag6,Atp13a1,Snrpb,Vps52,Rnf167,Zfp865,Pafah1b2,Lypla2,Hspbp1,Brsk1,B3gat3,U2af2,Eif3i,Nr1h2,Cherp,Epn1,Klhdc8b,Ccdc71,Phb2,Gga1,Trim41,Sf3b2,Rer1,Pick1,Fam188a,Nfs1,Mcrs1,Yipf3,Mocs3,Akt1s1,Slc39a13,Aurkaip1,Prpf19,Gemin8,Tmbim6,Atp6v1d,Sh3bp5l,Rgl2,Romo1,Dnajb9,Ppid,Ccdc85b,Nxt2,Wdr24,Uqcrq,Tomm6,Pex6,Slc25a46,Csrp2bp,Ubl7,Gba2,Mgat1,Zfp64,Zfp316,Zfp653,Coq6,Lamtor3,Map4k2,Vma21,Xab2,Pigt,Ube2m…
lightcyan1_gene.txt	40	transfac_pro-M02056	4.39637	M1	218	23	Elf4,Elf2,Elf3,Elf1,Elf5,Ehf,Etv2,Etv5,Gabpa,Ets2,Etv1,Fev,Ets1,Erf,Elk3,Fli1,Erg,Elk4,Elk1,Etv3,Spic,Gabpb1,Spdef	Snrpb,U2af2,Vps52,Bag6,Atp13a1,Hspbp1,Brsk1,Lypla2,Rnf167,Ccdc85b,Epn1,Trim41,Dda1,Lamtor3,Rer1,Nr1h2,Atp6v1d,Nfs1,Eif3i,Romo1,Zfp865,Uqcrq,Pick1,Fam188a,Pafah1b2,Aurkaip1,B3gat3,Csrp2bp,Klhdc8b,Ccdc71,Sf3b2,Prpf19,Mcrs1,Yipf3,Gga1,Cherp,Wdr24,Cul7,Ube2m,Ube2n,Zkscan14,Mocs3,Nfkbil1,Pigt,Slc25a46,Slc39a13,Coq6,Phb2,Arhgef1,Gemin8,Map4k2,Dnajb9,Zbtb45,Pik3r2,Sh3bp5l,Mllt6,Vasp,Nxt2,Akt1s1,Zfp787,T…
lightcyan1_gene.txt	41	transfac_pro-M01985	4.37996	M1	254	24	Erg,Fev,Fli1,Ets2,Gabpa,Etv2,Etv1,Elk3,Ets1,Etv3,Erf,Elk4,Elk1,Etv5,Elf2,Elf3,Gabpb1,Elf1,Elf4,Spic,Spdef,Ehf,Spib,Elf5	Bag6,Atp13a1,Zfp865,Snrpb,Rnf167,Vps52,Lypla2,Trim41,Hspbp1,Brsk1,Epn1,B3gat3,Klhdc8b,Ccdc71,Pick1,Rer1,Slc39a13,Gemin8,Pafah1b2,Aurkaip1,Phb2,Fam188a,Atp6v1d,Cherp,Prpf19,Mcrs1,U2af2,Nr1h2,Rgl2,Eif3i,Gba2,Ube2m,Map4k2,Akt1s1,Gga1,Ppid,Nfs1,Tmbim6,Mocs3,Cul7,Ccdc85b,Sf3b2,Sh3bp5l,Uqcrq,Zbtb45,Dnajb9,Pex6,Wdr24,Pigt,Nxt2,Psmd6,Zfp64,Dhx38,Romo1,Ubl7,Csrp2bp,Zfp316,Vma21,Zranb2,Slc25a46,Dbnl,Rchy1,…
lightcyan1_gene.txt	42	flyfactorsurvey-Ets96B_SANGER_5_FBgn0039225	4.37924	M1	235	21	Etv1,Etv4,Etv5,Fli1,Fev,Elk3,Ets2,Erg,Gabpa,Ets1,Etv3,Elk4,Etv2,Erf,Elk1,Gabpb1,Elf2,Elf1,Ehf,Elf3,Elf4	Atp13a1,Rnf167,Bag6,Snrpb,Pafah1b2,Vps52,Eif3i,Zfp865,Lypla2,Nfs1,Cherp,Epn1,Romo1,Brsk1,Trim41,Fam188a,Hspbp1,Klhdc8b,Ccdc71,Mcrs1,Ccdc85b,Gabarapl2,Akt1s1,Nr1h2,B3gat3,Gga1,Vma21,Phb2,Mocs3,Wdr24,Slc25a46,Pick1,Gemin8,Aurkaip1,Ppid,Tbcc,Uqcrq,Zfp653,Nr2f6,Zfp316,Mgat1,2310022B05Rik,U2af2,Sh3bp5l,Chmp1a,Prpf19,Fbxo3,Tomm6,Pex6,Trim8,Atp6v1d,Zfp787,Zkscan14,Rala,Gpaa1,Map4k2,Coq6,Gba2,Csrp2bp,Hoo…
lightcyan1_gene.txt	43	taipale-ACCGGAAGTN-ELK1-full	4.35775	M1	318	20	Elk1,Elk4,Elk3,Fli1,Fev,Gabpa,Ets2,Erg,Etv5,Erf,Ets1,Etv1,Etv2,Etv3,Gabpb1,Elf2,Elf1,Spic,Elf3,Elf4	Bag6,Atp13a1,Snrpb,Rnf167,Vps52,Pafah1b2,Zfp865,Lypla2,Nr1h2,Eif3i,Hspbp1,Brsk1,Klhdc8b,Ccdc71,Trim41,Phb2,B3gat3,Gga1,Fam188a,U2af2,Cherp,Ccdc85b,Mcrs1,Pick1,Nfs1,Akt1s1,Epn1,Tbcc,Nxt2,Vma21,Slc25a46,Zfp653,Sf3b2,Zfp316,Romo1,Tank,Dnajb9,Rer1,Sh3bp5l,2310022B05Rik,Uqcrq,Ppid,Mocs3,Gpaa1,Ubl7,Xab2,Gemin8,Slc39a13,Tomm6,Yipf3,Chmp1a,Pih1d1,Wdr24,Fbxo3,Stub1,Csrp2bp,Dhx38,Gabarapl2,Mgat1,Zbtb45,Aur…
lightcyan1_gene.txt	44	transfac_pro-M02038	4.32638	M1	286	25	Fli1,Ets2,Fev,Gabpa,Etv2,Erg,Elk3,Ets1,Etv1,Etv3,Erf,Elk4,Etv5,Elk1,Elf2,Elf3,Elf1,Gabpb1,Elf4,Spic,Ehf,Elf5,Spib,Spdef,Sfpi1	Bag6,Atp13a1,Snrpb,Rnf167,Vps52,Zfp865,Trim41,Lypla2,Hspbp1,Brsk1,U2af2,Epn1,Pafah1b2,B3gat3,Klhdc8b,Ccdc71,Phb2,Aurkaip1,Slc39a13,Fam188a,Pick1,Eif3i,Rer1,Gemin8,Nr1h2,Prpf19,Cherp,Gga1,Map4k2,Rgl2,Mcrs1,Wdr24,Gba2,Mocs3,Ppid,Nfs1,Akt1s1,Ube2m,Sh3bp5l,Atp6v1d,Sf3b2,Pex6,Dnajb9,Ccdc85b,Slc25a46,Nxt2,Zbtb45,Romo1,Csrp2bp,Lamtor3,Uqcrq,Pigt,Cul7,Tbrg4,Dhx38,Tmbim6,Gabarapl2,Ubl7,Psmd6,Vma21,Tomm6,N…
lightcyan1_gene.txt	45	taipale-ACCGGAAGTN-Elk3-DBD	4.30827	M1	335	20	Elk4,Elk3,Fev,Elk1,Fli1,Ets2,Gabpa,Etv5,Erg,Erf,Etv1,Ets1,Etv2,Etv3,Gabpb1,Elf2,Elf1,Spic,Elf3,Elf4	Bag6,Atp13a1,Snrpb,Rnf167,Pafah1b2,Vps52,Lypla2,Zfp865,Nr1h2,Eif3i,Brsk1,Hspbp1,B3gat3,Klhdc8b,Ccdc71,Phb2,Cherp,U2af2,Fam188a,Gga1,Mcrs1,Trim41,Ccdc85b,Sf3b2,Vma21,Tbcc,Zfp653,Pick1,Nxt2,Nfs1,Slc25a46,Akt1s1,Epn1,Zfp316,Tank,Dnajb9,Sh3bp5l,Romo1,2310022B05Rik,Ppid,Rer1,Yipf3,Tomm6,Uqcrq,Mocs3,Gpaa1,Ubl7,Slc39a13,Gemin8,Pih1d1,Xab2,Stub1,Wdr24,Chmp1a,Rab24,Csrp2bp,Fbxo3,Gabarapl2,Atp6v1d,Mgat1,Fl…
lightcyan1_gene.txt	46	transfac_pro-M01979	4.30513	M1	158	24	Elf4,Elf2,Elf5,Elf1,Ehf,Elf3,Etv5,Etv2,Ets2,Gabpa,Fev,Etv1,Fli1,Elk3,Erf,Erg,Ets1,Elk4,Etv3,Elk1,Gabpb1,Spic,Spdef,Stat1	Atp13a1,Vps52,Ccdc85b,Lypla2,Bag6,Hspbp1,Dda1,Nfs1,Brsk1,Snrpb,Epn1,Romo1,Eif3i,U2af2,Rer1,Atp6v1d,Pafah1b2,Pick1,Rnf167,Trim41,Lamtor3,Nr1h2,Zfp865,Uqcrq,Ube2n,Klhdc8b,Ccdc71,Fam188a,Gga1,Mcrs1,Aurkaip1,Csrp2bp,Yipf3,Prpf19,Wdr24,Sf3b2,Mocs3,B3gat3,Cul7,Cherp,Phb2,Lfng,Chpf,Zfp787,Zkscan14,Slc25a46,Zbtb45,Rala,Arhgef1,Ndufs2,Pex6,Coq6,Pigt,Rbck1,Mgat1,Slc38a10,Phc2,Eif1ad,Tmem59l,Nxt2,Slc39a13,P…
lightcyan1_gene.txt	47	taipale-ACCGGAARTN-ERG-full	4.30007	M1	304	22	Erg,Fev,Fli1,Elk3,Gabpa,Ets2,Elk4,Etv2,Ets1,Etv1,Elk1,Etv3,Etv5,Erf,Elf2,Gabpb1,Elf1,Elf4,Elf3,Spic,Ehf,Elf5	Bag6,Rnf167,Snrpb,Atp13a1,Vps52,Zfp865,Pafah1b2,Lypla2,B3gat3,Trim41,Epn1,Hspbp1,Akt1s1,Brsk1,Klhdc8b,Ccdc71,Eif3i,Phb2,Pick1,Cherp,Nr1h2,Rer1,Gga1,Aurkaip1,Mocs3,Prpf19,Fam188a,Gemin8,Rgl2,Ppid,Ube2m,Nfs1,Pex6,Gba2,Uqcrq,Nxt2,Mcrs1,Zfp316,Vma21,Tbcc,Yipf3,U2af2,Slc39a13,Ubl7,Zbtb45,Sh3bp5l,Ccdc85b,Dnajb9,Sf3b2,Atp6v1d,Slc25a46,2310022B05Rik,Romo1,Zfp653,Dhx38,Wdr24,Csrp2bp,Pih1d1,Tank,Gpaa1,Rala…
lightcyan1_gene.txt	48	taipale-KSYGGAAGTN-ETV6-full	4.29982	M1	229	25	Etv6,Spic,Gabpb1,Erf,Elf3,Etv5,Elf2,Ets2,Etv3,Elk3,Elf4,Ehf,Etv2,Spib,Erg,Fli1,Fev,Ets1,Etv1,Gabpa,Elk4,Elf5,Elk1,Elf1,Sfpi1	Bag6,Epn1,Bola2,Atp13a1,Ube2n,Vps52,Lypla2,Rer1,Zfp865,Pick1,Klhdc8b,Ccdc71,Slc39a13,Ccdc85b,Clcn2,Dnajb9,Zranb2,Gga1,Cherp,U2af2,Fam188a,Trim41,Nckap5l,Snrpb,Clasrp,Nr1h2,Pafah1b2,Hspbp1,Brsk1,Uqcrq,Nfs1,Cul7,Mgat1,Atp6v1d,Phb2,Pih1d1,Mcrs1,Eif3i,0610010K14Rik,Romo1,Use1,Slc38a10,Map4k2,Zkscan14,Tomm6,Patz1,Rnf167,Myg1,Sf3b2,Nxt2,Vma21,Aurkaip1,Csrp2bp,Eif2b2,Ssbp4,Zfp653,Pex6,Hyal2,Elavl2,Zfp31…
lightcyan1_gene.txt	49	homer-M00043	4.28027	M1	348	24	Elk4,Etv2,Gabpa,Etv1,Fev,Ets2,Fli1,Etv5,Elk3,Ets1,Erg,Etv3,Erf,Elk1,Elf3,Elf2,Elf4,Elf1,Elf5,Ehf,Spic,Gabpb1,Spdef,Spib	Vps52,Snrpb,Atp13a1,U2af2,Bag6,Lypla2,Rnf167,Trim41,Brsk1,Hspbp1,Zfp865,Lamtor3,Eif3i,Nr1h2,Pafah1b2,Cherp,Fam188a,B3gat3,Aurkaip1,Nfs1,Prpf19,Wdr24,Epn1,Csrp2bp,Ccdc85b,Romo1,Klhdc8b,Ccdc71,Mcrs1,Pick1,Gemin8,Rer1,Uqcrq,Atp6v1d,Gga1,Sf3b2,Slc39a13,Yipf3,Mocs3,Dda1,Phb2,Zbtb45,Pex6,Ppid,Pigt,Pfkm,Ube2m,Dnajb9,Tbrg4,Rgl2,Vasp,Rbck1,Pik3r2,Sh3bp5l,Slc25a46,Wdr11,Mgat1,Sharpin,Cul7,Map4k2,Akt1s1,Nxt…
lightcyan1_gene.txt	50	taipale-ACCGGAAGTN-FEV-DBD	4.27134	M1	228	23	Fev,Erg,Elk4,Ets2,Elk1,Fli1,Elk3,Erf,Etv2,Etv5,Etv1,Ets1,Gabpa,Etv3,Elf2,Gabpb1,Elf1,Elf3,Elf4,Spic,Ehf,Elf5,Spib	Bag6,Atp13a1,Snrpb,Rnf167,Zfp865,Vps52,Pafah1b2,Lypla2,Hspbp1,Brsk1,B3gat3,Eif3i,Phb2,Nr1h2,Akt1s1,Epn1,Gga1,Klhdc8b,Ccdc71,Trim41,Pick1,U2af2,Rer1,Mocs3,Yipf3,Fam188a,Prpf19,Aurkaip1,Sf3b2,Nfs1,Mcrs1,Gemin8,Ppid,Nxt2,Rgl2,Atp6v1d,Cherp,Ccdc85b,Slc25a46,Uqcrq,Slc39a13,Sh3bp5l,Ube2m,Romo1,Zfp316,Tank,Zfp653,Vma21,Dnajb9,2310022B05Rik,Tbcc,Mgat1,Gba2,Wdr24,Pex6,Ubl7,Csrp2bp,Dhx38,Zfp64,Map4k2,Tmbim…
lightcyan1_gene.txt	51	transfac_pro-M01987	4.2081	M1	290	25	Etv1,Ets2,Elk3,Fev,Etv2,Ets1,Gabpa,Erg,Fli1,Erf,Etv5,Elk4,Etv3,Elk1,Elf2,Elf3,Elf1,Spdef,Elf4,Gabpb1,Spic,Ehf,Elf5,Spib,Sfpi1	Snrpb,Bag6,Atp13a1,Vps52,Trim41,Rnf167,Lypla2,Zfp865,Hspbp1,B3gat3,Brsk1,Epn1,Klhdc8b,Ccdc71,Atp6v1d,U2af2,Rer1,Pafah1b2,Aurkaip1,Fam188a,Sf3b2,Nr1h2,Eif3i,Slc39a13,Phb2,Gemin8,Pick1,Sh3bp5l,Cherp,Nfs1,Ccdc85b,Gga1,Rgl2,Prpf19,Wdr24,Map4k2,Mcrs1,Uqcrq,Tmbim6,Csrp2bp,Mocs3,Zbtb45,Romo1,Yipf3,Dnajb9,Pfkm,Ppid,Lamtor3,Ube2m,Pex6,Gba2,Tbrg4,Zfp653,Tomm6,Vma21,Akt1s1,Coq6,Nxt2,Slc25a46,Nr2f6,Pigt,Zfp7…
lightcyan1_gene.txt	52	taipale-ACCGGAAGTN-ETV4-DBD	4.20376	M1	296	26	Etv4,Elk4,Elk1,Fev,Ets2,Elk3,Erf,Etv2,Etv1,Etv5,Ets1,Erg,Fli1,Gabpa,Etv3,Elf2,Elf3,Elf1,Gabpb1,Spic,Elf4,Ehf,Elf5,Spib,Spdef,Sfpi1	Bag6,Atp13a1,Snrpb,Vps52,Rnf167,Zfp865,Lypla2,U2af2,Pafah1b2,Brsk1,Hspbp1,B3gat3,Eif3i,Phb2,Nr1h2,Epn1,Gga1,Klhdc8b,Ccdc71,Trim41,Cherp,Rer1,Sf3b2,Fam188a,Prpf19,Mcrs1,Yipf3,Nfs1,Mocs3,Aurkaip1,Slc39a13,Atp6v1d,Pick1,Akt1s1,Sh3bp5l,Gemin8,Nxt2,Ccdc85b,Rgl2,Wdr24,Ppid,Tmbim6,Dnajb9,Uqcrq,Zfp64,Romo1,Ube2m,Lamtor3,Pex6,Slc25a46,Csrp2bp,Tomm6,Mgat1,Map4k2,Gba2,Coq6,Zfp316,Pigt,Vma21,Tank,Xab2,Dhx38,…
lightcyan1_gene.txt	53	taipale-ACCGGAARYN-ETS1-DBD	4.20038	M1	107	23	Ets1,Fev,Erg,Elk3,Ets2,Elk4,Fli1,Etv2,Elk1,Gabpa,Etv1,Etv5,Erf,Etv3,Elf2,Elf1,Gabpb1,Elf3,Elf4,Ehf,Spic,Elf5,Spdef	Bag6,Atp13a1,Snrpb,Rnf167,Zfp865,Vps52,Trim41,B3gat3,Pafah1b2,Lypla2,Brsk1,Hspbp1,Epn1,Klhdc8b,Ccdc71,Akt1s1,Rer1,Eif3i,Nr1h2,Cherp,Pick1,Phb2,Gga1,Prpf19,Rgl2,Fam188a,Aurkaip1,U2af2,Gemin8,Atp6v1d,Ube2m,Sh3bp5l,Mcrs1,Mocs3,Uqcrq,Nfs1,Ccdc85b,Ppid,Zfp316,Vma21,Nxt2,Zbtb45,Map4k2,Sf3b2,Slc39a13,Yipf3,Dnajb9,Tmbim6,Tbcc,Pex6,Romo1,Gba2,Zfp653,2310022B05Rik,Pih1d1,Slc25a46,Arhgef1,Wdr24,Zfp787,Ubl7,…
lightcyan1_gene.txt	54	transfac_pro-M02069	4.19917	M1	348	24	Etv5,Elk4,Elk1,Elk3,Fev,Ets2,Erf,Etv2,Ets1,Etv1,Erg,Fli1,Gabpa,Etv3,Elf2,Elf1,Elf3,Gabpb1,Elf4,Ehf,Spic,Elf5,Spdef,Spib	Atp13a1,Bag6,Snrpb,Vps52,Rnf167,Zfp865,Brsk1,Hspbp1,Lypla2,Pafah1b2,B3gat3,Eif3i,Sf3b2,Atp6v1d,Trim41,Ccdc85b,Epn1,Nr1h2,Klhdc8b,Ccdc71,Phb2,Nfs1,Mcrs1,Yipf3,Pick1,Gga1,U2af2,Rer1,Fam188a,Romo1,Uqcrq,Akt1s1,Prpf19,Tmbim6,Sh3bp5l,Aurkaip1,Gemin8,Lamtor3,Slc25a46,Nxt2,Mocs3,Cherp,Ppid,Csrp2bp,Pigt,Slc39a13,Rgl2,Ubl7,Coq6,Zbtb45,Chmp1a,Wdr24,Tomm6,Pex6,Nr2f6,Zfp316,Zfp653,Tank,Dnajb9,Ube2m,Vma21,231…
lightcyan1_gene.txt	55	flyfactorsurvey-Ets21c_SANGER_5_FBgn0005660	4.19531	M1	146	18	Fev,Fli1,Elk3,Gabpa,Etv2,Ets2,Erg,Etv1,Elk4,Elk1,Etv3,Ets1,Erf,Etv5,Elf2,Elf1,Elf3,Gabpb1	Bag6,Rnf167,Snrpb,Pafah1b2,Vps52,Atp13a1,Zfp865,B3gat3,U2af2,Lypla2,Trim41,Akt1s1,Phb2,Brsk1,Cherp,Hspbp1,Eif3i,Gemin8,Nr1h2,Gabarapl2,Aurkaip1,Mocs3,Ppid,Prpf19,Nr2f6,Fam188a,Sh3bp5l,Ubl7,Wdr24,Pick1,Sf3b2,Epn1,Dnajb9,Zfp316,Mgat1,Zfp653,Gba2,Klhdc8b,Gga1,Zfp787,Ccdc71,Tbrg4,Tank,Csrp2bp,Rgl2,Yipf3,Vma21,2310022B05Rik,Ube2m,Slc25a46,Gpaa1,Nxt2,Pex6,Zbtb45,Tbcc,Rab24,Nfs1,Adipor1,Hnrnpul1,Slc39a1…
lightcyan1_gene.txt	56	transfac_public-M00255	4.18759	M2	332	24	Sp4,Sp1,Sp2,Sp3,Klf7,Klf5,Klf4,Bcl6b,Zfp410,Smad3,Ascl2,Sp8,Sp9,Sp6,Sp7,Sp5,Klf17,Zfp352,Klf6,Klf12,Klf3,Klf16,Klf14,Zbtb14	Tsen34,Ggt7,Nlgn2,Radil,Hspbp1,Brsk1,Ppfia3,Cyhr1,Gpbp1,Raly,Rab3a,Esrra,Abcd1,Ethe1,Mast1,Klhl26,Hook2,Efemp2,Ccdc94,Thra,Zfp865,Abcb9,Glis2,Nr1h2,Trim8,Vasp,Lmf1,Aamp,Bcl9l,Vps37d,Gnai2,Lrfn1,Zfp385a,Rhof,Gigyf1,Prrc2a,Pcgf2,Rab11b,Ubxn6,Slc2a8,Pih1d1,Rfxank,Igsf21,Rtn4,Sema6b,Egln2,Trim41,Ppp1r9b,Ano8,Dhps,Stub1,Snrpd3,Evi5l,Lmna,Actg1,Bscl2,Gnb2,Mgat1,Arap1,Tom1,Rela,Nrxn2,Zfp219,Arhgap23,Lzt…
lightcyan1_gene.txt	57	transfac_pro-M01988	4.176	M1	126	25	Etv2,Ets2,Ets1,Fev,Fli1,Gabpa,Etv1,Erg,Elk3,Erf,Etv5,Etv3,Elk1,Elk4,Elf2,Elf3,Elf1,Elf4,Spic,Ehf,Elf5,Spdef,Gabpb1,Spib,Sfpi1	Bag6,Atp13a1,Rnf167,Snrpb,Vps52,Zfp865,Trim41,Lypla2,Hspbp1,Brsk1,B3gat3,Epn1,U2af2,Rer1,Atp6v1d,Nr1h2,Pafah1b2,Sf3b2,Prpf19,Phb2,Klhdc8b,Ccdc71,Fam188a,Pick1,Aurkaip1,Map4k2,Eif3i,Gemin8,Slc39a13,Gga1,Cul7,Rgl2,Lamtor3,Ube2m,Mcrs1,Akt1s1,Cherp,Wdr24,Nfs1,Mocs3,Pex6,Sh3bp5l,Csrp2bp,Ppid,Hook2,Tln1,Ccdc85b,Ssbp4,Yipf3,Vasp,Slc25a46,Pigt,Nxt2,Uqcrq,Tmbim6,Dnajb9,Romo1,Ubl7,Zbtb45,Coq6,Nr2f6,Nfkbil1…
lightcyan1_gene.txt	58	transfac_pro-M02062	4.17383	M1	86	25	Erg,Fev,Ets2,Elk4,Etv2,Elk3,Ets1,Fli1,Elk1,Gabpa,Etv5,Erf,Etv3,Etv1,Elf2,Gabpb1,Elf3,Elf1,Elf4,Spic,Ehf,Elf5,Spib,Spdef,Sfpi1	Bag6,Atp13a1,Rnf167,Snrpb,Zfp865,Vps52,Lypla2,Pafah1b2,Trim41,Hspbp1,Brsk1,B3gat3,Phb2,Akt1s1,Epn1,Eif3i,Nr1h2,Klhdc8b,Ccdc71,Gga1,Pick1,Rer1,Atp6v1d,Sf3b2,Prpf19,Fam188a,Gemin8,Aurkaip1,Ppid,Mocs3,U2af2,Rgl2,Sh3bp5l,Mcrs1,Yipf3,Ube2m,Cherp,Ccdc85b,Nfs1,Nxt2,Slc25a46,Zfp316,Pex6,Map4k2,Ubl7,Tmbim6,Slc39a13,Gba2,Nr2f6,Csrp2bp,Uqcrq,Dnajb9,Wdr24,Romo1,2310022B05Rik,Lamtor3,Pigt,Tank,Vma21,Ssbp4,Zbt…
lightcyan1_gene.txt	59	transfac_pro-M01976	4.16345	M1	326	24	Elf2,Elf1,Elf4,Elf3,Ehf,Elf5,Etv5,Etv2,Fev,Ets2,Erf,Etv1,Elk3,Gabpa,Elk4,Fli1,Ets1,Erg,Elk1,Etv3,Spic,Gabpb1,Spdef,Spib	Atp13a1,Bag6,Snrpb,Vps52,Hspbp1,Brsk1,Ccdc85b,Lypla2,U2af2,Eif3i,Nfs1,Epn1,Trim41,Romo1,Zfp865,Pafah1b2,Rnf167,Rer1,Nr1h2,Atp6v1d,Dda1,Uqcrq,Gga1,Lamtor3,Klhdc8b,Yipf3,Ccdc71,Sf3b2,Prpf19,B3gat3,Mcrs1,Fam188a,Pick1,Aurkaip1,Cherp,Csrp2bp,Ube2n,Mocs3,Wdr24,Phb2,Coq6,Cul7,Ube2m,Zkscan14,Zbtb45,Mgat1,Slc25a46,Nxt2,Lfng,Chpf,Arhgef1,Pigt,Akt1s1,Sh3bp5l,Phc2,Pex6,Map3k11,Rala,Map4k2,Zfp787,Vma21,Zfp31…
lightcyan1_gene.txt	60	transfac_pro-M01986	4.16128	M1	90	25	Ets1,Etv2,Ets2,Fev,Etv1,Fli1,Erg,Elk3,Gabpa,Erf,Etv3,Etv5,Elk4,Elk1,Elf2,Elf3,Spdef,Elf1,Gabpb1,Elf4,Ehf,Spic,Elf5,Spib,Sfpi1	Bag6,Atp13a1,Rnf167,Trim41,Snrpb,Zfp865,Vps52,Lypla2,B3gat3,Hspbp1,Brsk1,Epn1,Klhdc8b,Ccdc71,Pafah1b2,Atp6v1d,Pick1,Nr1h2,Gemin8,Rgl2,Sf3b2,Fam188a,Eif3i,Rer1,Map4k2,Akt1s1,Aurkaip1,Phb2,Sh3bp5l,Prpf19,U2af2,Gga1,Cherp,Ppid,Nfs1,Slc39a13,Mcrs1,Tmbim6,Ubl7,Pigt,Mocs3,Ccdc85b,Wdr24,Slc25a46,Yipf3,Lamtor3,Ube2m,Pex6,Csrp2bp,Nxt2,Gba2,Uqcrq,Psmd6,Tbrg4,Gabarapl2,Zbtb45,Dnajb9,Zfp316,Vasp,Romo1,Ssbp4,…
lightcyan1_gene.txt	61	transfac_pro-M01992	4.16079	M1	326	25	Etv5,Etv2,Ets2,Erf,Fev,Elk4,Etv1,Elk3,Ets1,Elk1,Fli1,Gabpa,Etv3,Erg,Elf2,Elf3,Elf1,Elf5,Elf4,Ehf,Spdef,Gabpb1,Spic,Spib,Sfpi1	Atp13a1,Bag6,Vps52,Snrpb,Lypla2,Rnf167,Zfp865,Trim41,Hspbp1,Brsk1,Ccdc85b,Eif3i,Atp6v1d,Sf3b2,Nr1h2,B3gat3,Mcrs1,Pafah1b2,Epn1,Pick1,Klhdc8b,Ccdc71,Fam188a,U2af2,Nfs1,Romo1,Yipf3,Rer1,Gga1,Lamtor3,Phb2,Sh3bp5l,Uqcrq,Aurkaip1,Gemin8,Cherp,Slc25a46,Prpf19,Pigt,Tmbim6,Akt1s1,Wdr24,Slc39a13,Mocs3,Csrp2bp,Nxt2,Ppid,Rgl2,Map4k2,Dda1,Hccs,Rbck1,Dnajb9,Coq6,Tomm6,Ube2m,Ubl7,Zbtb45,Chmp1a,Zfp653,Nr2f6,Dhx…
lightcyan1_gene.txt	62	transfac_pro-M02074	4.15283	M1	129	25	Gabpa,Etv2,Ets2,Fev,Etv1,Elk3,Ets1,Erf,Fli1,Erg,Elk4,Elk1,Etv3,Etv5,Elf2,Elf3,Elf1,Elf4,Spdef,Gabpb1,Spic,Elf5,Ehf,Spib,Sfpi1	Snrpb,Bag6,Atp13a1,Rnf167,U2af2,Vps52,Zfp865,Hspbp1,Lypla2,Brsk1,B3gat3,Epn1,Trim41,Cul7,Rer1,Nr1h2,Prpf19,Aurkaip1,Pafah1b2,Fam188a,Slc39a13,Atp6v1d,Gemin8,Klhdc8b,Ccdc71,Pick1,Phb2,Eif3i,Sh3bp5l,Wdr24,Ube2m,Map4k2,Sf3b2,Ube2d3,Gga1,Mocs3,Uqcrq,Mcrs1,Cherp,Nfkbil1,Rgl2,Akt1s1,Lamtor3,Csrp2bp,Dnajb9,Ppid,Vasp,Tmbim6,Yipf3,Pigt,Zbtb45,Elavl2,Pex6,Rchy1,Zfp64,Ccdc85b,Nfs1,Gba2,Nxt2,Coq6,Tomm6,Mllt6…
lightcyan1_gene.txt	63	taipale-ACCGGAAGTN-GABPA-full	4.14945	M1	269	22	Gabpa,Elk4,Elk3,Elk1,Fev,Etv5,Ets2,Erf,Etv1,Fli1,Erg,Ets1,Etv2,Etv3,Elf2,Gabpb1,Elf1,Elf3,Elf4,Ehf,Spic,Elf5	Bag6,Atp13a1,Snrpb,Lypla2,Trim41,Vps52,Rnf167,Ccdc85b,Brsk1,Klhdc8b,Hspbp1,Ccdc71,Zfp865,Pafah1b2,U2af2,Cherp,B3gat3,Nfs1,Nr1h2,Eif3i,Mcrs1,Uqcrq,Fam188a,Sf3b2,Yipf3,Romo1,Epn1,Pick1,Nxt2,Vma21,Zfp653,Phb2,Gga1,Tomm6,Sh3bp5l,Tbcc,Zfp316,Gemin8,Dnajb9,Rab24,Rgl2,Rer1,Atp6v1d,Tank,Slc25a46,Zbtb45,Coq6,Zfp787,Tmbim6,Chmp1a,Slc39a13,2310022B05Rik,Pih1d1,Zkscan14,Akt1s1,Map4k2,Wdr24,Aurkaip1,Gpaa1,Ube…
lightcyan1_gene.txt	64	homer-M00042	4.14534	M1	208	24	Elk1,Etv1,Ets2,Etv2,Etv5,Fli1,Fev,Gabpa,Elk3,Erf,Ets1,Etv3,Erg,Elf3,Elk4,Elf2,Elf4,Elf1,Ehf,Gabpb1,Elf5,Spic,Spib,Sfpi1	U2af2,Atp13a1,Vps52,Bag6,Snrpb,Trim41,Rnf167,Lypla2,Zfp865,Cherp,Pafah1b2,Brsk1,Nr1h2,Epn1,Hspbp1,Wdr24,Rer1,Csrp2bp,Phb2,Eif3i,Pick1,Aurkaip1,Fam188a,Klhdc8b,Ccdc71,Slc39a13,Cul7,Lamtor3,Gga1,Prpf19,Ccdc85b,Mcrs1,B3gat3,Gemin8,Nfs1,Dnajb9,Uqcrq,Atp6v1d,Sh3bp5l,Ppid,Zbtb45,Sf3b2,Romo1,Mocs3,Map4k2,Ube2m,Gba2,Pex6,Tomm6,Gabarapl2,Slc25a46,Hyal2,Pgs1,Tbrg4,Pigt,Tmem59l,Phc2,Zfp787,Rgl2,Nxt2,Eif1ad,…
lightcyan1_gene.txt	65	transfac_pro-M01975	4.11566	M1	129	23	Elf1,Elf2,Elf4,Elf5,Ehf,Elf3,Etv5,Etv2,Elk4,Ets2,Fev,Erf,Elk1,Ets1,Elk3,Etv1,Gabpa,Fli1,Erg,Etv3,Spdef,Spic,Gabpb1	Atp13a1,Bag6,Snrpb,Ccdc85b,Hspbp1,Brsk1,Lypla2,Eif3i,Dda1,Nfs1,Romo1,Rnf167,Pafah1b2,Vps52,Yipf3,Nr1h2,Uqcrq,Trim41,Zfp865,Lamtor3,Mcrs1,Atp6v1d,U2af2,B3gat3,Gga1,Fam188a,Klhdc8b,Ccdc71,Prpf19,Akt1s1,Csrp2bp,Sf3b2,Arhgef1,Epn1,Phb2,Mocs3,Aurkaip1,Coq6,Chpf,Rer1,Slc25a46,Ube2m,Rala,Nxt2,Lfng,Map3k11,Pick1,Zbtb45,Hccs,Zkscan14,Wdr24,Ube2n,Phc2,Zfp316,Pigt,Tmed10,Mgat1,Cherp,Chmp1a,Vma21,Ggt7,Ypel3,…
lightcyan1_gene.txt	66	transfac_pro-M02063	4.09731	M1	121	25	Ets1,Ets2,Etv2,Fev,Elk4,Etv5,Erf,Elk1,Elk3,Erg,Etv1,Fli1,Gabpa,Etv3,Elf2,Elf3,Elf1,Gabpb1,Spic,Spdef,Elf4,Ehf,Spib,Elf5,Sfpi1	Bag6,Rnf167,Atp13a1,Zfp865,Vps52,Snrpb,Lypla2,Trim41,Epn1,Brsk1,Hspbp1,B3gat3,Pafah1b2,Akt1s1,Atp6v1d,Sf3b2,Phb2,Nr1h2,Klhdc8b,Ccdc71,Pick1,Rer1,Fam188a,Nckap5l,Gga1,Yipf3,Eif3i,Gemin8,Ccdc85b,Aurkaip1,Map4k2,Prpf19,Ube2m,Ssbp4,Rgl2,Sh3bp5l,Slc25a46,Slc39a13,Tmbim6,Hook2,Csrp2bp,Nxt2,Mcrs1,Arhgef1,Ppid,Nfs1,Cherp,Uqcrq,Mocs3,Zfp316,U2af2,Lamtor3,Pigt,Pex6,Pgs1,Tnk2,Hccs,Ppp1r9b,Rala,Ubl7,Zfp219,V…
lightcyan1_gene.txt	67	transfac_pro-M02067	4.09586	M1	129	25	Etv2,Ets2,Fli1,Gabpa,Fev,Ets1,Etv1,Etv3,Erg,Elk3,Erf,Etv5,Elk1,Elk4,Elf2,Elf3,Elf1,Elf4,Spic,Ehf,Spdef,Gabpb1,Elf5,Spib,Sfpi1	Bag6,Atp13a1,Rnf167,Zfp865,Snrpb,Vps52,Trim41,Lypla2,Hspbp1,Brsk1,U2af2,Epn1,B3gat3,Rer1,Atp6v1d,Nr1h2,Pick1,Sf3b2,Klhdc8b,Pafah1b2,Ccdc71,Prpf19,Fam188a,Phb2,Aurkaip1,Slc39a13,Map4k2,Gemin8,Eif3i,Ube2m,Gga1,Lamtor3,Rgl2,Mcrs1,Cul7,Akt1s1,Wdr24,Nfs1,Csrp2bp,Cherp,Ppid,Mocs3,Pex6,Dnajb9,Sh3bp5l,Pigt,Hook2,Ccdc85b,Uqcrq,Tmbim6,Yipf3,Nxt2,Tln1,Slc25a46,Vasp,Ssbp4,Romo1,Nfkbil1,Coq6,Nr2f6,Zbtb45,Ubl7…
lightcyan1_gene.txt	68	transfac_pro-M02053	4.09538	M1	298	24	Elf1,Elf2,Elf4,Elf3,Ehf,Elf5,Etv5,Etv2,Erf,Fev,Ets2,Etv1,Elk3,Gabpa,Ets1,Elk4,Elk1,Fli1,Erg,Etv3,Spdef,Spic,Gabpb1,Spib	Atp13a1,Snrpb,Bag6,Brsk1,Hspbp1,Ccdc85b,Vps52,Lypla2,U2af2,Eif3i,Nfs1,Dda1,Romo1,Epn1,Atp6v1d,Pafah1b2,Nr1h2,Yipf3,Rer1,Zfp865,Rnf167,Uqcrq,Trim41,Sf3b2,Lamtor3,Gga1,B3gat3,Mcrs1,Klhdc8b,Ccdc71,Fam188a,Prpf19,Csrp2bp,Pick1,Aurkaip1,Coq6,Wdr24,Mocs3,Ube2n,Cherp,Zkscan14,Phb2,Ube2m,Cul7,Arhgef1,Zbtb45,Mgat1,Sh3bp5l,Nxt2,Slc25a46,Chpf,Map3k11,Lfng,Pigt,Rala,Tfip11,Akt1s1,Zfp787,Rbck1,Pik3r2,Zfp316,V…
lightcyan1_gene.txt	69	taipale-CCGGAASCGGAAGTN-ETV6-full	4.09442	M1	73	17	Etv6,Etv3,Erg,Erf,Ets2,Fli1,Gabpb1,Fev,Gabpa,Etv2,Ets1,Elk3,Elk1,Spic,Etv1,Etv5,Elk4	U2af2,Klhdc8b,Ccdc71,Epn1,Atp6v1d,Mocs3,Pex6,Zfp865,Zfp513,Rer1,Srp54b,Srp54c,Pgs1,Dbnl,Clasrp,Banf1,Mrps18a,Bag6,Zranb2,Fam103a1,Eif1ad,Sh3bp5l,Taf10,Gga1,Uba52,Sf3b5,Dnajb9,Abcd1,Rala,Bcl9l,Zfpl1,Myg1,Ubl7,Rnf215,Ube2j2,Rfxank,Scaf1,0610010K14Rik,Hnrnpa0,Pafah1b2,Gnb2,Tmem184c,Mbd6,Gnai2,2310011J03Rik,Acsl4,Asb8,Snrpb,2610002M06Rik,Eif2s3x,Zfp523,Dennd4b,Pick1,Cdc37,Cep164,Psmd14,Patz1,Igsf21,W…
lightcyan1_gene.txt	70	transfac_pro-M02065	4.08476	M1	344	25	Etv1,Fev,Ets2,Fli1,Etv2,Gabpa,Etv3,Erg,Elk3,Ets1,Erf,Elk1,Etv5,Elk4,Elf2,Elf3,Elf4,Elf1,Spic,Gabpb1,Ehf,Spib,Elf5,Spdef,Sfpi1	Bag6,Vps52,Atp13a1,Snrpb,Rnf167,Trim41,Zfp865,U2af2,Lypla2,Epn1,Slc39a13,Hspbp1,Rer1,Brsk1,Phb2,Aurkaip1,Klhdc8b,Pafah1b2,Ccdc71,Pick1,B3gat3,Nr1h2,Fam188a,Cherp,Gemin8,Wdr24,Cul7,Gga1,Sf3b2,Dnajb9,Sh3bp5l,Eif3i,Atp6v1d,Map4k2,Prpf19,Rgl2,Mcrs1,Ube2m,Mocs3,Pex6,Ppid,Nfs1,Csrp2bp,Zbtb45,Ccdc85b,Tomm6,Tmbim6,Lamtor3,Uqcrq,Gba2,Pigt,Tbrg4,Ctdsp1,Psmd6,Tln1,Slc25a46,Romo1,Zfp787,Bola2,Mgat1,Nfkbil1,G…
lightcyan1_gene.txt	71	hdpi-FLI1	4.07486	M1	200	5	Fli1,Ehf,Gabpb1,Elk3,Spic	Bag6,Epn1,Bola2,Ube2n,Rnf167,U2af2,Pafah1b2,0610010K14Rik,Ccdc85b,Csrp2bp,Vps52,Cherp,Tmem59l,Pick1,Chpf,Nr1h2,Dnajb9,Lypla2,Atp13a1,Snrpb,Prex1,Brsk1,Fam188a,Cul7,Phb2,Hspbp1,Akt1s1,Mgat1,Zkscan14,Clcn2,Slc39a13,Ube2m,Lrp10,Rer1,Zfp865,Trim41,Tomm6,Ndufs2,Uqcrq,Hyal2,Mllt6,Zfp787,Aurkaip1,Slc25a46,Gga1,Pgs1,Hccs,Psmd14,Cdc42,Esrra,Vma21,Klhdc8b,Ccdc71,Dennd4b,Foxp4,Pih1d1,Cntfr,Ppid,Rala,Fgf12,Z…
lightcyan1_gene.txt	72	taipale-ACCGGAARYN-FLI1-full	4.06135	M1	278	20	Fli1,Erg,Fev,Elk3,Gabpa,Ets2,Elk4,Etv2,Etv1,Elk1,Ets1,Etv5,Etv3,Erf,Gabpb1,Elf2,Elf1,Elf4,Elf3,Ehf	Bag6,Snrpb,Rnf167,Atp13a1,Zfp865,Vps52,Pafah1b2,B3gat3,Akt1s1,Lypla2,Hspbp1,Brsk1,Eif3i,Trim41,Klhdc8b,Ccdc71,Epn1,Phb2,Nr1h2,Mocs3,Pick1,Rer1,Gga1,Aurkaip1,Prpf19,Gemin8,Fam188a,Tbcc,Zfp316,Ubl7,Ppid,Zbtb45,Vma21,Mcrs1,Rgl2,Ube2m,Zfp653,Nxt2,Gpaa1,Nfs1,Uqcrq,Sh3bp5l,2310022B05Rik,Gba2,Tank,Pex6,Dnajb9,Cherp,Slc25a46,Sf3b2,Dhx38,Csrp2bp,Romo1,Ccdc85b,Abcd1,Chmp1a,Wdr24,Coq6,Yipf3,Pih1d1,Map4k2,Nr…
lightcyan1_gene.txt	73	transfac_pro-M01752	4.06135	M1	226	21	Erg,Fev,Elk4,Elk3,Ets2,Fli1,Elk1,Erf,Etv2,Gabpa,Ets1,Etv5,Etv1,Etv3,Gabpb1,Elf2,Elf1,Elf3,Spic,Ehf,Elf4	Bag6,Rnf167,Snrpb,Zfp865,Pafah1b2,Atp13a1,Vps52,Akt1s1,B3gat3,Epn1,Lypla2,Phb2,Trim41,Brsk1,Hspbp1,Eif3i,Rer1,Pick1,Nr1h2,Cherp,Klhdc8b,Ccdc71,Ppid,Gga1,Aurkaip1,Sf3b2,Gemin8,Fam188a,Gabarapl2,Mocs3,U2af2,Sh3bp5l,Rgl2,Cul7,Prpf19,Ube2m,Slc39a13,Nxt2,Atp6v1d,Gba2,Slc25a46,Dnajb9,0610010K14Rik,Tank,Uqcrq,Pex6,Yipf3,Zfp316,Mcrs1,2310022B05Rik,Vma21,Pigt,Csrp2bp,Tbcc,Wdr24,Nr2f6,Tomm6,Ccdc85b,Tnk2,Ra…
lightcyan1_gene.txt	74	transfac_pro-M01167	4.05531	M1	206	17	Elk4,Elk3,Fev,Fli1,Ets2,Erg,Ets1,Etv1,Elk1,Erf,Etv2,Gabpa,Etv5,Etv3,Elf2,Gabpb1,Elf1	Bag6,Atp13a1,Snrpb,Rnf167,Zfp865,Pafah1b2,Eif3i,Mcrs1,Akt1s1,Hspbp1,Brsk1,Gabarapl2,Klhdc8b,Ccdc71,Fam188a,Pick1,Trim41,Atp6v1d,B3gat3,Lypla2,Ccdc85b,Phb2,Gga1,Slc25a46,Tbcc,Epn1,Gemin8,Vps52,Cherp,Pfkm,Zfp316,Tmbim6,Rgl2,Nfs1,Vma21,Nr2f6,Nr1h2,Coq6,Fbxo3,Romo1,2310022B05Rik,Zfp653,Rfxank,Abcd1,Wdr24,Ppid,Sh3bp5l,Xab2,Aurkaip1,Chmp1a,Tomm6,Pih1d1,Rab24,Prpf19,Csrp2bp,Zbtb45,Mocs3,Mgrn1,Scaf1,U2af…
lightcyan1_gene.txt	75	transfac_pro-M00932	4.03311	M2	355	25	Sp4,Sp1,Sp2,Sp3,Klf7,Klf5,Klf4,Bcl6b,Zfp410,Ascl2,Smad3,Sp8,Sp9,Sp6,Sp7,Sp5,Zbtb14,Klf17,Zfp352,Klf6,Klf12,Klf3,Klf16,Klf14,Pgam2	Nlgn2,Glis2,Radil,Abcd1,Rab3a,Rhof,Trim8,Tsen34,Mnt,Ggt7,Ethe1,Brsk1,Hspbp1,Pcgf2,Esrra,Bcl9l,Hook2,Mepce,Ctdsp1,Raly,Nr2f1,Vasp,Gpr162,Tcf3,Tbcc,Rtn4,Scrt1,Cdc37,Eno2,Thra,Cyhr1,Rgl2,Gigyf1,Arap1,Nr1h2,Phf1,Yars,Abcb9,Gnai2,Ppfia3,Rfxank,Gpbp1,Dact3,Trim41,Cntfr,Zfp385a,Ttyh1,Nrxn2,Ccdc94,Arhgap23,Klhl26,9530082P21Rik,Prrc2a,Gsk3a,Rela,Evi5l,Lzts2,Efemp2,Pick1,Egln2,Mast1,Gnb2,Pcbp4,Map3k11,Gapd…
lightcyan1_gene.txt	76	transfac_pro-M02073	4.01476	M1	76	24	Fli1,Elk1,Ets2,Etv2,Ets1,Erf,Elk4,Fev,Elk3,Etv5,Erg,Etv1,Gabpa,Etv3,Elf2,Elf3,Elf1,Gabpb1,Ehf,Spic,Elf5,Elf4,Spdef,Spib	Bag6,Atp13a1,Snrpb,Rnf167,Zfp865,Vps52,Lypla2,Brsk1,Trim41,Hspbp1,B3gat3,Eif3i,Nr1h2,Akt1s1,Pafah1b2,Mcrs1,Prpf19,Atp6v1d,Phb2,Sf3b2,Gemin8,Epn1,Klhdc8b,Ccdc71,Nxt2,Ubl7,Sh3bp5l,Gga1,Fam188a,Rgl2,Rer1,Map4k2,U2af2,Ccdc85b,Slc25a46,Yipf3,Pick1,Zfp316,Mars,Ube2m,2310022B05Rik,Hook2,Nfs1,Tmbim6,Ppid,Nr2f6,Csrp2bp,Coq6,Vma21,Tank,Mocs3,Uqcrq,Flot1,Aurkaip1,Arhgef1,Dhx38,Xab2,Zbtb45,Gpaa1,Tnk2,Lamtor3…
lightcyan1_gene.txt	77	transfac_pro-M02054	4.01404	M1	231	23	Elf2,Elf4,Elf5,Elf1,Elf3,Ehf,Etv5,Etv2,Ets2,Gabpa,Etv1,Ets1,Fev,Erf,Fli1,Elk4,Elk3,Erg,Etv3,Elk1,Spdef,Spic,Gabpb1	Atp13a1,Vps52,Ccdc85b,Lypla2,Rnf167,Nfs1,Lamtor3,Eif3i,Romo1,Hspbp1,Brsk1,Dda1,Snrpb,Atp6v1d,Yipf3,Zfp865,Trim41,Sf3b2,Bag6,Nr1h2,Mcrs1,Pafah1b2,Fam188a,Uqcrq,Klhdc8b,Ccdc71,U2af2,Gga1,Pick1,Rer1,B3gat3,Csrp2bp,Prpf19,Epn1,Coq6,Aurkaip1,Mocs3,Lfng,Wdr24,Slc25a46,Pigt,Arhgef1,Ubl7,Chpf,Zfp219,Pex6,Rbck1,Zbtb45,Chmp1a,Ndufs2,Tbrg4,Phb2,Rala,Eif3m,Nxt2,Eif1ad,Akt1s1,Zkscan14,Cherp,Gemin8,Ube2n,Krba1…
lightsteelblue1_gene.txt	1	transfac_pro-M02044	5.34567	M1	71	2	Yy1,Yy2	Eif4g2,Tra2b,Zfx,Usf1,Stag2,Dmtf1,Ddx5,Clk4,Cpsf2,Srsf3,Naa15,Rab10,Sbno1,Ptp4a1,Lsm14a,Csnk1a1,Usp47,Epc2,Arcn1,Sfpq,Rrm1,Ppp6r3,Alkbh8,Ythdf3,Cdc42bpa,Abce1,Trim37,Zmym2,Pds5b,Thap2,Ppp1r15b,Tia1,Zhx1,N4bp2l2,Rab4b,Cdk5rap2,Socs5,Dlg1,Srsf1,Ssr4,Wdr82,Aftph,Arfgef1,L3mbtl3,Syncrip,Itsn2,Tial1,Pcf11,Uba2,Dhx15,Zfp280d,Fam179b,Prkar1a,Rbm39,Golph3,Slc38a2,Nasp,Zfp260,Cnot2,Rps6ka3,Creb1,Acadsb,Ma…
lightsteelblue1_gene.txt	2	jaspar-PF0008.1	4.87288	M2	49	1	Zbtb33	Rbm39,Slc25a11,Ggnbp2,Hnrnpk,Cyb5d1,Ptpn4,Dcaf6,Hspa4,Btbd10,Cdc5l,Ergic2,Cul3,March7,Thap2,Lsm14a,Taok1,Fgfr1op2,Smc1a,Uhrf2,Myef2,Psmd5,Ssr4,Fubp1,Usp47,Wdr44,Prdx4,Ankrd13c,Kazald1,Nrbf2,Dmxl1,Rbpj,Dzip3,Bzw1,Etf1,Dnajb4,Ttc14,Lin7c,Mfsd8,Copb2,Acadsb,Sugp1,Ppp1r2,Smarca5,Gas8,BC004004,Chst12,Stag2,Sbno1,Hnrnph2
lightsteelblue1_gene.txt	3	flyfactorsurvey-pho_SANGER_10_FBgn0002521	4.6695	M1	132	3	Yy1,Yy2,Zfp42	Eif4g2,Ddx5,Tra2b,Zfx,Srsf3,Hnrnpk,Dmtf1,Cpsf2,Syncrip,Dhx15,Thap2,Sfpq,Csnk1a1,Usf1,Clk4,Naa15,Stag2,Rbm39,Ythdf3,Sbno1,Cdk5rap2,Trim37,Usp47,Lsm14a,Crk,Rrm1,Epc2,Slmap,Ssr4,Arcn1,Acadsb,Zhx1,Cdc42bpa,Tia1,Gabpb2,Dlg1,Ppp6r3,Socs5,Stag1,Malat1,Wdr82,Zmym2,Alkbh8,Cnot2,Rab4b,Nasp,Abce1,Zfp280d,Itsn2,Aftph,Pou2f1,Golph3,Ppp1r15b,Creb1,N4bp2l2,Set,Gabpa,Kras,Itgb1,Mtfp1,Pds5b,L3mbtl3,Atp5sl,Arfgef1…
lightsteelblue1_gene.txt	4	factorbook-UA1	4.46611	M2	44	1	Zbtb33	Rbm39,Slc25a11,Cyb5d1,Btbd10,Ergic2,Hnrnpk,Hspa4,Ggnbp2,Fgfr1op2,Taok1,Kazald1,Ptpn4,Psmd5,Smc1a,Fubp1,Cul3,Cdc5l,Dcaf6,Acadsb,Lsm14a,Wdr44,Dmxl1,Etf1,Ssr4,Sugp1,March7,Uhrf2,Dnajb4,Rbpj,Bzw1,Usp47,Copb2,Ankrd13c,Sbno1,Dzip3,BC004004,Myef2,Prdx4,Ppp1r2,Thap2,Smarca5,Lin7c,Mfsd8,Nrbf2
lightsteelblue1_gene.txt	5	homer-M00076	4.45688	M2	47	1	Zbtb33	Rbm39,Slc25a11,Cyb5d1,Ggnbp2,Btbd10,Hnrnpk,Ergic2,Dcaf6,Ptpn4,Taok1,Hspa4,March7,Cul3,Cdc5l,Thap2,Fgfr1op2,Lsm14a,Usp47,Smc1a,Psmd5,Uhrf2,Fubp1,Kazald1,Ssr4,Dzip3,Wdr44,Bzw1,Myef2,Dmxl1,Rbpj,Etf1,Sugp1,Dnajb4,Ankrd13c,Nrbf2,Acadsb,Copb2,Prdx4,Ppp1r2,Lin7c,Mfsd8,Arcn1,Gas8,Smarca5,Sbno1,Ttc14,BC004004
lightsteelblue1_gene.txt	6	elemento-AAAATGGCG	4.39534	M1	55	2	Yy1,Yy2	Ddx5,Eif4g2,Dmtf1,Tra2b,Zfx,Gabpb1,Clk4,Csnk1a1,Syncrip,Srsf3,Rbm39,Dhx15,Sfpq,Cbx5,Naa15,Cpsf2,Stag2,Trim37,Stag1,Usp47,Pds5b,Bex2,Socs5,Cse1l,Cdk5rap2,Usf1,Wdr33,Ppp6r3,Crk,Gabpb2,Hnrnpk,Aftph,Srsf1,L3mbtl3,Pcf11,Malat1,Rab4b,Rab10,N4bp2l2,Usp34,Abce1,Set,Thap2,Ube2e3,Ythdf3,Zfp770,Elovl6,Lsm14a,Cdc42bpa,Ptp4a1,Anp32e,Fnbp1l,Sbno1,Slmap,Zfp672
lightsteelblue1_gene.txt	7	flyfactorsurvey-phol_SANGER_5_FBgn0035997	4.36149	M1	74	2	Yy1,Yy2	Usf1,Zfx,Tra2b,Eif4g2,Ddx5,Stag2,Srsf3,Cpsf2,Sbno1,Rab4b,Cdk5rap2,Clk4,Naa15,Zfp280d,Papolg,Csnk1a1,Sfpq,Pds5b,Thap2,Arcn1,Cdc42bpa,Uba2,Cnot2,Dlg1,Trim37,Dmtf1,Hbs1l,N4bp2l2,Zhx1,Usp47,Prkar1a,Abce1,Lsm14a,Rrm1,Golph3,Tia1,Pcf11,Wdr82,Zfp770,Nasp,Necap1,Aftph,Slmap,Rab10,Cse1l,Snapc3,Rps6ka3,Uba6,Stag1,Epc2,Rbm39,Zfp260,L3mbtl3,Ppp6r3,Ptp4a1,Arfgef1,Tgfbr1,Ssr4,Zfp672,Socs5,Gabpa,Srsf1,Necab1,It…
lightsteelblue1_gene.txt	8	taipale-NNCCGCCATNW-YY2-DBD	4.3503	M3	52	1	Yy2	Hnrnpk,Srsf3,Csnk1a1,Zmym2,Zfx,Eif4g2,Ythdf3,Crk,Naa15,Epc2,Cbx5,Rbm39,Thap2,Gabpb2,Ppp6r3,Tra2b,Dmtf1,Syncrip,Trim37,Lmo1,Zc3h7a,Med13,Ywhaz,Wdr33,Cpsf2,Bex2,Stag2,Stag1,Sfpq,Kras,Wdr82,Hnrnph2,Abce1,Zfp3,Clk4,Malat1,Aftph,Ccdc141,L3mbtl3,Ppm1b,Hnrnph1,Zfp580,Zfp280d,Usp47,Dhx15,Trhde,Rbm18,Rap1b,Cul3,Zcchc7,Elovl6,Rheb
lightsteelblue1_gene.txt	9	homer-M00212	4.29714	M2	48	1	Zbtb33	Rbm39,Slc25a11,Cyb5d1,Hspa4,Btbd10,Ergic2,Ggnbp2,Hnrnpk,Taok1,Ptpn4,Uhrf2,Dcaf6,Psmd5,March7,Cul3,Cdc5l,Fgfr1op2,Lsm14a,Myef2,Etf1,Kazald1,Sugp1,Ssr4,Smc1a,Usp47,Fubp1,Wdr44,Bzw1,Acadsb,Rbpj,Copb2,Dmxl1,Dzip3,Ankrd13c,Prdx4,Nrbf2,Sbno1,Zfp771,Thap2,Dnajb4,Ppp1r2,BC004004,Lin7c,Smarca5,Ttc14,Gas8,Arcn1,Mfsd8
lightsteelblue1_gene.txt	10	flyfactorsurvey-pho_SOLEXA_5_FBgn0002521	4.29015	M1	117	3	Yy1,Yy2,Zfp42	Eif4g2,Tra2b,Zfx,Stag2,Hnrnpk,Csnk1a1,Srsf3,Usf1,Thap2,Trim37,Ddx5,Sfpq,Dmtf1,Slmap,Naa15,Cpsf2,Zmym2,Clk4,Syncrip,Ythdf3,Rbm39,Cdk5rap2,Malat1,Srsf1,Itsn2,Cdc42bpa,Epc2,Usp47,Dhx15,Rrm1,Pds5b,Arcn1,Creb1,Socs5,Rab10,L3mbtl3,Wdr82,Sbno1,Stag1,Itgb1,Zfp580,Prkar1a,N4bp2l2,Aftph,Gabpb2,Zfp770,Tia1,Mtfp1,Cnot6,Arfgef1,Gnai3,Dlg1,Zc3h7a,Ppp6r3,Eif3a,Bex2,Lsm14a,Zfp260,Enah,Ssr4,Hnrnph1,Uba2,Zfp280d,C…
lightsteelblue1_gene.txt	11	hdpi-LOC51035	4.27448	M4	71	1	Ubxn1	Pdzd8,Ahcyl1,Psme4,Pten,Ube2w,Tmem29,Usp15,Rbm39,1700025G04Rik,Wasl,Ppp4r2,Pdlim5,Phyhipl,Cep170,Cul3,Ero1lb,Usp32,Socs5,Pitpnb,Cnot2,Chd2,Ppfia2,Fbxw11,Pou2f1,Ppm1b,Tcf12,Fam174a,Dock10,Kbtbd2,Nipbl,Cdc42bpa,Enah,Rps6ka3,Lrp1b,Znrf2,Tnfrsf19,Stag2,Cdh11,Exoc6b,Fam178a,Kcnv1,Ints12,Epc2,Creb1,Rspry1,Dmtf1,Cyld,L3mbtl3,Sema3a,Gls,Zfp672,Ppp4r4,Etnk1,Snap29,Slc38a2,Ppp1r15b,Ptp4a2,Nedd4,Cggbp1,Dcun…
lightsteelblue1_gene.txt	12	homer-M00211	4.02354	M1	107	3	Yy1,Zfp42,Yy2	Tra2b,Eif4g2,Zfx,Cpsf2,Sbno1,Ddx5,Arcn1,Zhx1,Lsm14a,Usf1,Tia1,Dlg1,Sfpq,Epc2,Srsf3,Rrm1,Ptpn4,Csnk1a1,Clk4,Socs5,Thap2,Nasp,Fbxo9,Alkbh8,Syncrip,Cdk5rap2,Dhx15,Naa15,Dmtf1,Ssr4,Wdr33,Itsn2,Atp5sl,Wasl,Tbc1d14,Cnot2,Akap9,Cdc42bpa,Zfp280d,Stag2,Wdr44,Acadsb,Usp47,N4bp2l2,Wdr82,Arfgef1,Abce1,Aifm1,Rbm39,Uba2,Chd2,Atpaf2,L3mbtl3,Malat1,Gigyf2,Usp31,Rif1,Azin1,Srek1,Mgat4c,Gnai3,Zfp207,Golph3,Ppp6r3,…
lightyellow_gene.txt	1	factorbook-TBP	5.14786	M1	18	4	Polr2a,Tbp,Taf1,Tbpl2	Npas4,Gadd45g,Nr4a3,Cyr61,Arrdc2,Errfi1,Gadd45b,Fos,Chrm4,Nr4a2,Egr4,Nr4a1,Junb,Ier2,Hspa2,Tob1,Klhl21,Txnip
lightyellow_gene.txt	2	transfac_pro-M01007	4.66206	M2	18	1	Srf	Ier2,Egr2,Npas4,Fosb,Fos,Myl9,Nr4a3,Egr4,Arc,Sp2,Cyr61,Gatad2a,Klhl21,Errfi1,Nr4a1,Junb,Kdm6b,Fosl2
lightyellow_gene.txt	3	transfac_pro-M00922	4.55624	M2	14	1	Srf	Npas4,Ier2,Fosb,Egr4,Myl9,Nr4a3,Fos,Arc,Gatad2a,Cyr61,Sp2,Nr4a1,Junb,Egr2
lightyellow_gene.txt	5	transfac_public-M00395	4.47207	M4	16	1	Hoxa3	Nr4a3,Fosb,Myl9,Per1,Npas4,Fosl2,Nr4a2,Gadd45b,Nfil3,Egr4,Ier2,Kdm6b,Phf13,Gatad2a,Junb,Fos
lightyellow_gene.txt	6	swissregulon-SRF.p3	4.40954	M2	15	1	Srf	Myl9,Egr2,Ier2,Nr4a3,Npas4,Fosb,Egr4,Junb,Gadd45g,Fos,Cyr61,Arc,Nr4a1,Gpr19,Sgk1
lightyellow_gene.txt	7	jaspar-MA0001.1	4.30132	M2	19	1	Srf	Nr4a3,Nr4a1,Per1,Npas4,Ier2,Egr2,Errfi1,B4galt3,Nr4a2,Cyr61,Nfil3,Gadd45g,Jun,Junb,Klhl21,Egr4,Gpr19,Fosb,Cdc42ep3
lightyellow_gene.txt	8	transfac_pro-M00981	4.26765	M5	21	12	Atf4,Atf7,Crem,Atf3,Atf5,Atf1,Atf2,Creb1,Atf6,E4f1,Jdp2,Creb3	Nr4a3,Npas4,Egr4,Dusp1,Per1,Fosb,Sik1,Cbx8,Nr4a2,Pnrc1,Arl4d,Btg2,Fos,B4galt3,Ier2,Adnp2,Tsc22d3,Chrm4,Midn,Jun,Atg5
lightyellow_gene.txt	9	transfac_public-M00017	4.2396	M5	34	10	Creb1,Crem,Atf3,Atf2,Atf5,Atf7,Atf4,Atf1,Jdp2,Atf6	Egr4,Fosb,Dusp1,Nr4a3,Cbx8,Per1,Nfil3,Btg2,Sgk1,Pnrc1,Nr4a2,Sik1,Npas4,Fos,Ier2,Cyr61,Irf2bp2,Egr2,Kdm6b,Adnp2,Klhl21,Plxnb2,Cbx4,Midn,Hs1bp3,Atg5,Cttnbp2nl,Nr4a1,B4galt3,Chrm4,Txnip,Arl4d,Cdc42ep3,Itga3
lightyellow_gene.txt	10	factorbook-SRF	4.20593	M2	15	1	Srf	Myl9,Npas4,Ier2,Fos,Egr2,Cyr61,Fosb,Junb,Klhl21,Arc,Gatad2a,Nr4a3,Sp2,Cttnbp2nl,Hspa2
lightyellow_gene.txt	11	jaspar-PF0007.1	4.1931	M6	15	5	Jdp2,Fos,Arnt,Batf,Sfpi1	Kdm6b,Junb,Npas4,F3,Fosb,Arc,Slc2a1,Plekhf1,Cttnbp2nl,Itga3,Cdc42ep3,Midn,Zdhhc7,Arhgef10l,Dusp1
lightyellow_gene.txt	12	jaspar-PF0028.1	4.18989	M7	15	3	Mef2a,2310045N01Rik,Mef2b	Nr4a1,Nr4a3,Npas4,Nr4a2,Tob2,Per1,Klhl21,Jun,Itga3,Junb,Midn,Tob1,Sp2,Fos,Errfi1
lightyellow_gene.txt	13	transfac_pro-M01863	4.18428	M5	14	9	Atf3,Atf4,Crem,Creb1,Atf2,Atf5,Atf1,Atf7,Atf6	Fosl2,Fosb,Gpr19,Adnp2,Nr4a3,Dusp1,Sik1,B4galt3,Arid5a,Jun,Fos,Btg2,Chrm4,Arhgef10l
lightyellow_gene.txt	16	transfac_public-M00179	4.10652	M5	18	11	Atf2,Creb1,Crem,E4f1,Atf7,Atf1,Atf4,Atf5,Atf3,Atf6,Creb3	Nr4a3,Per1,Cbx8,Egr4,Dusp1,Btg2,Npas4,Ier2,Fos,Pnrc1,Nr4a2,Fosb,Arl4d,Sik1,Fosl2,Kdm6b,B4galt3,Gatad2a
lightyellow_gene.txt	17	jaspar-MA0083.1	4.10412	M2	16	1	Srf	Egr2,Ier2,Junb,Cyr61,Npas4,Fos,Myl9,Nr4a3,Fosb,Gadd45g,Nr4a1,Gpr19,Arc,B4galt3,Egr4,Zfp13
lightyellow_gene.txt	18	transfac_public-M00252	4.09049	M1	29	5	Tbp,Tbpl2,Polr2a,Taf1,Tbpl1	Nr4a2,Nr4a1,Errfi1,Nr4a3,Gadd45g,Npas4,Klhl21,Klf2,Cyr61,Tob1,Chrm4,Cbx4,Junb,Egr4,Fosb,Midn,Fos,Arrdc2,Gadd45b,Hacl1,Fosl2,Arhgef10l,Ier2,Txnip,Ddit4,Paip1,Hspa2,Mapk8ip2,Sox8
lightyellow_gene.txt	19	homer-M00298	4.08648	M2	24	1	Srf	Nr4a3,Nr4a1,Per1,Npas4,Ier2,Egr4,Nr4a2,Errfi1,Cyr61,Junb,Egr2,Gadd45g,Fosb,B4galt3,Arc,Gpr19,Jun,Nfil3,Klhl21,Myl9,Fos,Kdm6b,Cdc42ep3,Abl1
lightyellow_gene.txt	20	yetfasco-1489	4.06243	M5	17	9	Creb1,Crem,Atf5,Atf2,Atf7,Atf3,Atf4,Atf1,Atf6	Nr4a3,Per1,Npas4,Btg2,Cbx8,Dusp1,Egr4,Fosb,Pnrc1,Jun,Sik1,Nr4a2,Egr2,Adnp2,Arl4d,Chrm4,Nfil3
lightyellow_gene.txt	21	transfac_pro-M00916	4.03919	M5	24	12	Creb1,Crem,Atf2,Atf5,Atf3,Atf4,Atf7,Atf1,Jdp2,E4f1,Atf6,Creb3	Dusp1,Btg2,Fosb,Egr4,Nr4a3,Jun,Cbx8,Per1,Nr4a2,Sik1,Fosl2,Atg5,Pnrc1,Npas4,Arid5a,Gpr19,Cbx4,Vgll4,Adnp2,Sgk1,Errfi1,Ier2,Kdm6b,Fos
lightyellow_gene.txt	22	hdpi-ACO1	4.03357	M9	28	1	Aco1	Sgk1,Egln1,Cyr61,Slc30a1,Fosl2,Plxnb2,Junb,Gadd45b,Nfil3,Nr4a3,Cbx8,Cbx4,Nfkbia,Fos,Chrm4,Gatad2a,Vgll4,Sri,Tob2,Egr2,Midn,Sema4g,Phf13,Tob1,Sp2,Arhgef10l,Cdc42ep3,Mad2l1bp
lightyellow_gene.txt	23	transfac_pro-M00810	4.02476	M2	11	1	Srf	Ier2,Npas4,Fosb,Fos,Egr4,Myl9,Cyr61,Arc,Junb,Egr2,Nr4a1
lightyellow_gene.txt	24	jaspar-MF0008.1	4.01914	M2	21	1	Srf	Nr4a3,Nr4a1,Per1,Npas4,Ier2,Egr4,Nr4a2,Errfi1,Junb,Egr2,Cyr61,Gadd45g,Fosb,B4galt3,Arc,Gpr19,Myl9,Jun,Nfil3,Klhl21,Fos
orange_gene.txt	2	wolfe-jim_F1-4_SOLEXA_2.5	4.89966	M1	28	3	Zfp513,Zfp362,Zfp384	Mbd2,Zfp36l1,Ddx27,Gtf2a1,Fkbp9,Tsr2,Tspan7,Dap3,Lix1l,Sec13,Lamb1,Ubap1,App,Ift46,Pnrc2,Hmox2,Mid1ip1,Nde1,Rsph3b,Rab12,Ezh2,Gnl2,Nup160,Wrb,Git2,Sptlc2,Cdk2ap1,Rpf2
orange_gene.txt	3	homer-M00627	4.86209	M1	43	1	Zfp513	Zfp36l1,Gtf2a1,Lix1l,Ubap1,Ift46,Mbd2,Ezh2,Cdk2ap1,Ddx27,Pnrc2,Hmox2,Dap3,Git2,App,Nde1,Exoc4,Gnl2,Rsph3b,Rnf185,Snx24,Sptlc2,Crcp,Dph5,Rpf2,Tsr2,Ifrd1,Wrb,Rab12,Hadha,Asnsd1,Mid1ip1,Taf8,Lamb1,Slc25a17,Lpcat3,Lgals8,Prmt7,Prnp,Slc39a11,Nup160,Mbtd1,Trit1,Cldn12
orange_gene.txt	5	flyfactorsurvey-hb_SOLEXA_5_FBgn0001180	4.61474	M1	31	3	Zfp513,Zfp362,Zfp384	Mbd2,Zfp36l1,Ddx27,Gtf2a1,Tsr2,Fkbp9,Dap3,Tspan7,Lix1l,Sec13,Ubap1,Ift46,App,Lamb1,Pnrc2,Hmox2,Mid1ip1,Rsph3b,Rab12,Nde1,Nup160,Sptlc2,Git2,Ezh2,Rpf2,Wrb,Slc39a11,Gnl2,Cdk2ap1,Lpcat3,Exoc4
orange_gene.txt	6	yetfasco-1263	4.49263	M1	9	14	Tgif2,Gm7148,Tgif1,2310045N01Rik,Mef2b,Mef2a,Mef2c,Mef2d,Rfx2,Rfx3,Rfx4,Rfx6,Rfx8,Rfx1	Ddx27,Zfp36l1,Il17d,App,Hmox2,Ubap1,Gnl2,Ift46,Exoc4
orange_gene.txt	7	homer-M00216	4.43001	M1	9	6	Srf,Mef2a,Mef2b,2310045N01Rik,Mef2c,Mef2d	Zfp36l1,Cdk2ap1,Ddx27,Hmox2,Nde1,Ubap1,Dap3,Lix1l,Ift46
orange_gene.txt	8	homer-M00567	4.16074	M1	12	1	Zfp513	Zfp36l1,Gtf2a1,Ddx27,Ubap1,Hmox2,Lix1l,Ezh2,Mbd2,Ift46,Exoc4,Crcp,Dap3
orange_gene.txt	9	homer-M00683	4.12787	M1	39	1	Zfp513	Zfp36l1,Ddx27,Ubap1,Cdk2ap1,Nde1,Lix1l,Gtf2a1,Ift46,Ezh2,Mbd2,Hmox2,Dap3,App,Pnrc2,Rnf185,Git2,Ubxn8,Exoc4,Sptlc2,Crcp,Taf8,Gnl2,Rsph3b,Prmt7,Hadha,Rab12,Snx24,Ifrd1,Nup160,Lamb1,Slc25a17,Dynlt1a,Lgals8,Drg1,Wrb,Prnp,Rpf2,Mid1ip1,Trit1
orange_gene.txt	12	homer-M00385	4.00419	M1	15	1	Zfp513	Gtf2a1,Zfp36l1,Lix1l,Rab12,Mbd2,Ift46,Ddx27,Hmox2,Git2,Ubap1,Dap3,Ezh2,Pnrc2,Cdk2ap1,Exoc4
plum1_gene.txt	1	hdpi-NXPH3	5.71601	M1	43	1	Nxph3	Jup,Lingo3,Sh2b3,Dgkz,Neurod2,Adam11,Mgat3,Wiz,Epha8,Bcar1,C77080,Tle2,Pxn,Tspan4,Ephb2,Rptor,Cacna2d2,Aifm3,Tmem201,Plk5,Rims3,Vps37c,Ctdsp2,Scn1b,Grid2ip,Gm996,Tecpr1,Mlst8,Pltp,Itpkc,Ehd1,Crtc3,Phf2,Mrpl37,Zfp740,Pex26,Cacna1a,Pcnt,Gabrd,Chrnb2,Ppargc1b,Cux1,Prdx1
plum1_gene.txt	2	hdpi-C9orf156	5.4344	M2	29	1	5830415F09Rik	Lingo3,Jup,Dgkz,Mgat3,Adam11,Sh2b3,Rptor,Aifm3,Tspan4,Pxn,Plk5,Bcar1,Ctdsp2,Cacna1a,Mlst8,Neurod2,Scn1b,Tecpr1,C77080,Prdx1,Tle2,Ppargc1b,Pltp,Epha8,Wiz,Grid2ip,Ehd1,Gm996,Trabd
plum1_gene.txt	3	hdpi-SPR	5.18292	M1	37	4	Spr,Spr-ps1,Zfp503,Aff4	Jup,Lingo3,Sh2b3,Neurod2,Dgkz,Bcar1,Mgat3,Adam11,Epha8,Tspan4,Wiz,Pxn,Ephb2,C77080,Cacna2d2,Plk5,Aifm3,Tle2,Tmem201,Rptor,Rims3,Ctdsp2,Grid2ip,Tecpr1,Vps37c,Zfp740,Cacna1a,Phf2,Scn1b,Itpkc,Gm996,Ehd1,Pex26,Mlst8,Gabrd,Crtc3,Pltp
plum1_gene.txt	4	hdpi-MTHFD1	5.1268	M3	29	1	Mthfd1	Jup,Lingo3,Adam11,Sh2b3,Mgat3,Tle2,Aifm3,Tspan4,Wiz,Dgkz,Pxn,Rptor,Zfp740,Bcar1,C77080,Epha8,Pltp,Mlst8,Grid2ip,Prdx1,Tecpr1,Gm996,Plk5,Nf2,Itpkc,Pex26,Ephb2,Scn1b,Cux1
plum1_gene.txt	7	transfac_pro-M00629	4.92936	M4	25	2	Evx2,Evx1	Adam11,Bcar1,Tmem201,Cacna2d2,Dgkz,Jup,Aifm3,Lingo3,Sh2b3,C77080,Pxn,Ctdsp2,Chrnb2,Tspan4,Pex26,Mgat3,Plk5,Grid2ip,Spon1,Rptor,Scn1b,Epha8,Vps37c,Ehd1,Man1c1
plum1_gene.txt	8	hdpi-ZNF503	4.82857	M1	44	4	Zfp503,Spr,Spr-ps1,Aff4	Jup,Lingo3,Neurod2,Adam11,Bcar1,Mgat3,Sh2b3,Dgkz,Epha8,Wiz,Tspan4,Pxn,C77080,Zfp740,Aifm3,Rptor,Cacna2d2,Tecpr1,Tmem201,Ephb2,Tle2,Crtc3,Grid2ip,Plk5,Rims3,Itpkc,Mrpl37,Pltp,Ctdsp2,Ehd1,Phf2,Vps37c,Chrnb2,Spon1,Scn1b,Tmem145,Pex26,Ppargc1b,Cacna1a,Gm996,Nf2,Cux1,Gabrd,Mlst8
plum1_gene.txt	9	hdpi-RBM17	4.80259	M6	47	1	Rbm17	Dgkz,Adam11,Jup,Bcar1,Sh2b3,Lingo3,Mgat3,Cacna2d2,Wiz,Epha8,Tspan4,Neurod2,Pxn,Tmem201,Aifm3,C77080,Ephb2,Plk5,Gm996,Mlst8,Grid2ip,Rims3,Trabd,Tle2,Gabrd,Rptor,Ctdsp2,Phf2,Ehd1,Vps37c,Tbc1d16,Cacna1a,Spon1,Itpkc,Brpf1,Scn1b,Pltp,Ppargc1b,Tmem132a,Pex26,Mrpl37,Zfp740,Chrnb2,Tmem145,Man1c1,Dpysl4,Lca5
plum1_gene.txt	11	hdpi-RAB7A	4.6571	M3	24	1	Rab7	Jup,Tspan4,Mgat3,Lingo3,Plk5,Mlst8,Pex26,Itpkc,Aifm3,C77080,Pltp,Tle2,Pxn,Chrnb2,Adam11,Dgkz,Tmem201,Rptor,Spon1,Tecpr1,Grid2ip,Sh2b3,Wiz,Epha8
plum1_gene.txt	12	hdpi-HLCS	4.65606	M8	42	1	Hlcs	Dgkz,Jup,Sh2b3,Bcar1,Lingo3,Cacna2d2,Adam11,Pxn,Neurod2,C77080,Mgat3,Epha8,Wiz,Rptor,Ephb2,Tspan4,Aifm3,Gm996,Rims3,Grid2ip,Tmem201,Ctdsp2,Trabd,Vps37c,Tbc1d16,Tecpr1,Plk5,Scn1b,Phf2,Ehd1,Zfp740,Pex26,Gabrd,Chrnb2,Mlst8,Crtc2,Mrpl37,Prdx1,Pltp,Tle2,Itpkc,Man1c1
plum1_gene.txt	13	hdpi-FGF19	4.56878	M9	40	1	Fgf15	Dgkz,Jup,Bcar1,Neurod2,Adam11,Lingo3,Sh2b3,Cacna2d2,C77080,Mgat3,Tmem201,Grid2ip,Wiz,Epha8,Pxn,Tspan4,Rims3,Plk5,Aifm3,Rptor,Ephb2,Phf2,Gm996,Chrnb2,Trabd,Scn1b,Ctdsp2,Tecpr1,Tmem145,Vps37c,Mrpl37,Ehd1,Gabrd,Tbc1d16,Pltp,Orai3,Itpkc,Crtc2,Pex26,Brpf1
plum1_gene.txt	14	hdpi-SMAP1L	4.54384	M2	41	1	Smap2	Jup,Lingo3,Dgkz,Sh2b3,Mgat3,Bcar1,Adam11,Pxn,Aifm3,Rptor,Epha8,Tspan4,Wiz,Tle2,Neurod2,Grid2ip,C77080,Trabd,Plk5,Cacna2d2,Mlst8,Ephb2,Tmem201,Gm996,Ctdsp2,Pltp,Tecpr1,Vps37c,Cacna1a,Ehd1,Scn1b,Orai3,Ppargc1b,Prdx1,Nf2,Itpkc,Tmem145,Rims3,Pex26,Zfp740,Crtc3
plum1_gene.txt	15	hdpi-AFF4	4.5189	M1	35	4	Aff4,Spr,Spr-ps1,Zfp503	Jup,Lingo3,Neurod2,Sh2b3,Bcar1,Adam11,Mgat3,Tspan4,Dgkz,Epha8,Cacna2d2,Aifm3,C77080,Plk5,Wiz,Ephb2,Rims3,Tmem201,Tle2,Pxn,Zfp740,Ctdsp2,Phf2,Gm996,Rptor,Grid2ip,Ehd1,Scn1b,Cacna1a,Vps37c,Itpkc,Gabrd,Trabd,Mlst8,Chrnb2
plum1_gene.txt	16	transfac_pro-M01859	4.51266	M10	31	2	Tfap2c,Pura	Dgkz,Jup,Adam11,Bcar1,Sh2b3,Cacna2d2,Lingo3,Pxn,Mgat3,Epha8,C77080,Wiz,Tspan4,Aifm3,Rptor,Gm996,Ephb2,Grid2ip,Neurod2,Tle2,Gabrd,Ctdsp2,Pltp,Trabd,Ppargc1b,Rims3,Prdx1,Ehd1,Scn1b,Mlst8,Pex26
plum1_gene.txt	17	transfac_pro-M01721	4.47109	M9	36	3	Pura,Tfap2c,Mzf1	Jup,Dgkz,Neurod2,Sh2b3,Bcar1,C77080,Adam11,Lingo3,Mgat3,Pxn,Cacna2d2,Wiz,Epha8,Ephb2,Rptor,Rims3,Grid2ip,Ctdsp2,Tspan4,Tmem201,Aifm3,Phf2,Vps37c,Pex26,Gabrd,Tecpr1,Pltp,Zfp740,Gm996,Tbc1d16,Plk5,Mrpl37,Itpkc,Ehd1,Tle2,Man1c1
plum1_gene.txt	18	hdpi-TRIM21	4.45862	M2	45	1	Trim21	Jup,Lingo3,Dgkz,Sh2b3,Mgat3,Bcar1,Adam11,Pxn,Tspan4,Epha8,Rptor,Aifm3,Wiz,Neurod2,C77080,Ephb2,Cacna2d2,Tle2,Plk5,Grid2ip,Mlst8,Gm996,Tmem201,Trabd,Tecpr1,Ctdsp2,Pltp,Vps37c,Scn1b,Prdx1,Orai3,Ehd1,Pex26,Rims3,Ppargc1b,Cacna1a,Chrnb2,Zfp740,Crtc3,Gabrd,Tmem145,Tbc1d16,Itpkc,Pcnt,Nf2
plum1_gene.txt	19	hdpi-NAP1L1	4.37965	M5	43	2	Gm4204,Nap1l1	Dgkz,Jup,Sh2b3,Lingo3,Mgat3,Wiz,Adam11,Bcar1,C77080,Pxn,Rptor,Epha8,Neurod2,Ephb2,Cacna2d2,Tspan4,Aifm3,Plk5,Tle2,Rims3,Grid2ip,Pltp,Tecpr1,Trabd,Pex26,Mlst8,Man1c1,Prdx1,Gm996,Ctdsp2,Ehd1,Tmem201,Vps37c,Scn1b,Itpkc,Chrnb2,Phf2,Tbc1d16,Orai3,Gabrd,Mrpl37,Zfp740,Crtc3
plum1_gene.txt	20	transfac_pro-M01033	4.34432	M11	44	1	Hnf4a	Dgkz,Bcar1,Adam11,Mgat3,Sh2b3,Jup,Wiz,Cacna2d2,C77080,Neurod2,Lingo3,Epha8,Tspan4,Pxn,Tmem201,Ehd1,Ephb2,Vps37c,Aifm3,Man1c1,Gm996,Plk5,Tbc1d16,Gabrd,Grid2ip,Rims3,Ctdsp2,Pex26,Tle2,Rptor,Mlst8,Trabd,Otud7a,Itpkc,Phf2,Mrpl37,Dgcr2,Pltp,Tecpr1,Ppargc1b,Chrnb2,Tmem145,Scn1b,Spon1
plum1_gene.txt	21	hdpi-SOCS4	4.30483	M12	15	1	Socs4	Neurod2,Jup,Lingo3,Sh2b3,Cacna2d2,Dgkz,Wiz,Mgat3,Ephb2,Bcar1,Adam11,Epha8,Ctdsp2,C77080,Pxn
plum1_gene.txt	23	encode-UW.Motif.0010	4.1209	M13	30	2	Nf1,Yy1	Jup,Adam11,Wiz,Mgat3,C77080,Aifm3,Dgkz,Bcar1,Rptor,Cacna1a,Lingo3,Pxn,Sh2b3,Mlst8,Pex26,Tle2,Tmem201,Epha8,Tecpr1,Cacna2d2,Zfp740,Ephb2,Neurod2,Scn1b,Grid2ip,Mapk7,Vps37c,Ppargc1b,Tspan4,Chrnb2
plum1_gene.txt	25	hdpi-GPD1	4.04296	M1	24	2	Gpd1,Sp3	Jup,Neurod2,Lingo3,Sh2b3,Adam11,Bcar1,Dgkz,Epha8,Tspan4,Mgat3,Cacna2d2,Zfp740,Wiz,C77080,Pxn,Ephb2,Rims3,Gm996,Ctdsp2,Aifm3,Cacna1a,Rptor,Plk5,Tmem201
plum1_gene.txt	26	hdpi-JARID1A	4.03049	M14	35	2	Kdm5a,Pdcd11	Dgkz,Sh2b3,Lingo3,Bcar1,Neurod2,Jup,Epha8,Cacna2d2,Adam11,Wiz,Rptor,Ephb2,Mgat3,Vps37c,Tspan4,Aifm3,Plk5,Grid2ip,Man1c1,Tecpr1,Tmem201,C77080,Rims3,Zfp740,Dgcr2,Itpkc,Phf2,Tbc1d16,Pxn,Tmem145,Pex26,Cux1,Scn1b,Lca5,Chrnb2
plum2_gene.txt	1	transfac_public-M00058	8.03134	M1	17	2	Nhlh1,Nhlh2	Doc2b,Adora1,Tmem178,Etv1,St5,Cnr1,Adcy1,Kitl,Fam131b,Nmnat2,Ppp1r16b,Rims4,Sema7a,Rnf182,Garnl3,Sel1l3,Srgap2
plum2_gene.txt	2	transfac_public-M00068	7.06987	M1	16	3	Nhlh1,Tfap4,Nhlh2	Tmem178,Fam131b,Rims4,Kitl,Sema7a,St5,Garnl3,Cnr1,Ppp1r16b,Adcy1,Adora1,Rnf182,Doc2b,Zfp346,Sel1l3,Tmem63c
plum2_gene.txt	5	tfdimers-MD00585	4.01626	M4	6	3	Ebf1,Stat1,Churc1	Sema7a,Srgap2,Tmem63c,Cadm3,Rora,Ubash3b
royalblue_gene.txt	1	hdpi-ETV4	4.98701	M1	120	17	Etv4,Elk1,Erf,Ets2,Etv3,Etv5,Fev,Fli1,Ets1,Ehf,Elk3,Etv1,Etv2,Erg,Gabpa,Elf2,Elk4	Rpl28,Rps18,Bad,Rps14,Dalrd3,Rps19,Rpl37,Rpl29,Scnm1,Acot8,Aip,Cox4i1,Zbtb7b,Tssc4,Dnlz,Tmem208,Pex16,Ngrn,Ndufa13,Dpm1,Ndufb9,Tmem101,Dnttip1,Bag4,Eif3k,Bag1,Atox1,Cope,Tomm20,Tomm70a,Rpsa,Polr1d,Rps25,Cpt1a,Pabpc4,Ubl3,Serf2,Rpl18a,Gtf2f1,Tsc22d4,U2af1,Rpl19,Cdh10,Pex3,Chchd2,Sdhd,Rpl8,Cox17,Nudc,Gpr155,Atf2,Mrpl52,1810037I17Rik,Rgs7,Kcna4,Commd5,Rangrf,Klc4,Napb,Pcmt1,Opcml,Smox,Nr3c1,Park7,St…
royalblue_gene.txt	2	hdpi-ELF2	4.90992	M1	108	19	Elf2,Elk1,Ets2,Etv5,Fli1,Erf,Elk3,Etv1,Fev,Ets1,Etv3,Gabpa,Elk4,Ehf,Gabpb1,Etv2,Erg,Elf4,Elf1	Rps18,Bad,Dalrd3,Rpl28,Rpl37,Rps14,Scnm1,Rps19,Acot8,Tmem101,Cox4i1,Zbtb7b,Tssc4,Rpl29,Pex16,Aip,Ndufb9,Dpm1,Ngrn,Dnttip1,Bag1,Bag4,Ndufa13,Cope,Atox1,Cpt1a,1810037I17Rik,Tsc22d4,Rpl18a,Serf2,Rpsa,Nudc,Eif3k,Pabpc4,Pex3,Dnlz,Rps25,Tomm20,Sdhd,U2af1,Tomm70a,Rgs7,Ubl3,Gtf2f1,Tmem208,Rpl8,Stmn3,Commd5,Abt1,Kcnt2,Odc1,Smox,Gpr155,Cdh10,Park7,Opcml,Klc4,Ndufb7,Nr3c1,Rangrf,Ctnnbip1,Rps7,Cox17,Sphk2,At…
royalblue_gene.txt	3	jaspar-MA0028.1	4.44456	M2	95	6	Elk1,Ets1,Ehf,Gabpa,Etv2,Fli1	Rpl28,Rpl29,Dalrd3,Rps14,Eif3k,Rps18,Zbtb7b,Scnm1,1810037I17Rik,Ngrn,Dpm1,Rpl37,Acot8,Tssc4,Bad,Tsc22d4,Bag4,Cox4i1,Pabpc4,Tmem208,Rpl19,Cope,Rps19,Nudc,Tomm70a,Dnlz,Tmem101,Rgs7,Atf2,Bag1,Gtf2f1,Aip,Ankrd46,Egfl7,Opcml,Cdh10,Sphk2,Kcns2,Ubc,Ccdc124,Il11ra1,Ezr,Ext1,Rps16,Kcna4,Ndufb9,Mapk8,Fam19a2,Mrpl52,Chchd2,Klc4,Ctnnbip1,Rpl13a,Snap25,Sdhb,Cox17,Nlgn1,Ndufa13,Yif1b,Sdc4,Rpl18a,Wdr17,Mef2a,Ld…
royalblue_gene.txt	4	homer-M00042	4.30382	M1	109	24	Elk1,Etv1,Ets2,Etv2,Etv5,Fli1,Fev,Gabpa,Elk3,Erf,Ets1,Etv3,Erg,Elf3,Elk4,Elf2,Elf4,Elf1,Ehf,Gabpb1,Elf5,Spic,Spib,Sfpi1	Rpl28,Rps18,Rps19,Rpl37,Bad,Dalrd3,Tmem208,Tssc4,Rps14,Bag4,Zbtb7b,Ndufa13,Tmem101,Scnm1,Ngrn,Acot8,Tsc22d4,Aip,Dpm1,Cox17,Pex16,Eif3k,Mrpl52,Cox4i1,Tomm20,Egfl7,Rpl29,Cope,Rps25,Plin3,Rpl19,Sdhd,Stx4a,Gng2,1810037I17Rik,Abt1,Tomm70a,Bag1,Gltscr2,Ext1,Ubc,Gpr155,Gabra1,Zfand5,March6,Tarsl2,Srxn1,Smox,Hnrnpd,Cdh10,Mapk8,Chchd2,Mef2a,Atox1,Park7,Atf2,Dctn3,Prkacb,Capns1,Mt2,Opcml,Il11ra1,Ids,Commd5…
royalblue_gene.txt	5	taipale-ACCGGAAGTN-FEV-DBD	4.08811	M1	46	23	Fev,Erg,Elk4,Ets2,Elk1,Fli1,Elk3,Erf,Etv2,Etv5,Etv1,Ets1,Gabpa,Etv3,Elf2,Gabpb1,Elf1,Elf3,Elf4,Spic,Ehf,Elf5,Spib	Rps18,Dalrd3,Rpl37,Zbtb7b,Tmem208,Ngrn,Tssc4,Bag4,Bad,Aip,Rpl28,Ndufa13,Acot8,Rps14,Cox17,Gabra1,Tsc22d4,Scnm1,Mrpl52,Tmem101,Tomm20,Hnrnpd,Plin3,Dpm1,Rpl19,Gng2,Sdhd,Pex16,Cdh10,Tomm70a,Il11ra1,Fam3c,Chchd2,Rps25,Tagln2,Srxn1,Egfl7,Slc39a7,Ctnnbip1,Gltscr2,Rpl12,Eif3k,Dctn3,Rgs7,Rps19,Gtf2f1
royalblue_gene.txt	6	homer-M00043	4.04427	M1	113	24	Elk4,Etv2,Gabpa,Etv1,Fev,Ets2,Fli1,Etv5,Elk3,Ets1,Erg,Etv3,Erf,Elk1,Elf3,Elf2,Elf4,Elf1,Elf5,Ehf,Spic,Gabpb1,Spdef,Spib	Rps18,Rpl28,Dalrd3,Tmem101,Rpl37,Zbtb7b,Rps19,Rps14,Tmem208,Bag4,Tssc4,Bad,Acot8,Aip,Ngrn,Scnm1,Ndufa13,Dpm1,Pex16,Eif3k,1810037I17Rik,Egfl7,Tsc22d4,Cox17,Tomm20,Cox4i1,Stx4a,Rpl29,Mrpl52,Cope,Rps25,Tomm70a,Bag1,Sdhd,Rpl12,Gabra1,Gng2,Rpl19,Abt1,Nudc,Commd5,Gltscr2,Atf2,Ccdc124,Cdh10,Smox,Mef2a,Slc39a7,Nlgn1,Chchd2,Rps7,Pigu,Eny2,Capns1,Tspo,Fam3c,Gpr155,Ubc,Tagln2,Ankrd46,Flrt2,Prkacb,Fam19a2,Rp…
salmon4_gene.txt	1	transfac_pro-M01165	8.21141	M1	16	15	Elk1,Elk4,Elk3,Gabpa,Erg,Fli1,Fev,Ets2,Erf,Etv5,Ets1,Etv1,Etv3,Etv2,Gabpb1	Ubl5,Rps6,Rpl26,Rpl27,Gmpr2,Zbtb11,Ift20,Rpl32,Cfl1,Naca,Rps17,Rpl34-ps1,Rpl34,Rpl10,Rpl36a,Rpl21
salmon4_gene.txt	2	flyfactorsurvey-Ets97D_SANGER_10_FBgn0004510	7.586	M1	19	17	Gabpa,Fli1,Erg,Fev,Ets2,Elk3,Ets1,Etv2,Etv3,Erf,Elk4,Etv1,Elk1,Etv5,Gabpb1,Elf2,Elf1	Cfl1,Ubl5,Rps6,Gmpr2,Rpl27,Zbtb11,Rpl26,Ift20,Rps27a,Rpl34-ps1,Rpl34,Bud31,Naca,Rpl32,Rpl21,Rpl36a,Rps17,Eef1b2,Grpel1
salmon4_gene.txt	3	flyfactorsurvey-Ets96B_SANGER_5_FBgn0039225	7.47879	M1	20	21	Etv1,Etv4,Etv5,Fli1,Fev,Elk3,Ets2,Erg,Gabpa,Ets1,Etv3,Elk4,Etv2,Erf,Elk1,Gabpb1,Elf2,Elf1,Ehf,Elf3,Elf4	Ubl5,Zbtb11,Rps6,Ift20,Rpl26,Gmpr2,Cfl1,Rpl32,Rps27a,Eef1b2,Rpl21,Rpl34-ps1,Rpl27,Rpl34,Naca,Rpl23a,Rpl10,Hspe1,Rpl22,Rps17
salmon4_gene.txt	4	taipale-GGGGTCAAAGGTCA-Rxrb-DBD	7.2031	M2	9	13	Pparg,Nr2f2,Nr2f1,Hnf4a,Ppara,Ppard,Nr2e3,Hnf4g,Rxra,Nr2f6,Rxrg,Rxrb,Nr1h2	Eef1b2,Rpl34-ps1,Rpl34,Rpl27,Hspe1,Rpl32,Grpel1,Timm9,Rps27a
salmon4_gene.txt	5	transfac_pro-M01163	7.18523	M1	13	15	Elk1,Elk4,Elk3,Erg,Fev,Fli1,Ets2,Gabpa,Etv5,Erf,Gabpb1,Ets1,Etv1,Etv3,Etv2	Ubl5,Rps6,Rpl26,Gmpr2,Zbtb11,Rpl32,Ift20,Cfl1,Rpl27,Rpl34-ps1,Rpl34,Rpl36a,Rps17
salmon4_gene.txt	6	transfac_pro-M02745	7.08823	M1	15	25	Ehf,Elf3,Elf5,Elf2,Elk1,Elf4,Ets1,Etv5,Elf1,Gabpa,Sfpi1,Spdef,Erf,Etv2,Ets2,Fev,Etv1,Spic,Fli1,Elk3,Elk4,Gabpb1,Etv3,Erg,Spib	Gmpr2,Ubl5,Hspe1,Rps6,Rpl32,Naca,Rps27a,Rps20,Rpl27,Rpl26,Rpl36a,Rpl10,Rpl34-ps1,Rpl34,Ift20
salmon4_gene.txt	7	taipale-GGGGTCAAAGGTCA-Rxra-DBD	7.04738	M2	8	13	Pparg,Nr2f2,Nr2f1,Hnf4a,Ppara,Ppard,Nr2e3,Hnf4g,Rxra,Nr2f6,Rxrg,Rxrb,Nr1h2	Eef1b2,Rpl34-ps1,Rpl34,Rpl27,Hspe1,Grpel1,Rpl32,Timm9
salmon4_gene.txt	8	taipale-GGGGTCAAAGGTCA-RXRG-DBD	6.86869	M2	8	13	Rxrg,Pparg,Nr2f2,Nr2f1,Hnf4a,Nr2e3,Ppard,Ppara,Hnf4g,Rxra,Nr2f6,Rxrb,Nr1h2	Eef1b2,Rpl34-ps1,Rpl34,Rpl27,Hspe1,Rpl32,Grpel1,Timm9
salmon4_gene.txt	9	taipale-KSYGGAAGTN-ETV6-full	6.79211	M1	13	25	Etv6,Spic,Gabpb1,Erf,Elf3,Etv5,Elf2,Ets2,Etv3,Elk3,Elf4,Ehf,Etv2,Spib,Erg,Fli1,Fev,Ets1,Etv1,Gabpa,Elk4,Elf5,Elk1,Elf1,Sfpi1	Rps6,Rpl27,Ubl5,Rpl32,Gmpr2,Rpl36a,Ift20,Zbtb11,Eef1b2,Rpl21,Rps27a,Rps17,Naca
salmon4_gene.txt	10	taipale-ACCCGGAAGTN-ELF5-DBD	6.65682	M1	6	26	Elf5,Ehf,Elf3,Elf4,Elf2,Etv5,Elf1,Elk3,Spic,Ets2,Erf,Etv2,Ets1,Elk1,Fev,Fli1,Gabpb1,Etv3,Etv1,Gabpa,Spib,Elk4,Erg,Sfpi1,Etv6,Etv4	Ubl5,Rps6,Gmpr2,Rpl36a,Rpl32,Rpl27
salmon4_gene.txt	11	taipale-GGGGTCAAAGGTCA-RXRB-DBD	6.65171	M2	8	15	Rxrb,Pparg,Nr2f1,Nr2f2,Hnf4a,Ppara,Ppard,Nr2e3,Hnf4g,Rxra,Nr2f6,Rxrg,Nr1h2,Nr5a2,Nr5a1	Eef1b2,Rpl34-ps1,Rpl34,Rpl27,Hspe1,Rpl32,Timm9,Grpel1
salmon4_gene.txt	12	transfac_public-M00108	6.62364	M1	10	14	Gabpb1,Erg,Etv5,Fli1,Ets2,Gabpa,Ets1,Fev,Elk3,Elk4,Etv3,Etv2,Erf,Etv1	Cfl1,Rpl27,Rps6,Ubl5,Gmpr2,Naca,Zbtb11,Rpl32,Rpl34-ps1,Rpl34
salmon4_gene.txt	13	taipale-GGGGTCAAAGGTCA-RXRA-DBD	6.55471	M2	8	13	Rxra,Pparg,Nr2f1,Nr2f2,Hnf4a,Nr2e3,Ppard,Ppara,Hnf4g,Nr2f6,Rxrg,Rxrb,Nr1h2	Eef1b2,Rpl34-ps1,Rpl34,Rpl27,Hspe1,Rpl32,Grpel1,Timm9
salmon4_gene.txt	14	homer-M00042	6.47813	M1	19	24	Elk1,Etv1,Ets2,Etv2,Etv5,Fli1,Fev,Gabpa,Elk3,Erf,Ets1,Etv3,Erg,Elf3,Elk4,Elf2,Elf4,Elf1,Ehf,Gabpb1,Elf5,Spic,Spib,Sfpi1	Rps6,Ubl5,Rpl27,Cfl1,Gmpr2,Rpl32,Ift20,Naca,Rpl36a,Rpl34-ps1,Rpl34,Rps27a,Rpl21,Hspe1,Rpl10,Zbtb11,Eef1b2,Rpl26,Rps4x
salmon4_gene.txt	15	taipale-ACCGGAAGTN-ELK1-full	6.44239	M1	20	20	Elk1,Elk4,Elk3,Fli1,Fev,Gabpa,Ets2,Erg,Etv5,Erf,Ets1,Etv1,Etv2,Etv3,Gabpb1,Elf2,Elf1,Spic,Elf3,Elf4	Ubl5,Rps6,Zbtb11,Gmpr2,Rpl27,Rpl26,Rpl32,Ift20,Eef1b2,Rps27a,Rpl36a,Cfl1,Rpl34-ps1,Rpl34,Naca,Rpl21,Rpl22,Rpl10,Rpl23a,Rps17
salmon4_gene.txt	16	transfac_pro-M01752	6.37092	M1	17	21	Erg,Fev,Elk4,Elk3,Ets2,Fli1,Elk1,Erf,Etv2,Gabpa,Ets1,Etv5,Etv1,Etv3,Gabpb1,Elf2,Elf1,Elf3,Spic,Ehf,Elf4	Rps6,Gmpr2,Ubl5,Rpl27,Cfl1,Zbtb11,Ift20,Rps27a,Rpl26,Rpl34-ps1,Rpl34,Rpl32,Rpl36a,Rpl21,Eef1b2,Bud31,Naca
salmon4_gene.txt	17	taipale-GGGGTCAAAGGTCA-RXRA-full	6.33007	M2	6	13	Rxra,Pparg,Nr2f2,Nr2f1,Hnf4a,Nr2e3,Ppara,Ppard,Hnf4g,Nr2f6,Rxrg,Rxrb,Nr1h2	Eef1b2,Rpl34-ps1,Rpl34,Hspe1,Rpl27,Rpl32
salmon4_gene.txt	18	transfac_pro-M02065	6.17947	M1	18	25	Etv1,Fev,Ets2,Fli1,Etv2,Gabpa,Etv3,Erg,Elk3,Ets1,Erf,Elk1,Etv5,Elk4,Elf2,Elf3,Elf4,Elf1,Spic,Gabpb1,Ehf,Spib,Elf5,Spdef,Sfpi1	Ubl5,Rps6,Rpl27,Gmpr2,Cfl1,Rpl32,Ift20,Naca,Rpl36a,Rps17,Rpl21,Zbtb11,Rpl26,Rps27a,Eef1b2,Rpl34-ps1,Rpl34,Rpl10
salmon4_gene.txt	19	taipale-ACCCGGAAGTN-Elf5-DBD	6.17691	M1	17	26	Ehf,Elf3,Elf5,Elf4,Elf2,Etv5,Spic,Etv2,Elf1,Ets2,Erf,Elk1,Ets1,Elk3,Fev,Etv1,Fli1,Etv3,Gabpa,Spib,Erg,Elk4,Gabpb1,Etv4,Sfpi1,Etv6	Ubl5,Rps6,Gmpr2,Rpl36a,Hspe1,Rpl32,Rpl27,Rps27a,Naca,Rpl34-ps1,Rpl34,Rpl26,Rpl10,Rpl21,Cfl1,Rps20,Tmsb4x
salmon4_gene.txt	20	taipale-ACCGGAAGTN-Elk3-DBD	6.14883	M1	20	20	Elk4,Elk3,Fev,Elk1,Fli1,Ets2,Gabpa,Etv5,Erg,Erf,Etv1,Ets1,Etv2,Etv3,Gabpb1,Elf2,Elf1,Spic,Elf3,Elf4	Ubl5,Rps6,Zbtb11,Gmpr2,Rpl26,Rpl27,Rpl32,Ift20,Eef1b2,Rps27a,Rpl36a,Cfl1,Rpl34-ps1,Rpl34,Rpl21,Naca,Rpl22,Rpl23a,Rpl10,Rps17
salmon4_gene.txt	21	homer-M00065	6.13352	M1	17	20	Gabpa,Elk1,Ets1,Elk4,Erg,Ets2,Etv1,Etv5,Erf,Etv2,Fli1,Fev,Elk3,Etv3,Ehf,Gabpb1,Elf2,Elf3,Spic,Elf1	Rps6,Ubl5,Gmpr2,Rpl27,Cfl1,Naca,Rpl32,Ift20,Rpl36a,Rpl26,Rps27a,Zbtb11,Rpl34-ps1,Rpl34,Rpl21,Rpl10,Rps17
salmon4_gene.txt	22	homer-M00291	6.10033	M1	12	15	Ets2,Fli1,Etv2,Erf,Ets1,Erg,Etv3,Fev,Gabpa,Etv1,Etv5,Gabpb1,Elk1,Elk3,Elk4	Cfl1,Rpl27,Ubl5,Rps6,Gmpr2,Ift20,Rpl10,Rpl26,Rps27a,Rpl34-ps1,Rpl34,Rpl21
salmon4_gene.txt	23	transfac_pro-M02068	6.05183	M1	18	25	Etv3,Fev,Fli1,Ets2,Erg,Etv2,Gabpa,Erf,Elk3,Etv1,Ets1,Etv5,Elk4,Elk1,Elf3,Elf2,Gabpb1,Elf1,Elf4,Spic,Ehf,Spib,Elf5,Sfpi1,Spdef	Ubl5,Rps6,Cfl1,Rpl27,Gmpr2,Ift20,Rpl32,Rpl26,Zbtb11,Rpl21,Naca,Rpl36a,Rpl34-ps1,Rpl34,Rps27a,Rps17,Bud31,Eef1b2
salmon4_gene.txt	24	hdpi-ELF2	6.03651	M1	19	19	Elf2,Elk1,Ets2,Etv5,Fli1,Erf,Elk3,Etv1,Fev,Ets1,Etv3,Gabpa,Elk4,Ehf,Gabpb1,Etv2,Erg,Elf4,Elf1	Ubl5,Cfl1,Rps6,Hspe1,Ift20,Gmpr2,Rpl32,Rps27a,Rpl21,Rpl10,Rps20,Rps4x,Rps17,Eef1b2,Rpl27,Rpl26,Grpel1,Rpl34-ps1,Rpl34
salmon4_gene.txt	25	transfac_pro-M02038	6.03396	M1	18	25	Fli1,Ets2,Fev,Gabpa,Etv2,Erg,Elk3,Ets1,Etv1,Etv3,Erf,Elk4,Etv5,Elk1,Elf2,Elf3,Elf1,Gabpb1,Elf4,Spic,Ehf,Elf5,Spib,Spdef,Sfpi1	Ubl5,Gmpr2,Cfl1,Rpl27,Rps6,Ift20,Rpl32,Zbtb11,Rpl26,Naca,Rpl36a,Rps17,Rpl34-ps1,Rpl34,Rpl21,Rps27a,Bud31,Eef1b2
salmon4_gene.txt	26	taipale-ACCGGAAGTN-ERF-DBD	6.01865	M1	16	20	Erf,Elk3,Erg,Fev,Fli1,Elk4,Ets2,Elk1,Etv1,Gabpa,Ets1,Etv3,Etv2,Etv5,Gabpb1,Elf2,Elf1,Elf4,Elf3,Spic	Ubl5,Zbtb11,Rpl27,Gmpr2,Rps6,Cfl1,Rpl26,Rpl32,Ift20,Eef1b2,Naca,Rpl10,Rpl22,Rps27a,Rpl34-ps1,Rpl34
salmon4_gene.txt	27	taipale-ACCCGGAAGTN-ELF5-full	5.99312	M1	15	26	Elf5,Ehf,Elf3,Elf4,Elf2,Etv5,Spic,Elf1,Ets2,Etv2,Erf,Ets1,Elk3,Elk1,Fev,Fli1,Etv1,Gabpa,Etv3,Spib,Erg,Elk4,Gabpb1,Etv6,Sfpi1,Etv4	Ubl5,Rps6,Gmpr2,Rpl36a,Rpl27,Rpl32,Hspe1,Naca,Rps27a,Rpl26,Rpl10,Rpl21,Rpl34-ps1,Rpl34,Rps20
salmon4_gene.txt	28	jaspar-MF0001.1	5.9778	M1	12	15	Fli1,Ets2,Etv2,Erf,Ets1,Erg,Etv3,Fev,Gabpa,Etv1,Etv5,Gabpb1,Elk3,Elk1,Elk4	Cfl1,Rpl27,Ubl5,Rps6,Gmpr2,Ift20,Rpl10,Rpl26,Rps27a,Rpl21,Rpl34-ps1,Rpl34
salmon4_gene.txt	29	taipale-ACCGGAARTN-ERG-full	5.91399	M1	22	22	Erg,Fev,Fli1,Elk3,Gabpa,Ets2,Elk4,Etv2,Ets1,Etv1,Elk1,Etv3,Etv5,Erf,Elf2,Gabpb1,Elf1,Elf4,Elf3,Spic,Ehf,Elf5	Ubl5,Gmpr2,Rps6,Rpl27,Zbtb11,Rpl26,Rpl32,Ift20,Cfl1,Rps27a,Rpl34-ps1,Rpl34,Bud31,Rpl36a,Naca,Eef1b2,Rpl22,Rpl21,Rpl10,Rps17,Hspe1,Grpel1
salmon4_gene.txt	30	swissregulon-ELK1-4_GABP_A-B1_.p3	5.88335	M1	18	18	Gabpb1,Gabpa,Elk4,Elk1,Ets2,Erg,Fli1,Etv1,Fev,Elk3,Etv2,Ets1,Etv5,Etv3,Erf,Elf4,Elf2,Elf3	Ubl5,Rps6,Rpl27,Rpl32,Gmpr2,Zbtb11,Rps17,Eef1b2,Rps27a,Rpl21,Naca,Ift20,Rpl10,Rpl23a,Rpl26,Cfl1,Bud31,Grpel1
salmon4_gene.txt	31	transfac_pro-M01989	5.86548	M1	18	25	Ets2,Etv2,Fli1,Ets1,Fev,Gabpa,Etv1,Erg,Elk3,Etv3,Erf,Etv5,Elk4,Elk1,Elf2,Elf3,Elf1,Elf4,Gabpb1,Spic,Spdef,Ehf,Spib,Elf5,Sfpi1	Ubl5,Rpl27,Rps6,Gmpr2,Cfl1,Rpl32,Ift20,Rpl26,Rpl36a,Rpl21,Rps17,Zbtb11,Naca,Rpl34-ps1,Rpl34,Rps27a,Eef1b2,Bud31
salmon4_gene.txt	32	transfac_public-M00025	5.8374	M1	18	31	Elk1,Ets1,Ets2,Etv2,Gabpa,Fev,Etv1,Fli1,Elk3,Etv5,Erf,Etv3,Erg,Ehf,Elk4,Elf3,Gabpb1,Elf2,Elf1,Elf4,Sfpi1,Spic,Elf5,Deaf1,Spib,Gata2,Gata3,Gata4,Gata6,Gata1,Gata5	Cfl1,Rps6,Ubl5,Gmpr2,Rpl32,Rpl26,Rpl10,Hspe1,Naca,Rpl36a,Rps27a,Grpel1,Rpl21,Rpl27,Eef1b2,Zbtb11,Rpl34-ps1,Rpl34
salmon4_gene.txt	33	transfac_pro-M02062	5.8323	M1	16	25	Erg,Fev,Ets2,Elk4,Etv2,Elk3,Ets1,Fli1,Elk1,Gabpa,Etv5,Erf,Etv3,Etv1,Elf2,Gabpb1,Elf3,Elf1,Elf4,Spic,Ehf,Elf5,Spib,Spdef,Sfpi1	Ubl5,Gmpr2,Rpl27,Rps6,Cfl1,Zbtb11,Ift20,Rpl26,Rpl34-ps1,Rpl34,Naca,Rpl36a,Rps27a,Rpl32,Rpl21,Bud31
salmon4_gene.txt	34	transfac_pro-M01985	5.82719	M1	19	24	Erg,Fev,Fli1,Ets2,Gabpa,Etv2,Etv1,Elk3,Ets1,Etv3,Erf,Elk4,Elk1,Etv5,Elf2,Elf3,Gabpb1,Elf1,Elf4,Spic,Spdef,Ehf,Spib,Elf5	Ubl5,Rpl27,Rps6,Gmpr2,Cfl1,Zbtb11,Rpl32,Rpl26,Naca,Ift20,Rps17,Rpl21,Rpl36a,Bud31,Eef1b2,Rpl34-ps1,Rpl34,Rps27a,Rpl22
salmon4_gene.txt	35	transfac_public-M00512	5.81443	M2	5	14	Pparg,Nr2f1,Nr2f2,Hnf4a,Nr2e3,Hnf4g,Ppard,Ppara,Rara,Rxra,Nr2f6,Rxrg,Rxrb,Nr1h2	Eef1b2,Hspe1,Rpl34-ps1,Rpl34,Rpl27
salmon4_gene.txt	36	transfac_pro-M02072	5.79656	M1	15	25	Fev,Elk1,Elk4,Ets2,Erf,Etv2,Elk3,Ets1,Etv5,Etv1,Erg,Fli1,Etv3,Gabpa,Elf2,Elf1,Elf3,Spdef,Ehf,Spic,Elf5,Elf4,Gabpb1,Spib,Sfpi1	Ubl5,Rps6,Gmpr2,Rpl27,Ift20,Rpl26,Rpl34-ps1,Rpl34,Zbtb11,Rpl36a,Naca,Cfl1,Rps27a,Rpl32,Rpl21
salmon4_gene.txt	37	transfac_pro-M02037	5.79146	M1	17	25	Fev,Gabpa,Ets2,Erg,Fli1,Etv2,Elk3,Etv1,Ets1,Etv3,Elk4,Erf,Elk1,Etv5,Elf2,Elf3,Elf1,Elf4,Gabpb1,Spdef,Spic,Ehf,Elf5,Spib,Sfpi1	Ubl5,Gmpr2,Cfl1,Rps6,Rpl27,Ift20,Zbtb11,Rpl32,Rpl26,Rpl34-ps1,Rpl34,Naca,Rpl21,Rpl36a,Rps27a,Bud31,Eef1b2
salmon4_gene.txt	38	taipale-ACCGGAARTN-ERG-DBD	5.77614	M1	18	22	Erg,Fev,Fli1,Ets2,Elk3,Etv2,Gabpa,Elk4,Etv1,Ets1,Elk1,Etv3,Etv5,Erf,Elf2,Gabpb1,Elf1,Elf3,Elf4,Ehf,Spic,Elf5	Gmpr2,Ubl5,Rpl27,Rps6,Zbtb11,Cfl1,Rpl26,Ift20,Rps27a,Rpl34-ps1,Rpl34,Rpl32,Naca,Rpl36a,Bud31,Rpl22,Rpl21,Eef1b2
salmon4_gene.txt	39	transfac_pro-M02066	5.73274	M1	19	26	Etv4,Ets2,Fev,Fli1,Elk3,Etv1,Etv2,Ets1,Gabpa,Erf,Erg,Etv3,Etv5,Elk4,Elk1,Elf2,Elf3,Elf1,Gabpb1,Elf4,Spic,Ehf,Spib,Spdef,Elf5,Sfpi1	Ubl5,Rps6,Rpl27,Gmpr2,Rpl32,Cfl1,Ift20,Rpl26,Zbtb11,Rpl21,Eef1b2,Rpl36a,Naca,Rps17,Rps27a,Rpl34-ps1,Rpl34,Bud31,Rpl10
salmon4_gene.txt	40	jaspar-PB0020.1	5.69956	M1	18	26	Gabpa,Ets1,Elk4,Elk3,Fev,Erg,Ets2,Elk1,Fli1,Etv5,Etv1,Erf,Etv2,Ehf,Etv3,Gabpb1,Sfpi1,Elf2,Elf1,Spib,Gata2,Gata3,Gata4,Gata6,Gata1,Gata5	Gmpr2,Ubl5,Zbtb11,Rps6,Rpl32,Rpl26,Ift20,Cfl1,Rpl27,Rps27a,Naca,Rpl21,Rpl22,Rpl36a,Bud31,Rpl34-ps1,Rpl34,Hspe1
salmon4_gene.txt	41	transfac_pro-M02061	5.69956	M1	18	25	Erf,Fev,Ets2,Etv3,Gabpa,Elk3,Fli1,Etv2,Erg,Ets1,Etv1,Elk4,Elk1,Etv5,Elf2,Elf3,Elf1,Elf4,Gabpb1,Spic,Spdef,Ehf,Elf5,Spib,Sfpi1	Ubl5,Rps6,Rpl27,Gmpr2,Cfl1,Ift20,Rpl32,Rpl26,Rpl21,Zbtb11,Rpl36a,Naca,Rpl34-ps1,Rpl34,Bud31,Rps17,Rps27a,Eef1b2
salmon4_gene.txt	42	homer-M00054	5.6919	M1	17	26	Etv1,Elk1,Ets1,Elk4,Ets2,Erg,Fli1,Etv2,Erf,Etv5,Fev,Elk3,Gabpa,Etv3,Gabpb1,Ehf,Elf2,Elf3,Spic,Elf1,Gata2,Gata3,Gata4,Gata6,Gata1,Gata5	Rps6,Ubl5,Gmpr2,Rpl27,Cfl1,Naca,Rps27a,Rpl36a,Rpl26,Rpl34-ps1,Rpl34,Ift20,Rpl32,Rpl10,Rpl21,Zbtb11,Rps17
salmon4_gene.txt	43	transfac_pro-M01990	5.66127	M1	16	25	Etv3,Fev,Ets2,Fli1,Etv2,Erg,Erf,Gabpa,Ets1,Elk3,Etv1,Etv5,Elk4,Elk1,Elf3,Elf2,Gabpb1,Elf1,Spic,Elf4,Spib,Ehf,Sfpi1,Spdef,Elf5	Ubl5,Rps6,Rpl27,Gmpr2,Cfl1,Ift20,Rpl32,Rpl26,Rpl36a,Naca,Zbtb11,Rpl21,Rpl34-ps1,Rpl34,Rps17,Bud31
salmon4_gene.txt	44	swissregulon-RXRG_dimer.p3	5.65872	M2	10	13	Rxrg,Rxra,Rxrb,Pparg,Ppara,Nr1h2,Nr2f2,Nr2f1,Nr2e3,Ppard,Hnf4g,Hnf4a,Nr2f6	Eef1b2,Rpl34-ps1,Rpl34,Hspe1,Rpl27,Rpl32,Timm9,Rps27a,Rps23,Rps6
salmon4_gene.txt	45	taipale-ACCGGAARYN-FLI1-full	5.6434	M1	20	20	Fli1,Erg,Fev,Elk3,Gabpa,Ets2,Elk4,Etv2,Etv1,Elk1,Ets1,Etv5,Etv3,Erf,Gabpb1,Elf2,Elf1,Elf4,Elf3,Ehf	Ubl5,Gmpr2,Zbtb11,Rpl27,Rps6,Rpl26,Cfl1,Ift20,Rpl32,Rps27a,Rpl22,Bud31,Eef1b2,Naca,Rpl34-ps1,Rpl34,Rpl36a,Rpl21,Hspe1,Rpl10
salmon4_gene.txt	46	transfac_pro-M02052	5.6434	M1	12	27	Ehf,Elf3,Elf5,Elf4,Elf2,Elf1,Spic,Etv5,Erf,Spib,Etv2,Ets2,Sfpi1,Ets1,Gabpa,Etv1,Etv3,Fev,Fli1,Elk3,Erg,Elk4,Elk1,Gabpb1,Etv6,Etv4,Spdef	Rps6,Ubl5,Rpl27,Rpl32,Rpl36a,Hspe1,Ift20,Gmpr2,Rpl10,Rpl21,Rpl34-ps1,Rpl34
salmon4_gene.txt	47	transfac_pro-M02073	5.63319	M1	17	24	Fli1,Elk1,Ets2,Etv2,Ets1,Erf,Elk4,Fev,Elk3,Etv5,Erg,Etv1,Gabpa,Etv3,Elf2,Elf3,Elf1,Gabpb1,Ehf,Spic,Elf5,Elf4,Spdef,Spib	Ubl5,Rps6,Gmpr2,Rpl27,Rpl26,Zbtb11,Ift20,Rpl34-ps1,Rpl34,Naca,Rps27a,Rps17,Rpl21,Rpl32,Bud31,Rpl10,Rpl36a
salmon4_gene.txt	48	taipale-ACCGGAAGTN-ELK1-DBD	5.62298	M1	21	23	Elk1,Elk4,Fev,Elk3,Ets2,Etv5,Erf,Fli1,Etv1,Etv2,Ets1,Erg,Etv3,Gabpa,Elf2,Gabpb1,Elf1,Elf3,Spic,Elf4,Ehf,Elf5,Spib	Ubl5,Rps6,Gmpr2,Rpl27,Zbtb11,Ift20,Rpl26,Rpl32,Rpl36a,Eef1b2,Rps27a,Cfl1,Naca,Rpl34-ps1,Rpl34,Rpl21,Rps17,Bud31,Grpel1,Rpl10,Rpl23a
salmon4_gene.txt	49	taipale-RRGGTCAAAGGTCA-NR2F6-DBD	5.60511	M2	6	13	Nr2f6,Pparg,Nr2e3,Hnf4a,Nr2f1,Nr2f2,Hnf4g,Ppara,Ppard,Rxra,Rxrg,Rxrb,Nr1h2	Eef1b2,Rpl34-ps1,Rpl34,Rpl27,Hspe1,Rpl32
salmon4_gene.txt	50	taipale-ACCGGAAGTN-FEV-DBD	5.6	M1	16	23	Fev,Erg,Elk4,Ets2,Elk1,Fli1,Elk3,Erf,Etv2,Etv5,Etv1,Ets1,Gabpa,Etv3,Elf2,Gabpb1,Elf1,Elf3,Elf4,Spic,Ehf,Elf5,Spib	Ubl5,Gmpr2,Rps6,Rpl27,Zbtb11,Cfl1,Ift20,Rpl26,Rpl32,Rpl36a,Rpl34-ps1,Rpl34,Rps27a,Naca,Eef1b2,Rpl21
salmon4_gene.txt	52	taipale-ACCGGAARYN-ETV1-DBD	5.58979	M1	21	24	Etv1,Fev,Elk3,Elk1,Elk4,Ets2,Erf,Etv2,Erg,Ets1,Etv5,Fli1,Gabpa,Etv3,Elf2,Gabpb1,Elf3,Elf1,Spic,Elf4,Ehf,Elf5,Spdef,Spib	Ubl5,Rps6,Gmpr2,Rpl27,Zbtb11,Ift20,Rpl26,Rpl32,Cfl1,Rpl21,Eef1b2,Naca,Rpl36a,Rps27a,Rpl34-ps1,Rpl34,Rps17,Bud31,Rpl10,Rpl22,Grpel1
salmon4_gene.txt	53	taipale-ACCGGAAGTN-ELK3-DBD	5.58469	M1	21	23	Elk3,Elk4,Fev,Etv5,Ets2,Erf,Fli1,Elk1,Etv2,Etv1,Ets1,Erg,Etv3,Gabpa,Elf2,Gabpb1,Elf1,Elf3,Spic,Elf4,Ehf,Elf5,Spib	Ubl5,Rps6,Gmpr2,Rpl27,Zbtb11,Ift20,Rpl32,Rpl26,Naca,Rpl36a,Cfl1,Eef1b2,Rps27a,Rpl21,Rpl34-ps1,Rpl34,Rps17,Rpl10,Bud31,Rpl23a,Grpel1
salmon4_gene.txt	54	taipale-RRGGTCAAAGGTCA-NR2C2-DBD	5.5464	M2	8	14	Nr2c2,Pparg,Hnf4a,Nr2f1,Nr2f2,Ppard,Ppara,Nr2e3,Hnf4g,Rxra,Nr2f6,Rxrg,Rxrb,Nr1h2	Eef1b2,Rpl34-ps1,Rpl34,Rpl27,Hspe1,Timm9,Rpl32,Rps27a
salmon4_gene.txt	55	taipale-ACCGGAAGTN-ETV3-DBD	5.53108	M1	11	20	Etv3,Elk4,Fev,Elk3,Erg,Ets2,Fli1,Elk1,Erf,Etv1,Etv5,Ets1,Gabpa,Etv2,Gabpb1,Elf2,Elf1,Elf4,Elf3,Spic	Rps6,Ubl5,Zbtb11,Rpl27,Rpl32,Gmpr2,Naca,Rpl26,Ift20,Rps27a,Eef1b2
salmon4_gene.txt	56	taipale-ACCGGAARYN-FLI1-DBD	5.4979	M1	18	23	Fli1,Fev,Gabpa,Etv2,Ets2,Elk3,Erg,Ets1,Elk4,Etv1,Etv3,Elk1,Erf,Etv5,Elf2,Elf1,Gabpb1,Elf4,Elf3,Ehf,Elf5,Spic,Spdef	Ubl5,Gmpr2,Rps6,Rpl27,Cfl1,Zbtb11,Ift20,Rpl26,Rpl32,Rps27a,Bud31,Rpl21,Naca,Rpl34-ps1,Rpl36a,Rpl34,Rpl22,Eef1b2
salmon4_gene.txt	57	transfac_pro-M01984	5.48513	M1	15	25	Erf,Ets2,Etv2,Etv5,Fev,Etv3,Ets1,Elk1,Elk3,Etv1,Elk4,Erg,Fli1,Gabpa,Elf2,Elf3,Elf1,Spic,Gabpb1,Ehf,Spib,Elf5,Elf4,Spdef,Sfpi1	Rps6,Ubl5,Rpl27,Gmpr2,Ift20,Rpl32,Rpl26,Cfl1,Rpl21,Rpl36a,Naca,Zbtb11,Rps27a,Rpl34-ps1,Rpl34
salmon4_gene.txt	58	taipale-ACCGGAARTN-ELK4-DBD	5.47747	M1	22	22	Elk4,Fli1,Fev,Erg,Ets2,Gabpa,Elk3,Etv2,Etv1,Ets1,Etv5,Elk1,Etv3,Erf,Elf2,Gabpb1,Elf1,Elf3,Elf4,Spic,Ehf,Elf5	Ubl5,Gmpr2,Rps6,Zbtb11,Rpl27,Rpl26,Cfl1,Ift20,Rpl32,Rps27a,Eef1b2,Naca,Bud31,Rpl34-ps1,Rpl34,Rpl21,Rpl36a,Rpl22,Rps17,Rpl10,Hspe1,Grpel1
salmon4_gene.txt	59	taipale-ACCGGAARYN-ETS1-DBD	5.46726	M1	20	23	Ets1,Fev,Erg,Elk3,Ets2,Elk4,Fli1,Etv2,Elk1,Gabpa,Etv1,Etv5,Erf,Etv3,Elf2,Elf1,Gabpb1,Elf3,Elf4,Ehf,Spic,Elf5,Spdef	Ubl5,Gmpr2,Rps6,Rpl27,Zbtb11,Rpl26,Rpl32,Ift20,Rps27a,Naca,Eef1b2,Bud31,Rpl22,Rpl34-ps1,Rpl36a,Rpl34,Rps17,Rpl21,Cfl1,Rpl10
salmon4_gene.txt	60	jaspar-MA0065.1	5.45961	M2	5	14	Pparg,Nr2f2,Nr2f1,Hnf4a,Nr2e3,Ppard,Ppara,Hnf4g,Rxra,Nr2f6,Rara,Rxrg,Rxrb,Nr1h2	Eef1b2,Hspe1,Rpl34-ps1,Rpl34,Rpl27
salmon4_gene.txt	62	transfac_pro-M02067	5.42387	M1	17	25	Etv2,Ets2,Fli1,Gabpa,Fev,Ets1,Etv1,Etv3,Erg,Elk3,Erf,Etv5,Elk1,Elk4,Elf2,Elf3,Elf1,Elf4,Spic,Ehf,Spdef,Gabpb1,Elf5,Spib,Sfpi1	Ubl5,Rps6,Rpl27,Gmpr2,Ift20,Rpl32,Rpl36a,Cfl1,Naca,Rpl21,Rpl26,Rpl34-ps1,Rpl34,Rpl10,Rps17,Zbtb11,Rps27a
salmon4_gene.txt	63	transfac_pro-M02039	5.41621	M1	18	25	Gabpa,Fev,Fli1,Etv2,Ets2,Erg,Etv1,Elk3,Ets1,Etv3,Erf,Etv5,Elk4,Elk1,Elf2,Elf3,Elf1,Elf4,Gabpb1,Spic,Ehf,Elf5,Spdef,Spib,Sfpi1	Ubl5,Rps6,Rpl27,Gmpr2,Cfl1,Rpl32,Ift20,Rpl26,Rpl21,Zbtb11,Rps17,Rpl36a,Bud31,Naca,Rps27a,Eef1b2,Rpl34-ps1,Rpl34
salmon4_gene.txt	64	taipale-TTACGYAM-GMEB2-DBD	5.34473	M5	5	1	Gmeb2	Rpl9,Rpl21,Rpl34-ps1,Rpl34,Rpl10
salmon4_gene.txt	65	taipale-ACCGGAARYN-ETS1-full	5.33963	M1	20	23	Ets1,Gabpa,Fev,Erg,Fli1,Etv2,Ets2,Elk3,Etv1,Elk4,Elk1,Etv3,Erf,Etv5,Elf2,Elf1,Elf3,Elf4,Gabpb1,Ehf,Spdef,Elf5,Spic	Ubl5,Gmpr2,Rps6,Rpl27,Cfl1,Zbtb11,Rpl26,Ift20,Rps27a,Rpl32,Rpl34-ps1,Rpl21,Rpl34,Naca,Bud31,Rpl22,Rpl36a,Hspe1,Eef1b2,Rps17
salmon4_gene.txt	66	taipale-AACCCGGAAGTR-ELF4-full	5.32942	M1	18	10	Elf4,Ehf,Elf2,Elf1,Elk3,Elf5,Elf3,Etv5,Elk1,Gabpa	Rps6,Ubl5,Rpl32,Gmpr2,Ift20,Rpl26,Naca,Cfl1,Rps27a,Zbtb11,Hspe1,Rpl21,Eef1b2,Rpl34-ps1,Rpl34,Rpl10,Rps17,Rpl27
salmon4_gene.txt	67	taipale-ACCGGAAGTN-GABPA-full	5.32176	M1	19	22	Gabpa,Elk4,Elk3,Elk1,Fev,Etv5,Ets2,Erf,Etv1,Fli1,Erg,Ets1,Etv2,Etv3,Elf2,Gabpb1,Elf1,Elf3,Elf4,Ehf,Spic,Elf5	Rps6,Ubl5,Zbtb11,Gmpr2,Rpl32,Rpl27,Eef1b2,Ift20,Rpl26,Rps27a,Naca,Rpl34-ps1,Rpl34,Rpl23a,Rpl21,Rpl10,Rpl36a,Hspe1,Cfl1
salmon4_gene.txt	68	transfac_pro-M01167	5.309	M1	16	17	Elk4,Elk3,Fev,Fli1,Ets2,Erg,Ets1,Etv1,Elk1,Erf,Etv2,Gabpa,Etv5,Etv3,Elf2,Gabpb1,Elf1	Ubl5,Zbtb11,Rpl26,Rps6,Ift20,Rpl32,Cfl1,Rps27a,Eef1b2,Naca,Gmpr2,Rpl27,Rpl22,Rps17,Rpl34-ps1,Rpl34
salmon4_gene.txt	69	taipale-AACCCGGAAGTN-ELF1-DBD	5.30389	M1	14	10	Elf1,Elf4,Elf2,Ehf,Elk3,Elf5,Elf3,Etv5,Elk1,Gabpa	Ubl5,Rps6,Rpl32,Gmpr2,Ift20,Rpl26,Cfl1,Hspe1,Rps27a,Zbtb11,Rpl34-ps1,Rpl34,Rpl21,Naca
salmon4_gene.txt	70	taipale-NRGGTCANNGGTCAN-NR2F1-DBD	5.28092	M2	10	13	Nr2f1,Pparg,Hnf4a,Nr2e3,Nr2f2,Ppara,Ppard,Hnf4g,Rxra,Nr2f6,Rxrg,Rxrb,Nr1h2	Eef1b2,Rpl34-ps1,Rpl34,Hspe1,Rpl27,Rpl32,Timm9,Rps27a,Grpel1,Ift20
salmon4_gene.txt	71	taipale-ACCGGAAGTN-ETV4-DBD	5.27581	M1	16	26	Etv4,Elk4,Elk1,Fev,Ets2,Elk3,Erf,Etv2,Etv1,Etv5,Ets1,Erg,Fli1,Gabpa,Etv3,Elf2,Elf3,Elf1,Gabpb1,Spic,Elf4,Ehf,Elf5,Spib,Spdef,Sfpi1	Ubl5,Rps6,Rpl27,Gmpr2,Ift20,Zbtb11,Rpl32,Rpl26,Cfl1,Rpl36a,Rpl21,Naca,Rpl34-ps1,Rpl34,Rps27a,Eef1b2
salmon4_gene.txt	72	transfac_pro-M01976	5.23497	M1	18	24	Elf2,Elf1,Elf4,Elf3,Ehf,Elf5,Etv5,Etv2,Fev,Ets2,Erf,Etv1,Elk3,Gabpa,Elk4,Fli1,Ets1,Erg,Elk1,Etv3,Spic,Gabpb1,Spdef,Spib	Rps6,Ubl5,Gmpr2,Ift20,Rpl27,Hspe1,Rpl32,Rps27a,Rpl21,Rpl36a,Zbtb11,Naca,Cfl1,Rpl26,Rpl34-ps1,Rpl34,Eef1b2,Rpl10
salmon4_gene.txt	73	transfac_pro-M01988	5.22476	M1	18	25	Etv2,Ets2,Ets1,Fev,Fli1,Gabpa,Etv1,Erg,Elk3,Erf,Etv5,Etv3,Elk1,Elk4,Elf2,Elf3,Elf1,Elf4,Spic,Ehf,Elf5,Spdef,Gabpb1,Spib,Sfpi1	Ubl5,Rps6,Rpl27,Gmpr2,Ift20,Rpl32,Cfl1,Naca,Rpl36a,Rpl21,Rpl34-ps1,Rpl34,Rpl26,Rpl10,Rps17,Rps27a,Zbtb11,Bud31
salmon4_gene.txt	74	transfac_pro-M02063	5.22476	M1	14	25	Ets1,Ets2,Etv2,Fev,Elk4,Etv5,Erf,Elk1,Elk3,Erg,Etv1,Fli1,Gabpa,Etv3,Elf2,Elf3,Elf1,Gabpb1,Spic,Spdef,Elf4,Ehf,Spib,Elf5,Sfpi1	Rps6,Gmpr2,Rpl27,Ubl5,Ift20,Rpl36a,Zbtb11,Cfl1,Naca,Rps27a,Rpl26,Rpl32,Rpl34-ps1,Rpl34
salmon4_gene.txt	75	jaspar-MA0028.1	5.2171	M6	14	6	Elk1,Ets1,Ehf,Gabpa,Etv2,Fli1	Cfl1,Ubl5,Rpl32,Rps6,Rpl26,Rps27a,Gmpr2,Rpl21,Hspe1,Rpl10,Ift20,Naca,Rpl34-ps1,Rpl34
salmon4_gene.txt	76	transfac_pro-M02059	5.20689	M1	16	23	Elk1,Elk3,Ets2,Elk4,Etv5,Fev,Erf,Fli1,Gabpa,Etv2,Erg,Ets1,Etv1,Etv3,Elf2,Gabpb1,Elf1,Elf3,Elf4,Spic,Ehf,Elf5,Spib	Rps6,Ubl5,Gmpr2,Rpl27,Zbtb11,Ift20,Cfl1,Rpl26,Rpl32,Rps27a,Rpl36a,Rpl21,Naca,Eef1b2,Rpl34-ps1,Rpl34
salmon4_gene.txt	77	homer-M00041	5.20434	M1	19	21	Elf1,Ehf,Elk1,Etv5,Elk4,Erf,Ets2,Etv1,Fev,Elk3,Fli1,Elf2,Gabpa,Ets1,Etv2,Erg,Etv3,Elf3,Elf4,Elf5,Gabpb1	Rps6,Ubl5,Gmpr2,Cfl1,Rpl32,Rpl27,Rpl26,Naca,Ift20,Zbtb11,Rps27a,Rps17,Rpl36a,Eef1b2,Rpl21,Rpl34-ps1,Rpl34,Hspe1,Rpl10
salmon4_gene.txt	78	taipale-GGGGTCAAAGGTCA-RXRG-full	5.19668	M2	5	15	Rxrg,Pparg,Nr2f1,Nr2f2,Hnf4a,Nr2e3,Ppara,Ppard,Hnf4g,Rxra,Nr2f6,Rxrb,Nr1h2,Nr5a2,Nr5a1	Eef1b2,Rpl34-ps1,Rpl34,Rpl27,Rpl32
salmon4_gene.txt	79	transfac_pro-M02069	5.15328	M1	21	24	Etv5,Elk4,Elk1,Elk3,Fev,Ets2,Erf,Etv2,Ets1,Etv1,Erg,Fli1,Gabpa,Etv3,Elf2,Elf1,Elf3,Gabpb1,Elf4,Ehf,Spic,Elf5,Spdef,Spib	Ubl5,Rps6,Gmpr2,Rpl27,Zbtb11,Ift20,Rpl26,Rpl32,Rps27a,Naca,Rpl21,Eef1b2,Cfl1,Rpl34-ps1,Rpl34,Rpl36a,Bud31,Rps17,Hspe1,Rpl10,Rpl22
salmon4_gene.txt	80	transfac_pro-M01078	5.15073	M1	9	31	Ets1,Ets2,Etv2,Elk3,Fev,Etv1,Erf,Etv5,Gabpa,Elk4,Etv3,Fli1,Erg,Elk1,Ehf,Elf2,Spdef,Elf3,Elf1,Spic,Gabpb1,Elf4,Elf5,Spib,Sfpi1,Gata2,Gata3,Gata4,Gata6,Gata1,Gata5	Gmpr2,Rps6,Rpl32,Ubl5,Rpl27,Rpl10,Naca,Rpl36a,Rps4x
salmon4_gene.txt	81	transfac_pro-M02074	5.14818	M1	21	25	Gabpa,Etv2,Ets2,Fev,Etv1,Elk3,Ets1,Erf,Fli1,Erg,Elk4,Elk1,Etv3,Etv5,Elf2,Elf3,Elf1,Elf4,Spdef,Gabpb1,Spic,Elf5,Ehf,Spib,Sfpi1	Ubl5,Rps6,Rpl27,Gmpr2,Rpl32,Ift20,Cfl1,Rpl21,Naca,Rpl26,Rpl36a,Zbtb11,Rps27a,Rpl10,Rps4x,Eef1b2,Rpl34-ps1,Rpl34,Bud31,Rpl22,Rps17
salmon4_gene.txt	83	transfac_pro-M02064	5.13031	M1	15	25	Ets2,Elk1,Elk4,Etv2,Fev,Ets1,Erf,Etv1,Etv5,Elk3,Erg,Fli1,Gabpa,Etv3,Elf2,Elf1,Gabpb1,Spdef,Elf3,Elf4,Spic,Elf5,Ehf,Spib,Sfpi1	Rpl27,Ubl5,Rps6,Gmpr2,Zbtb11,Ift20,Rpl26,Naca,Rps27a,Rpl32,Cfl1,Rpl21,Rpl34-ps1,Rpl34,Rpl36a
salmon4_gene.txt	85	transfac_pro-M01660	4.99246	M8	11	2	Gabpa,Gabpb1	Ubl5,Rpl34-ps1,Rpl34,Rpl27,Tmsb4x,Rps6,Rpl36a,Rpl32,Rpl10,Gmpr2,Cfl1
salmon4_gene.txt	86	transfac_pro-M02060	4.88525	M1	22	24	Elk3,Fev,Elk4,Ets2,Elk1,Erg,Etv5,Erf,Etv2,Ets1,Etv1,Fli1,Gabpa,Etv3,Elf2,Gabpb1,Elf1,Elf3,Elf4,Spic,Ehf,Elf5,Spdef,Spib	Ubl5,Rps6,Gmpr2,Rpl27,Zbtb11,Rpl32,Rpl26,Ift20,Rpl21,Eef1b2,Rps27a,Rpl36a,Naca,Cfl1,Rpl34-ps1,Rpl34,Rpl22,Bud31,Rps17,Rpl10,Hspe1,Rpl23a
salmon4_gene.txt	87	factorbook-GABP	4.8827	M1	18	20	Gabpa,Fli1,Ets2,Ets1,Etv1,Erg,Fev,Elk3,Etv5,Elk1,Etv2,Gabpb1,Etv3,Erf,Elf2,Elk4,Elf4,Ehf,Elf3,Elf1	Rps6,Ubl5,Rpl27,Rpl32,Gmpr2,Zbtb11,Eef1b2,Ift20,Rps17,Cfl1,Rpl26,Rps27a,Rpl10,Naca,Rpl21,Rpl23a,Rpl34-ps1,Rpl34
salmon4_gene.txt	89	taipale-NACCCGGAAGTA-EHF-full	4.84185	M1	15	8	Ehf,Elf3,Elf5,Elf2,Elf1,Elf4,Elk3,Etv5	Rps6,Ubl5,Gmpr2,Rpl32,Ift20,Rpl26,Naca,Rpl36a,Rps27a,Rpl10,Hspe1,Rpl21,Rps17,Rpl34-ps1,Rpl34
salmon4_gene.txt	90	taipale-CCGGAASCGGAAGTN-ETV6-full	4.82143	M1	12	17	Etv6,Etv3,Erg,Erf,Ets2,Fli1,Gabpb1,Fev,Gabpa,Etv2,Ets1,Elk3,Elk1,Spic,Etv1,Etv5,Elk4	Ubl5,Rpl26,Gmpr2,Rpl32,Rpl36a,Rps27a,Rps20,Rpl34-ps1,Rpl34,Rps6,Rpl10,Naca
salmon4_gene.txt	91	transfac_pro-M01987	4.7959	M1	20	25	Etv1,Ets2,Elk3,Fev,Etv2,Ets1,Gabpa,Erg,Fli1,Erf,Etv5,Elk4,Etv3,Elk1,Elf2,Elf3,Elf1,Spdef,Elf4,Gabpb1,Spic,Ehf,Elf5,Spib,Sfpi1	Ubl5,Rps6,Rpl27,Gmpr2,Rpl32,Cfl1,Ift20,Naca,Zbtb11,Rpl26,Rpl21,Eef1b2,Rps17,Rps27a,Rpl36a,Rpl34-ps1,Rpl34,Bud31,Rpl10,Rpl22
salmon4_gene.txt	92	taipale-ACCGGAWGYN-ETV5-DBD	4.7908	M1	16	25	Etv5,Ets1,Fev,Ets2,Etv2,Erf,Etv1,Elk3,Etv3,Elk4,Fli1,Elk1,Gabpa,Erg,Elf2,Elf3,Elf1,Gabpb1,Spdef,Spic,Elf4,Ehf,Spib,Elf5,Sfpi1	Ubl5,Rps6,Rpl27,Gmpr2,Rpl32,Cfl1,Ift20,Zbtb11,Rpl26,Rpl21,Rpl36a,Naca,Rpl34-ps1,Rpl34,Rps27a,Eef1b2
salmon4_gene.txt	93	hdpi-RARG	4.78569	M8	15	1	Rarg	Rps6,Ubl5,Cfl1,Rpl32,Ift20,Rpl26,Rps24,Grpel1,Rpl27,Tmsb4x,Rps27a,Rpl34-ps1,Rpl34,Bud31,Rpl21
salmon4_gene.txt	94	transfac_pro-M01986	4.76272	M1	17	25	Ets1,Etv2,Ets2,Fev,Etv1,Fli1,Erg,Elk3,Gabpa,Erf,Etv3,Etv5,Elk4,Elk1,Elf2,Elf3,Spdef,Elf1,Gabpb1,Elf4,Ehf,Spic,Elf5,Spib,Sfpi1	Ubl5,Gmpr2,Rps6,Rpl27,Rpl26,Cfl1,Ift20,Rpl32,Rps17,Zbtb11,Rps27a,Naca,Rpl21,Rpl34-ps1,Rpl34,Rpl36a,Bud31
salmon4_gene.txt	95	transfac_pro-M03791	4.73209	M1	11	16	Ets1,Ets2,Etv2,Fli1,Gabpb1,Gabpa,Etv5,Etv1,Erg,Fev,Elk3,Erf,Elk1,Etv3,Elk4,Elf3	Cfl1,Rpl27,Ubl5,Gmpr2,Rps6,Rpl10,Ift20,Rps17,Rpl34-ps1,Rpl34,Rps27a
salmon4_gene.txt	96	transfac_pro-M02053	4.71422	M1	17	24	Elf1,Elf2,Elf4,Elf3,Ehf,Elf5,Etv5,Etv2,Erf,Fev,Ets2,Etv1,Elk3,Gabpa,Ets1,Elk4,Elk1,Fli1,Erg,Etv3,Spdef,Spic,Gabpb1,Spib	Rps6,Ubl5,Ift20,Gmpr2,Hspe1,Rpl32,Rpl27,Rps27a,Rpl21,Rpl36a,Naca,Zbtb11,Rpl26,Cfl1,Rpl10,Rpl34-ps1,Rpl34
salmon4_gene.txt	97	elemento-ACTTCCG	4.70145	M8	16	1	Ehf	Rps6,Rpl32,Ubl5,Eef1b2,Rpl36a,Rpl27,Ift20,Zbtb11,Rps27a,Gmpr2,Cfl1,Grpel1,Rpl26,Rps17,Rpl21,Rpl10
salmon4_gene.txt	98	transfac_pro-M01258	4.67593	M1	19	21	Elk1,Ets2,Etv1,Fli1,Gabpa,Etv5,Erg,Fev,Elk4,Elk3,Ets1,Etv2,Etv3,Elf2,Gabpb1,Elf4,Erf,Elf3,Ehf,Elf1,Gli3	Ubl5,Rps6,Rpl32,Gmpr2,Rpl27,Cfl1,Zbtb11,Eef1b2,Rpl26,Rps27a,Ift20,Rps17,Naca,Rpl34-ps1,Rpl34,Rpl23a,Rpl10,Rpl36a,Rpl21
salmon4_gene.txt	99	transfac_pro-M01992	4.67337	M1	20	25	Etv5,Etv2,Ets2,Erf,Fev,Elk4,Etv1,Elk3,Ets1,Elk1,Fli1,Gabpa,Etv3,Erg,Elf2,Elf3,Elf1,Elf5,Elf4,Ehf,Spdef,Gabpb1,Spic,Spib,Sfpi1	Rps6,Ubl5,Gmpr2,Rpl27,Ift20,Naca,Rpl32,Rpl34-ps1,Rpl34,Rpl21,Rpl26,Rps27a,Zbtb11,Cfl1,Rpl36a,Eef1b2,Rps17,Rps20,Rpl10,Hspe1
salmon4_gene.txt	100	flyfactorsurvey-Eip74EF_SANGER_5_FBgn0000567	4.65551	M1	15	5	Elf2,Elf1,Elf4,Ehf,Elf5	Gmpr2,Ubl5,Rps6,Rpl34-ps1,Rpl34,Rpl32,Rpl26,Rps27a,Ift20,Zbtb11,Cfl1,Grpel1,Rpl7,Naca,Hspe1
salmon4_gene.txt	101	transfac_pro-M02042	4.64785	M1	12	27	Spic,Spib,Sfpi1,Elf3,Erf,Ets2,Etv2,Ets1,Etv5,Etv3,Ehf,Gabpb1,Etv1,Fev,Elf5,Fli1,Gabpa,Elf2,Erg,Elk4,Elk3,Elk1,Elf1,Etv4,Elf4,Etv6,Nfatc3	Rps6,Rpl27,Rpl36a,Ubl5,Rpl26,Gmpr2,Tmsb4x,Ift20,Rpl32,Naca,Rpl34-ps1,Rpl34
salmon4_gene.txt	102	jaspar-MA0062.2	4.63508	M1	20	19	Ets1,Elk3,Gabpa,Gabpb1,Fli1,Elk1,Etv5,Ets2,Elf2,Fev,Elf4,Erg,Erf,Elf1,Elk4,Etv1,Ehf,Etv3,Stat1	Ubl5,Rps6,Gmpr2,Rpl27,Zbtb11,Rpl32,Eef1b2,Ift20,Cfl1,Rps17,Rps27a,Hspe1,Rpl34-ps1,Rpl34,Rpl26,Rpl21,Naca,Rpl36a,Rpl23a,Rpl10
salmon4_gene.txt	103	jaspar-PF0003.1	4.62998	M1	12	19	Ehf,Etv5,Elk1,Ets2,Erf,Ets1,Elk4,Elk3,Erg,Gabpa,Gabpb1,Elf2,Fev,Elf4,Fli1,Etv2,Etv1,Elf3,Elf1	Rps6,Ubl5,Ift20,Rpl32,Cfl1,Gmpr2,Rpl21,Zbtb11,Rps17,Eef1b2,Rpl26,Rps27a
salmon4_gene.txt	104	transfac_pro-M02055	4.62743	M1	17	27	Elf3,Ehf,Elf5,Elf2,Elf4,Elf1,Etv5,Spic,Etv2,Erf,Ets2,Spib,Gabpa,Elk1,Elk3,Fli1,Fev,Etv3,Sfpi1,Etv1,Ets1,Elk4,Erg,Etv6,Gabpb1,Etv4,Nr2c2	Rps6,Ubl5,Rpl27,Ift20,Rpl32,Hspe1,Rpl36a,Gmpr2,Rpl10,Rpl26,Grpel1,Rpl34-ps1,Rpl34,Rps27a,Naca,Rps4x,Rpl21
salmon4_gene.txt	105	homer-M00052	4.59679	M1	18	18	Elk4,Elk1,Erg,Etv5,Gabpa,Ets2,Erf,Ehf,Elk3,Fli1,Fev,Etv1,Ets1,Etv2,Etv3,Elf2,Gabpb1,Elf1	Rps6,Ubl5,Rpl27,Gmpr2,Rpl32,Zbtb11,Rpl26,Ift20,Rps27a,Eef1b2,Naca,Rpl36a,Cfl1,Rps17,Rpl34-ps1,Rpl34,Rpl10,Rpl21
salmon4_gene.txt	106	transfac_pro-M01981	4.59679	M1	20	24	Elk1,Elk4,Elk3,Ets2,Fev,Erf,Etv2,Etv5,Etv1,Ets1,Erg,Fli1,Gabpa,Etv3,Elf2,Elf1,Elf3,Gabpb1,Elf4,Ehf,Spdef,Elf5,Spic,Spib	Ubl5,Rps6,Gmpr2,Zbtb11,Rpl27,Rpl26,Ift20,Rpl32,Rpl21,Rps27a,Eef1b2,Naca,Rpl36a,Rpl34-ps1,Rpl34,Rpl22,Cfl1,Bud31,Hspe1,Rps17
salmon4_gene.txt	107	homer-M00078	4.57637	M10	4	1	Zfp143	Rps27a,Gmpr2,Cfl1,Rpl23a
salmon4_gene.txt	108	swissregulon-EHF.p2	4.56871	M1	15	8	Ehf,Elf1,Elf2,Elf5,Elf4,Elf3,Elk3,Etv5	Ubl5,Rps6,Gmpr2,Rpl32,Hspe1,Rpl26,Naca,Ift20,Rpl36a,Cfl1,Rpl34-ps1,Rpl34,Rpl10,Grpel1,Rps27a
salmon4_gene.txt	109	jaspar-MA0076.1	4.5534	M1	18	17	Elk4,Fev,Elk3,Ets2,Elk1,Fli1,Erg,Ets1,Erf,Etv5,Etv1,Etv2,Gabpa,Etv3,Gabpb1,Elf2,Elf1	Ubl5,Zbtb11,Rps6,Gmpr2,Rpl26,Ift20,Cfl1,Rpl32,Rps27a,Rpl27,Eef1b2,Rpl21,Rps17,Naca,Rpl34-ps1,Bud31,Rpl34,Rpl22
salmon4_gene.txt	110	transfac_pro-M01979	4.55084	M1	14	24	Elf4,Elf2,Elf5,Elf1,Ehf,Elf3,Etv5,Etv2,Ets2,Gabpa,Fev,Etv1,Fli1,Elk3,Erf,Erg,Ets1,Elk4,Etv3,Elk1,Gabpb1,Spic,Spdef,Stat1	Rps6,Ubl5,Hspe1,Ift20,Gmpr2,Rps27a,Rpl32,Cfl1,Rpl27,Rpl21,Naca,Rpl36a,Rpl34-ps1,Rpl34
salmon4_gene.txt	111	jaspar-PF0103.1	4.52021	M11	6	1	Yy2	Rpl34-ps1,Rpl34,Zbtb11,Rpl35a,Tmsb4x,Naca
salmon4_gene.txt	112	transfac_pro-M02054	4.50234	M1	17	23	Elf2,Elf4,Elf5,Elf1,Elf3,Ehf,Etv5,Etv2,Ets2,Gabpa,Etv1,Ets1,Fev,Erf,Fli1,Elk4,Elk3,Erg,Etv3,Elk1,Spdef,Spic,Gabpb1	Rps6,Ubl5,Gmpr2,Ift20,Rps27a,Hspe1,Rpl34-ps1,Rpl34,Rpl21,Cfl1,Naca,Rpl32,Rpl26,Rps20,Rpl27,Grpel1,Rpl10
salmon4_gene.txt	114	taipale-AACCGGAARTR-ETV2-DBD	4.48958	M1	20	19	Etv2,Gabpa,Erg,Elk3,Elk1,Fli1,Fev,Ets2,Etv1,Elk4,Ets1,Etv3,Erf,Etv5,Elf2,Elf1,Elf3,Etv4,Etv6	Ubl5,Rpl26,Rps6,Rpl27,Rpl22,Zbtb11,Gmpr2,Rpl34-ps1,Rpl34,Ift20,Rps17,Naca,Rpl10,Cfl1,Rpl21,Rpl32,Rpl36a,Bud31,Rps27a,Rps20
salmon4_gene.txt	115	flyfactorsurvey-aop_SANGER_10_FBgn0000097	4.47682	M1	19	21	Etv6,Ets2,Elk3,Fli1,Etv5,Gabpa,Fev,Etv1,Elk4,Ets1,Erf,Erg,Etv2,Etv3,Elk1,Gabpb1,Elf2,Elf3,Elf1,Ehf,Elf4	Rps6,Ubl5,Rpl32,Zbtb11,Ift20,Cfl1,Rpl27,Rpl26,Gmpr2,Rps27a,Eef1b2,Rpl21,Rps17,Bud31,Rpl34-ps1,Rpl34,Naca,Hspe1,Rpl10
salmon4_gene.txt	116	tfdimers-MD00182	4.46405	M12	4	2	Tfap4,Ets1	Rps17,Rps27a,Rpl34-ps1,Rpl34
salmon4_gene.txt	117	homer-M00211	4.45384	M11	6	3	Yy1,Zfp42,Yy2	Naca,Zbtb11,Rpl34-ps1,Rpl35a,Rpl34,Rpl21
salmon4_gene.txt	118	taipale-GACCCCCYGYTGNGN-ZIC3-full	4.42321	M12	3	4	Zic3,Zic4,Zic5,Glis1	Rpl34-ps1,Rpl34,Rps17
salmon4_gene.txt	119	jaspar-PB0058.1	4.39002	M1	6	19	Sfpi1,Spib,Spic,Ehf,Elf3,Elk1,Ets1,Gabpb1,Elf5,Gata2,Gata3,Gata4,Gata6,Gata1,Gata5,Myb,Pura,Mzf1,Ltf	Rpl27,Rps6,Tmsb4x,Gmpr2,Ubl5,Rpl36a
salmon4_gene.txt	120	transfac_pro-M01983	4.36705	M1	19	24	Elk4,Elk1,Elk3,Fev,Ets2,Etv5,Erf,Etv1,Erg,Etv2,Fli1,Ets1,Gabpa,Etv3,Elf2,Elf1,Elf3,Gabpb1,Elf4,Ehf,Elf5,Spic,Spdef,Spib	Rps6,Ubl5,Gmpr2,Zbtb11,Rpl27,Ift20,Rpl26,Rpl32,Rps27a,Eef1b2,Rpl21,Cfl1,Naca,Rpl22,Hspe1,Rpl36a,Rpl34-ps1,Rpl34,Bud31
salmon4_gene.txt	121	transfac_pro-M00341	4.35939	M1	13	14	Gabpa,Gabpb1,Elk3,Elk1,Erg,Fli1,Ets2,Etv5,Etv1,Fev,Ets1,Etv2,Etv3,Elk4	Rpl27,Rps6,Ubl5,Rpl32,Naca,Gmpr2,Cfl1,Zbtb11,Rpl10,Rpl34-ps1,Rpl34,Rpl21,Rpl36a
salmon4_gene.txt	122	taipale-RRGGTCAAAGGTCA-Nr2f6-DBD	4.34663	M2	3	15	Pparg,Nr2e3,Hnf4a,Nr2f2,Nr2f1,Hnf4g,Ppara,Ppard,Nr2f6,Rxra,Rxrg,Rxrb,Nr1h2,Nr5a2,Nr5a1	Eef1b2,Rpl34-ps1,Rpl34
salmon4_gene.txt	124	taipale-AMCCGGATGTN-SPDEF-DBD	4.2726	M1	10	5	Spdef,Etv5,Elk4,Elk1,Elf1	Rps20,Ubl5,Gmpr2,Rpl26,Rpl32,Rps6,Naca,Ift20,Rpl34-ps1,Rpl34
salmon4_gene.txt	125	hdpi-FLI1	4.27005	M8	13	5	Fli1,Ehf,Gabpb1,Elk3,Spic	Rps6,Rpl32,Rpl36a,Rpl27,Ift20,Ubl5,Gmpr2,Eef1b2,Tmsb4x,Hspe1,Rps27a,Rpl34-ps1,Rpl34
salmon4_gene.txt	126	taipale-GACCMCCYRMTGNGN-Zic3-DBD	4.2675	M12	3	4	Zic4,Zic5,Glis1,Glis2	Rpl34-ps1,Rpl34,Rps17
salmon4_gene.txt	127	taipale-NACTTCCGSCGGAARMN-ELK1-full	4.22665	M8	3	1	Elk1	Eef1b2,Rpl32,Rpl21
salmon4_gene.txt	128	transfac_pro-M02056	4.20878	M1	18	23	Elf4,Elf2,Elf3,Elf1,Elf5,Ehf,Etv2,Etv5,Gabpa,Ets2,Etv1,Fev,Ets1,Erf,Elk3,Fli1,Erg,Elk4,Elk1,Etv3,Spic,Gabpb1,Spdef	Rps6,Ubl5,Rpl32,Gmpr2,Ift20,Hspe1,Rps27a,Rpl27,Rpl36a,Rpl21,Cfl1,Naca,Rpl26,Zbtb11,Eef1b2,Rpl10,Rpl34-ps1,Rpl34
salmon4_gene.txt	129	hdpi-ETV4	4.19347	M1	19	17	Etv4,Elk1,Erf,Ets2,Etv3,Etv5,Fev,Fli1,Ets1,Ehf,Elk3,Etv1,Etv2,Erg,Gabpa,Elf2,Elk4	Cfl1,Ubl5,Rps6,Rpl32,Rps27a,Rpl34-ps1,Rpl34,Ift20,Rpl21,Rpl26,Hspe1,Gmpr2,Rpl10,Grpel1,Rpl27,Rps4x,Eef1b2,Rps20,Rps17
salmon4_gene.txt	130	transfac_pro-M02070	4.19091	M1	16	24	Etv6,Elf3,Elf4,Elf5,Ehf,Elf2,Elf1,Etv5,Etv2,Spic,Erf,Gabpa,Ets2,Etv3,Fev,Etv1,Fli1,Elk3,Erg,Gabpb1,Spib,Ets1,Elk1,Sfpi1	Rps6,Hspe1,Ubl5,Ift20,Cfl1,Rpl27,Rpl32,Rps27a,Rpl36a,Gmpr2,Rpl10,Naca,Grpel1,Rpl21,Rpl34-ps1,Rpl34
salmon4_gene.txt	131	taipale-RRGGTCAAAGGTCA-HNF4A-full	4.16283	M2	3	13	Hnf4a,Pparg,Nr2f2,Nr2f1,Ppard,Ppara,Hnf4g,Nr2e3,Rxra,Nr2f6,Rxrg,Rxrb,Nr1h2	Eef1b2,Rpl34-ps1,Rpl34
salmon4_gene.txt	133	factorbook-ZNF143-ext	4.10412	M10	8	1	Zfp143	Rps27a,Gmpr2,Cfl1,Rpl7,Rps23,Rpl23a,Rpl35a,Ift20
salmon4_gene.txt	134	transfac_pro-M01975	4.09646	M1	14	23	Elf1,Elf2,Elf4,Elf5,Ehf,Elf3,Etv5,Etv2,Elk4,Ets2,Fev,Erf,Elk1,Ets1,Elk3,Etv1,Gabpa,Fli1,Erg,Etv3,Spdef,Spic,Gabpb1	Rps6,Gmpr2,Ubl5,Ift20,Hspe1,Rps27a,Rpl27,Rpl32,Zbtb11,Rpl34-ps1,Rpl34,Naca,Rpl26,Rpl21
salmon4_gene.txt	135	transfac_pro-M02914	4.09391	M14	8	7	Sp4,Klf7,Klf6,Klf3,Klf12,Klf5,Klf15	Rpl34-ps1,Rpl34,Ubl5,Grpel1,Rps24,Rps6,Rps27a,Rpl10
salmon4_gene.txt	137	transfac_pro-M01198	4.06839	M2	3	15	Pparg,Nr2e3,Ppara,Nr2f2,Nr2f1,Hnf4g,Hnf4a,Ppard,Rxra,Nr2f6,Rxrg,Rxrb,Nr1h2,Nr5a2,Nr5a1	Eef1b2,Rpl34-ps1,Rpl34
salmon4_gene.txt	138	flyfactorsurvey-Ets21c_SANGER_5_FBgn0005660	4.04796	M1	18	18	Fev,Fli1,Elk3,Gabpa,Etv2,Ets2,Erg,Etv1,Elk4,Elk1,Etv3,Ets1,Erf,Etv5,Elf2,Elf1,Elf3,Gabpb1	Cfl1,Ubl5,Gmpr2,Zbtb11,Ift20,Rpl26,Rps27a,Rps6,Rpl32,Eef1b2,Rpl34-ps1,Rpl34,Rpl22,Rpl36a,Rpl21,Bud31,Rps20,Grpel1
salmon4_gene.txt	139	taipale-RRGGTCAAAGGTCA-NR2F6-full	4.02754	M2	6	13	Nr2f6,Pparg,Nr2e3,Hnf4a,Nr2f1,Nr2f2,Ppara,Ppard,Hnf4g,Rxra,Rxrg,Rxrb,Nr1h2	Eef1b2,Rpl34-ps1,Rpl34,Rpl27,Hspe1,Rpl32
sienna3_gene.txt	1	transfac_pro-M02743	4.21327	M1	7	2	E2f3,E2f2	Dlx1,Nxph1,Sox4,Meis2,Lgr5,Grb2,Plekha1
skyblue3_gene.txt	3	jaspar-PF0074.1	6.98993	M1	8	1	Zfp143	Sympk,Zfp14,Zfp74,Rtn2,Zfp420,Zfp27,Zfp940,Zfp146
skyblue3_gene.txt	4	factorbook-SP1	5.97712	M2	8	22	Sp1,Sp2,Sp4,Sp3,Klf7,Klf5,Smad3,Ascl2,Klf4,Sp8,Sp9,Sp6,Sp7,Sp5,Klf17,Zfp352,Klf14,Zbtb14,Klf16,Klf6,Klf12,Klf3	Blvrb,Ccdc9,Rtn2,Ankrd27,Trappc6a,Bloc1s3,Man2b1,Apoe
skyblue3_gene.txt	5	jaspar-PF0080.1	5.57081	M1	11	1	Zfp143	Sympk,Zfp74,Zfp27,Zfp180,Zfp420,Zfp14,Zfp940,Opa3,Zfp94,Mid1,Rtn2
skyblue3_gene.txt	6	yetfasco-1501	4.75422	M3	7	5	2310045N01Rik,Mef2b,Mef2c,Mef2a,Mef2d	Ercc1,Cdh18,Psmb7,Mid1,Zfp27,Ccdc9,Mrps30
skyblue3_gene.txt	7	homer-M00270	4.74629	M3	6	1	Tbp	Cdh18,Zfp27,Psmb7,Ercc1,Sympk,Mid1
skyblue3_gene.txt	8	yetfasco-1354	4.69674	M4	5	3	Gm7148,Tgif2,Tgif1	Blvrb,Ccdc9,Zfp940,Zfp420,Ilf2
skyblue3_gene.txt	9	factorbook-UA10	4.68485	M5	5	2	Zfp110,Zfp369	Zfp27,Zfp772,Zfp940,Zfp146,Zfp14
skyblue3_gene.txt	11	homer-M00211	4.46683	M7	7	3	Yy1,Zfp42,Yy2	Ech1,Fkrp,Sympk,Hnrnph3,Mia2,Zfp27,Kptn
skyblue3_gene.txt	12	yetfasco-1448	4.45494	M3	4	5	Mef2a,2310045N01Rik,Mef2b,Mef2d,Mef2c	Cdh18,Ercc1,Psmb7,Mid1
skyblue3_gene.txt	13	factorbook-YY1	4.33602	M7	7	3	Yy1,Zfp42,Yy2	Sympk,Mia2,Ech1,Hnrnph3,Fkrp,Zfp27,Kptn
skyblue3_gene.txt	14	transfac_pro-M02017	4.32809	M8	5	3	Hsf1,Hsf4,Hsf3	Kptn,Mark4,Ccdc9,Mid1,Psmb7
skyblue3_gene.txt	15	swissregulon-PITX1..3.p2	4.31223	M9	22	3	Pitx2,Pitx3,Pitx1	Ccdc9,Ilf2,Zfp27,Sympk,Fkrp,Ercc2,Pafah1b3,Clip3,Zfp14,Zcchc11,Ercc1,Mark4,Ankrd27,Zfp146,Zfp180,Trim28,Trappc6a,Mid1,Rtn2,Zfp74,Opa3,Sae1
skyblue3_gene.txt	17	jaspar-PF0113.1	4.15367	M1	8	1	Zfp143	Sympk,Zfp74,Zfp420,Zfp180,Zfp14,Zfp940,Rtn2,Zfp27
skyblue3_gene.txt	18	transfac_pro-M02044	4.07835	M7	6	2	Yy1,Yy2	Ech1,Hnrnph3,Hnrnpa1,Fkrp,Kptn,Zfp27
skyblue3_gene.txt	19	transfac_public-M00196	4.00502	M2	16	23	Sp1,Sp2,Sp4,Sp3,Klf7,Klf5,Klf4,Zfp410,Bcl6b,Smad3,Sp8,Sp9,Sp6,Sp7,Sp5,Klf17,Zfp352,Zbtb14,Klf16,Klf14,Klf6,Klf12,Klf3	Blvrb,Ankrd27,Ccdc9,Rtn2,Apoe,Mark4,Zfp27,Bloc1s3,Trappc6a,Trim28,Pafah1b3,Mid1,Zcchc11,Man2b1,Zfp420,Hnrnph3
steelblue_gene.txt	1	jaspar-PF0008.1	9.50942	M1	5	1	Zbtb33	Rmi1,Gm15772,Rpp38,Uimc1,Srp19
steelblue_gene.txt	2	homer-M00076	8.91239	M1	5	1	Zbtb33	Rmi1,Gm15772,Rpp38,Srp19,Uimc1
steelblue_gene.txt	3	homer-M00212	8.54647	M1	5	1	Zbtb33	Rmi1,Gm15772,Rpp38,Srp19,Uimc1
steelblue_gene.txt	4	factorbook-UA1	7.9764	M1	5	1	Zbtb33	Rmi1,Gm15772,Rpp38,Uimc1,Srp19
steelblue_gene.txt	5	swissregulon-EHF.p2	6.27775	M2	9	8	Ehf,Elf1,Elf2,Elf5,Elf4,Elf3,Elk3,Etv5	Dpy30,Ppp1r11,Tsg101,Gm15772,Rmi1,Tmem181a,Als2cl,Rpp38,Coq2
steelblue_gene.txt	7	transfac_pro-M01695	5.96961	M4	4	1	Zfp42	Arl8a,Tmem181a,2700062C07Rik,Rmi1
steelblue_gene.txt	8	transfac_pro-M00694	5.5305	M5	3	2	E4f1,Atf2	Gla,Rpp38,Fam149b
steelblue_gene.txt	9	transfac_pro-M01167	5.29169	M2	11	17	Elk4,Elk3,Fev,Fli1,Ets2,Erg,Ets1,Etv1,Elk1,Erf,Etv2,Gabpa,Etv5,Etv3,Elf2,Gabpb1,Elf1	Gm15772,2700062C07Rik,Ppp1r11,Tsg101,Cog8,Tshz2,Fam161b,Fam149b,Dpy30,Srp19,Tmem181a
steelblue_gene.txt	10	taipale-ACCCGGAAGTN-ELF5-DBD	5.23391	M2	10	26	Elf5,Ehf,Elf3,Elf4,Elf2,Etv5,Elf1,Elk3,Spic,Ets2,Erf,Etv2,Ets1,Elk1,Fev,Fli1,Gabpb1,Etv3,Etv1,Gabpa,Spib,Elk4,Erg,Sfpi1,Etv6,Etv4	Tsg101,Dpy30,Ppp1r11,Rmi1,Fam118b,Tmem181a,Gm15772,Coq2,Als2cl,Enpp4
steelblue_gene.txt	11	yetfasco-1576	5.16843	M6	4	12	Usf1,Arnt,Srebf1,Usf2,Max,Myc,Bhlhe40,Srebf2,Mlx,Atf3,Arnt2,Helt	Gla,Fam118b,Tmem181a,2700062C07Rik
steelblue_gene.txt	12	taipale-ACCCGGAAGTN-ELF5-full	5.03747	M2	3	26	Elf5,Ehf,Elf3,Elf4,Elf2,Etv5,Spic,Elf1,Ets2,Etv2,Erf,Ets1,Elk3,Elk1,Fev,Fli1,Etv1,Gabpa,Etv3,Spib,Erg,Elk4,Gabpb1,Etv6,Sfpi1,Etv4	Tsg101,Dpy30,Ppp1r11
steelblue_gene.txt	13	yetfasco-1282	4.96814	M6	3	14	Usf1,Arnt,Bhlhe40,Usf2,Srebf1,Mycn,Bhlhe41,Srebf2,Arntl,Arntl2,Mlx,Atf3,Helt,Arnt2	Gla,Fam118b,Tmem181a
steelblue_gene.txt	14	yetfasco-1306	4.96814	M6	3	14	Usf1,Arnt,Bhlhe40,Usf2,Srebf1,Mycn,Bhlhe41,Srebf2,Arntl,Arntl2,Mlx,Atf3,Helt,Arnt2	Gla,Fam118b,Tmem181a
steelblue_gene.txt	18	homer-M01831	4.86799	M6	3	15	Mycn,Srebf1,Usf1,Arnt,Usf2,Bhlhe40,Myc,Max,Srebf2,Helt,Atf3,Mlx,Arntl,Arntl2,Arnt2	Gla,Fam118b,Tmem181a
steelblue_gene.txt	19	jaspar-PF0106.1	4.84488	M10	4	1	Elk3	Tsg101,Fam149b,Ppp1r11,Dpy30
steelblue_gene.txt	20	yetfasco-1023	4.84103	M6	3	2	Arnt,Bhlhe40	Gla,Msrb2,Rmi1
steelblue_gene.txt	21	tfdimers-MD00521	4.79096	M11	3	2	Tbp,Churc1	Cryz,Gla,Tshz2
steelblue_gene.txt	23	homer-M01472	4.74859	M6	3	10	Bhlhe40,Arnt,Srebf1,Usf1,Mycn,Arntl,Arntl2,Atf3,Mlx,Srebf2	Gla,Fam118b,Tmem181a
steelblue_gene.txt	24	jaspar-PB0012.1	4.72548	M2	6	13	Elf3,Ehf,Elf5,Ets1,Elf2,Spic,Sfpi1,Elf1,Elf4,Elk1,Spib,Etv2,Etv5	Dpy30,Fam118b,Uimc1,Coq2,Rmi1,Enpp4
steelblue_gene.txt	25	swissregulon-ELK1-4_GABP_A-B1_.p3	4.6754	M2	7	18	Gabpb1,Gabpa,Elk4,Elk1,Ets2,Erg,Fli1,Etv1,Fev,Elk3,Etv2,Ets1,Etv5,Etv3,Erf,Elf4,Elf2,Elf3	Ppp1r11,Tsg101,Fam149b,Tmem181a,2700062C07Rik,Cog8,Dynlt1b
steelblue_gene.txt	26	yetfasco-2118	4.6677	M6	3	36	Usf1,Usf2,Arnt,Bhlhe40,Myc,Max,Hand1,Tfe3,Mitf,Hand2,Mxi1,Tfeb,Arid5b,Tal2,Tcf3,Tcf4,Myog,Myf5,Myf6,Ascl1,Bhlhe41,Mxd1,Nhlh1,Tal1,Tcf12,Mxd4,Myod1,Mxd3,Mycn,Atf3,Srebf2,Arntl,Arntl2,Arnt2,Mycs,Helt	Gla,Fam118b,Tmem181a
steelblue_gene.txt	28	swissregulon-bHLH_family.p2	4.64074	M6	5	26	Arntl,Olig2,Clock,Hey1,Tfe3,Id1,Mxi1,Hey2,Mnt,Mitf,Mxd4,Npas2,Olig1,Hes6,Mxd3,Mlxipl,Heyl,Arntl2,Mycn,Myc,Max,Usf1,Usf2,Arnt,Arnt2,Mycs	Gla,Fam118b,Tmem181a,2700062C07Rik,Dynlt1b
steelblue_gene.txt	30	hdpi-YWHAZ	4.62533	M15	3	1	Ywhaz	Ppp1r11,Tmem181a,Dynlt1b
steelblue_gene.txt	32	taipale-ACCCGGAAGTN-Elf5-DBD	4.60992	M2	10	26	Ehf,Elf3,Elf5,Elf4,Elf2,Etv5,Spic,Etv2,Elf1,Ets2,Erf,Elk1,Ets1,Elk3,Fev,Etv1,Fli1,Etv3,Gabpa,Spib,Erg,Elk4,Gabpb1,Etv4,Sfpi1,Etv6	Dpy30,Tsg101,Ppp1r11,Als2cl,Fam118b,Coq2,Tmem181a,Rmi1,Tshz2,Enpp4
steelblue_gene.txt	33	flyfactorsurvey-Mio_bigmax_SANGER_5_FBgn0039509	4.57526	M6	4	5	Mlx,Srebf1,Usf1,Arnt,Srebf2	Gla,Fam118b,Tmem181a,2700062C07Rik
steelblue_gene.txt	34	yetfasco-994	4.49052	M16	3	4	Hsf1,Hsf2,Hsf4,Hsf3	Rmi1,Tshz2,Gys1
steelblue_gene.txt	36	transfac_pro-M03130	4.40192	M18	2	11	Tcf3,Tal1,Tcf4,Zbtb18,Tcf12,Zfp146,Zfp260,Twist1,Twist2,Bhlhe22,Neurod1	Tmem181a,Msrb2
steelblue_gene.txt	37	factorbook-GABP	4.37881	M2	5	20	Gabpa,Fli1,Ets2,Ets1,Etv1,Erg,Fev,Elk3,Etv5,Elk1,Etv2,Gabpb1,Etv3,Erf,Elf2,Elk4,Elf4,Ehf,Elf3,Elf1	Ppp1r11,Tsg101,Fam149b,Gm15772,2700062C07Rik
steelblue_gene.txt	38	yetfasco-1221	4.32874	M19	3	11	Mef2a,Mef2b,2310045N01Rik,Mef2c,Mef2d,Rfx2,Rfx3,Rfx4,Rfx8,Rfx6,Rfx1	Fam118b,Rmi1,Cryz
steelblue_gene.txt	40	yetfasco-704	4.30948	M6	2	11	Usf2,Arnt,Bhlhe40,Usf1,Mycn,Srebf1,Atf3,Srebf2,Arntl,Arntl2,Helt	Gla,Fam118b
steelblue_gene.txt	41	yetfasco-1188	4.25556	M6	9	3	Arntl,Arntl2,Helt	Gla,Rmi1,Fam118b,2700062C07Rik,Tmem181a,Fam149b,Enpp4,Pgk1,Tshz2
steelblue_gene.txt	42	yetfasco-1460	4.244	M6	5	9	Myc,Mycn,Arnt,Max,Usf2,Usf1,Mnt,Mycs,Hey1	Fam118b,Tmem181a,Tshz2,Dynlt1b,Gys1
steelblue_gene.txt	43	yetfasco-1518	4.20163	M6	2	9	Bhlhe40,Srebf1,Arnt,Usf1,Arntl,Arntl2,Mlx,Srebf2,Atf3	Gla,Fam118b
steelblue_gene.txt	44	homer-M00083	4.19778	M6	2	1	Hif1a	Gla,Rmi1
steelblue_gene.txt	45	transfac_pro-M01258	4.18622	M2	9	21	Elk1,Ets2,Etv1,Fli1,Gabpa,Etv5,Erg,Fev,Elk4,Elk3,Ets1,Etv2,Etv3,Elf2,Gabpb1,Elf4,Erf,Elf3,Ehf,Elf1,Gli3	Ppp1r11,Tsg101,Fam149b,2700062C07Rik,Cog8,Gm15772,Tmem181a,Dpy30,Dynlt1b
steelblue_gene.txt	48	flyfactorsurvey-Usf_SANGER_5_FBgn0029711	4.15926	M6	2	19	Usf1,Usf2,Myc,Max,Atf3,Arnt2,Arntl,Olig2,Hey1,Id1,Clock,Hey2,Mnt,Npas2,Olig1,Hes6,Heyl,Arntl2,Srebf2	Gla,Fam118b
steelblue_gene.txt	50	taipale-AGGTGTKANNTMACACCT-MGA-DBD	4.15156	M22	5	8	Mga,Eomes,Tbx21,Tbx4,Tbx15,Tbx1,Tbr1,Tbx2	Rpp38,2700062C07Rik,Tsg101,Enpp4,Fam149b
steelblue_gene.txt	51	homer-M00207	4.14771	M6	2	36	Usf1,Usf2,Bhlhe40,Arnt,Mxd3,Tcf3,Myf6,Tcf12,Tfe3,Bhlhe41,Ascl1,Mxi1,Tal1,Hand2,Hand1,Tal2,Mxd1,Myod1,Max,Myc,Arid5b,Mxd4,Tcf4,Tfeb,Mitf,Mycn,Myf5,Myog,Nhlh1,Srebf1,Atf3,Mycs,Arntl,Arntl2,Helt,Mlx	Gla,Fam118b
steelblue_gene.txt	52	yetfasco-2202	4.14	M6	3	36	Usf1,Arnt,Usf2,Bhlhe40,Mycn,Mitf,Tfeb,Tal1,Tcf4,Hand2,Myf5,Arid5b,Bhlhe41,Mxd3,Tcf12,Max,Myc,Myod1,Hand1,Myf6,Tfe3,Nhlh1,Tcf3,Mxi1,Tal2,Mxd1,Myog,Mxd4,Ascl1,Atf3,Arntl,Arntl2,Srebf2,Arnt2,Helt,Mycs	Gla,Fam118b,Tmem181a
steelblue_gene.txt	53	transfac_pro-M00916	4.1323	M5	2	12	Creb1,Crem,Atf2,Atf5,Atf3,Atf4,Atf7,Atf1,Jdp2,E4f1,Atf6,Creb3	Gla,Tshz2
steelblue_gene.txt	54	factorbook-NFY-UA2	4.12845	M8	2	1	Pbx3	Gys1,Rmi1
steelblue_gene.txt	56	yetfasco-396	4.10534	M6	4	11	Bhlhe40,Arnt,Srebf1,Usf1,Usf2,Mycn,Arntl,Arntl2,Atf3,Mlx,Srebf2	Gla,Fam118b,Tmem181a,2700062C07Rik
steelblue_gene.txt	57	yetfasco-643	4.09763	M6	2	12	Usf1,Arnt,Srebf1,Bhlhe40,Usf2,Myc,Max,Mlx,Srebf2,Helt,Atf3,Arnt2	Gla,Fam118b
steelblue_gene.txt	58	elemento-ACGTGAC	4.09378	M6	2	2	Arntl,Arntl2	Gla,Fam118b
steelblue_gene.txt	60	homer-M01762	4.08993	M6	2	9	Usf2,Bhlhe40,Arnt,Usf1,Arntl,Helt,Atf3,Arntl2,Srebf2	Gla,Fam118b
steelblue_gene.txt	61	elemento-CACGTGA	4.08222	M6	2	9	Bhlhe40,Srebf1,Arnt,Usf1,Arntl,Arntl2,Srebf2,Atf3,Mlx	Gla,Fam118b
steelblue_gene.txt	62	yetfasco-1551	4.05911	M6	10	18	Arnt,Myc,Max,Mycn,Arnt2,Arntl,Olig2,Clock,Hey1,Hey2,Mnt,Id1,Npas2,Hes6,Olig1,Heyl,Arntl2,Mycs	Gla,Fam118b,2700062C07Rik,Msrb2,Tshz2,Dynlt1b,Tmem181a,Pgk1,Rpp38,Dpy30
steelblue_gene.txt	63	transfac_pro-M03860	4.05141	M6	10	41	Usf2,Usf1,Tfe3,Mxi1,Hand1,Bhlhe40,Mxd4,Tcf12,Myf6,Mitf,Myf5,Myc,Nhlh1,Bhlhe41,Max,Tal1,Myod1,Tcf4,Myog,Hand2,Mxd3,Tcf3,Mxd1,Tal2,Mycn,Ascl1,Tfeb,Arid5b,Arnt,Mycs,Atf3,Arnt2,Gata2,Gata3,Gata4,Gata6,Gata1,Gata5,Mnt,Arntl,Arntl2	Gla,Fam118b,Tmem181a,Als2cl,2700062C07Rik,Nup210,Gys1,Pgk1,Rmi1,Dynlt1b
steelblue_gene.txt	65	yetfasco-2246	4.036	M6	3	38	Arnt,Usf1,Bhlhe40,Srebf1,Bhlhe41,Usf2,Max,Myc,Mycn,Tcf4,Myog,Mxd3,Myod1,Tfeb,Nhlh1,Mitf,Tfe3,Hand2,Myf5,Tcf12,Mxd1,Tal2,Ascl1,Mxd4,Myf6,Hand1,Arid5b,Tcf3,Tal1,Mxi1,Srebf2,Atf3,Arntl,Arntl2,Mlx,Arnt2,Helt,Mycs	Gla,Fam118b,Tmem181a
steelblue_gene.txt	66	transfac_pro-M01779	4.02445	M6	2	2	Srebf1,Mlx	Gla,Fam118b
steelblue_gene.txt	67	transfac_pro-M01163	4.01674	M2	3	15	Elk1,Elk4,Elk3,Erg,Fev,Fli1,Ets2,Gabpa,Etv5,Erf,Gabpb1,Ets1,Etv1,Etv3,Etv2	Gm15772,Tsg101,Ppp1r11
steelblue_gene.txt	69	transfac_pro-M01165	4.00519	M2	3	15	Elk1,Elk4,Elk3,Gabpa,Erg,Fli1,Fev,Ets2,Erf,Etv5,Ets1,Etv1,Etv3,Etv2,Gabpb1	Gm15772,Tsg101,Ppp1r11
violet_gene.txt	2	hdpi-PQBP1	4.73064	M2	10	1	Pqbp1	Ecel1,Gca,Pmch,Rbms3,Fggy,Ahi1,Mmp15,Gap43,Zwint,Adcyap1
violet_gene.txt	3	homer-M00210	4.53735	M3	15	7	Rfx1,Rfx2,Rfx6,Rfx8,Rfx5,Rfxank,Rfxap	Vat1,Nbeal2,Akt2,Pbxip1,Celf6,Resp18,Nrsn2,Baiap3,Ece2,Grb10,Rftn1,Pnmal2,Gprc5b,Rbms3,Btbd11
violet_gene.txt	4	homer-M00163	4.39872	M3	19	7	Rfx1,Rfx2,Rfx6,Rfx8,Rfx5,Rfxank,Rfxap	Vat1,Nbeal2,Akt2,Pbxip1,Resp18,Celf6,Nrsn2,Baiap3,Ece2,Gprc5b,Grb10,Pnmal2,Rftn1,Rbms3,Ahi1,Lnx1,Ass1,Btbd11,Tmem130
violet_gene.txt	6	homer-M01520	4.10278	M3	12	8	Rfx1,Rfx2,Rfx3,Rfx8,Rfx6,Rfx5,Rfxank,Rfxap	Vat1,Akt2,Baiap3,Ece2,Nbeal2,Nrsn2,Celf6,Rbms3,Grb10,Lnx1,Pnmal2,Ahi1
